# Supplementary material for: Transcriptomic Immune Response of Tenebrio molitor Pupae to Parasitization by Scleroderma guani
Source: PLoS One. 2013 Jan 14;8(1):e54411. doi: 10.1371/journal.pone.0054411 (PMC3544796; doi:10.1371/journal.pone.0054411)
Supplement: Table S1 — Primers used in qRT-PCR for validating differentially expressed genes. (XLS) [file pone.0054411.s006.xls]

## Sheet: Table S1
Table S1. Primers used in qRT-PCR for validating differentially expressed genes.
Gene ID	Forward primer	Reverse primer
Unigene47660	GGTGCTGACGAAGATGAAGG	TTGCCTCTGAGAATCGTTGA
Unigene48809	GAACTTCTTCAGCAAGGGTAA	GAGGTCGTTCAGCTTGAGAC
Unigene51387	GTTACACTTGTTCAGGACCACTA	GAGCAACTTCTATACAAAACTTCG
Unigene51850	GTTTCAAACAGGAGGACAAAG	CTACCAGGCACTGACCACAGA
Unigene52860	CTCACGGTCAGCACAGGTC	AGGATGGCGAGGCATAACA
Unigene53062	GATGAGTCCCAGCGTTTACC	GGTTGCTGCCTCACTTCTTT
Unigene61787	GATTCGACGGTACTGCCTCC	GTCCTGCATTCACAGCTCCC
Unigene64107	GAGTGTCGGCGAATAGAATGT	CTTGATAGTGCTCGTTTGGAAT
Unigene64309	TTGTATCCGTTGGACACCTTT	TTCGGCTATGTCAATCACTTC
Unigene65635	GCCAAACTGCCCAAAGAC	ACTGGAACAAAGCGGTGAT
Unigene65859	CATGACACCGTCCATAACACG	TGCCCAAGGCGACTGATT
Unigene68866	AGTGGTAGAATGGACATACAGGGTA	GGAACAACTCGAAGTCGGAGA
Unigene70796	GTGGCTTCACGAATGTGGTT	GGTTTCATCGGTTGTAGGGT
