# Supplementary material for: Transcriptomic Immune Response of Tenebrio molitor Pupae to Parasitization by Scleroderma guani
Source: PLoS One. 2013 Jan 14;8(1):e54411. doi: 10.1371/journal.pone.0054411 (PMC3544796; doi:10.1371/journal.pone.0054411)
Supplement: Table S2 — Top Blast hits from NCBI nr database. BLASTX against the nr protein database was used with a cutoff E-value of 10−5. (XLS) [file pone.0054411.s007.xls]

## Sheet: Table S1
Table S2. Top Blast hits from NCBI nr database
Gene ID	Gene Length	Nr-ID	Nr-Score	Nr-Evalue	Nr-annotation
Unigene1	6271	gi|91090548|ref|XP_971239.1|	3282	0	PREDICTED: similar to Hemolectin CG7002-PA [Tribolium castaneum]
Unigene10	405	gi|189241371|ref|XP_972499.2|	177	9e-44	PREDICTED: similar to MGC52894 protein [Tribolium castaneum]
Unigene100	620	gi|195131193|ref|XP_002010035.1|	53.5	5e-06	GI15693 [Drosophila mojavensis] >gi|193908485|gb|EDW07352.1| GI15693 [Drosophila mojavensis]
Unigene10000	480	gi|156551121|ref|XP_001603621.1|	84.7	2e-22	PREDICTED: similar to ultrabithorax [Nasonia vitripennis]
Unigene10003	475	gi|189242484|ref|XP_001807061.1|	84	1e-25	PREDICTED: similar to CG16886 CG16886-PA, partial [Tribolium castaneum]
Unigene10004	970	gi|270010333|gb|EFA06781.1|	242	1e-62	hypothetical protein TcasGA2_TC009717 [Tribolium castaneum]
Unigene10005	1441	gi|91084445|ref|XP_969553.1|	689	0	PREDICTED: similar to angiotensin-converting enzyme 9 (AGAP004563-PA) [Tribolium castaneum]
Unigene10006	420	gi|270005827|gb|EFA02275.1|	172	7e-59	hypothetical protein TcasGA2_TC007939 [Tribolium castaneum]
Unigene10009	374	gi|189237371|ref|XP_971150.2|	147	1e-34	PREDICTED: similar to GA17378-PA [Tribolium castaneum]
Unigene1001	408	gi|189238713|ref|XP_001811673.1|	50.1	1e-06	PREDICTED: similar to RE1-silencing transcription factor [Tribolium castaneum]
Unigene10010	1346	gi|189240247|ref|XP_969646.2|	637	0	PREDICTED: similar to AGAP005213-PA [Tribolium castaneum]
Unigene10013	818	gi|189242408|ref|XP_969008.2|	433	1e-120	PREDICTED: similar to CG4554 CG4554-PA [Tribolium castaneum]
Unigene10014	468	gi|189239410|ref|XP_001814191.1|	209	2e-53	PREDICTED: similar to transcription factor TFIIICalfa [Tribolium castaneum]
Unigene10017	556	gi|27807137|ref|NP_777054.1|	102	6e-28	cytochrome b-c1 complex subunit 1, mitochondrial precursor [Bos taurus] >gi|10720406|sp|P31800.2|QCR1_BOVIN RecName: Full=Cytochrome b-c1 complex subunit 1, mitochondrial; AltName: Full=Ubiquinol-cytochrome-c reductase complex core protein 1; AltName: Full=Core protein I; AltName: Full=Complex III subunit 1; Flags: Precursor >gi|55669764|pdb|1SQB|A Chain A, Crystal Structure Analysis Of Bovine Bc…
Unigene10022	903	gi|189238114|ref|XP_001814074.1|	176	1e-42	PREDICTED: similar to CG9090 CG9090-PA [Tribolium castaneum]
Unigene10025	1380	gi|91095193|ref|XP_972775.1|	581	1e-164	PREDICTED: similar to CG8003 CG8003-PA, partial [Tribolium castaneum]
Unigene10028	404	gi|270002084|gb|EEZ98531.1|	82	5e-15	hypothetical protein TcasGA2_TC001035 [Tribolium castaneum]
Unigene1003	2701	gi|189238398|ref|XP_972174.2|	1637	0	PREDICTED: similar to fragile site-associated protein [Tribolium castaneum]
Unigene10034	1949	gi|110759674|ref|XP_001120687.1|	57.8	9e-17	PREDICTED: similar to Zinc finger protein 41 [Apis mellifera]
Unigene10035	294	gi|189240245|ref|XP_001810808.1|	65.9	4e-10	PREDICTED: similar to AGAP006398-PA [Tribolium castaneum]
Unigene10036	3063	gi|157106769|ref|XP_001649474.1|	397	1e-141	ankyrin 2,3/unc44 [Aedes aegypti] >gi|108868779|gb|EAT33004.1| ankyrin 2,3/unc44 [Aedes aegypti]
Unigene10037	289	gi|270010347|gb|EFA06795.1|	58.2	8e-08	hypothetical protein TcasGA2_TC009733 [Tribolium castaneum]
Unigene1004	264	gi|270001690|gb|EEZ98137.1|	85.9	4e-16	hypothetical protein TcasGA2_TC000562 [Tribolium castaneum]
Unigene10040	1285	gi|91078768|ref|XP_969028.1|	553	1e-156	PREDICTED: similar to DNA replication factor Cdt1 [Tribolium castaneum]
Unigene10041	574	gi|189240730|ref|XP_967105.2|	296	3e-79	PREDICTED: similar to CG5535 CG5535-PA [Tribolium castaneum]
Unigene10042	249	gi|189241063|ref|XP_967018.2|	62.4	2e-15	PREDICTED: similar to restin (Reed-Steinberg cell-expressed intermediate filament-associated protein) [Tribolium castaneum]
Unigene10043	331	gi|270012403|gb|EFA08851.1|	81.3	9e-15	hypothetical protein TcasGA2_TC006552 [Tribolium castaneum]
Unigene10044	322	gi|167466181|ref|NP_001107846.1|	189	2e-47	cytochrome P450 monooxigenase CYP4Q2 [Tribolium castaneum] >gi|270014305|gb|EFA10753.1| cytochrome P450-like protein [Tribolium castaneum]
Unigene10045	1496	gi|156554310|ref|XP_001602669.1|	879	0	PREDICTED: similar to CG6775-PC [Nasonia vitripennis]
Unigene10048	1669	gi|170068143|ref|XP_001868751.1|	101	7e-20	rhomboid [Culex quinquefasciatus] >gi|167864260|gb|EDS27643.1| rhomboid [Culex quinquefasciatus]
Unigene10050	475	gi|158301345|ref|XP_321051.4|	74.3	1e-15	AGAP002007-PA [Anopheles gambiae str. PEST] >gi|157012426|gb|EAA01440.4| AGAP002007-PA [Anopheles gambiae str. PEST]
Unigene10054	240	gi|115497060|ref|NP_001069528.1|	97.4	4e-32	thioredoxin-like 4A [Bos taurus] >gi|81674554|gb|AAI09893.1| Thioredoxin-like 4A [Bos taurus]
Unigene10055	3239	gi|110763965|ref|XP_001121716.1|	1548	0	PREDICTED: similar to CG31048-PA [Apis mellifera]
Unigene10056	615	gi|189239753|ref|XP_969432.2|	153	7e-40	PREDICTED: similar to Copia protein (Gag-int-pol protein) [Tribolium castaneum]
Unigene10057	629	gi|189233706|ref|XP_968287.2|	115	1e-24	PREDICTED: similar to Protein tyrosine phosphatase domain-containing protein 1 [Tribolium castaneum]
Unigene10060	305	gi|291402956|ref|XP_002717775.1|	77.4	1e-26	PREDICTED: neural precursor cell expressed, developmentally down-regulated 4 [Oryctolagus cuniculus]
Unigene10061	289	gi|189241430|ref|XP_971656.2|	186	2e-46	PREDICTED: similar to CG30264 CG30264-PA [Tribolium castaneum]
Unigene10062	387	gi|255918329|gb|ABL86001.2|	248	3e-65	E cadherin [Tenebrio molitor]
Unigene10063	1138	gi|91080579|ref|XP_973524.1|	433	1e-120	PREDICTED: similar to 39S ribosomal protein L19, mitochondrial [Tribolium castaneum]
Unigene10064	1063	gi|91078404|ref|XP_974506.1|	718	0	PREDICTED: similar to rad25/xp-b DNA repair helicase [Tribolium castaneum]
Unigene10065	352	gi|91082547|ref|XP_973850.1|	223	1e-57	PREDICTED: similar to 3-hydroxy-3-methylglutaryl-CoA reductase [Tribolium castaneum]
Unigene10066	386	gi|160774390|gb|AAI55348.1|	56.6	2e-07	LOC798124 protein [Danio rerio]
Unigene10068	204	gi|170067879|ref|XP_001868654.1|	117	1e-25	cleavage stimulation factor 50 kDa subunit [Culex quinquefasciatus] >gi|167863917|gb|EDS27300.1| cleavage stimulation factor 50 kDa subunit [Culex quinquefasciatus]
Unigene10069	333	gi|91093821|ref|XP_969004.1|	79.7	2e-27	PREDICTED: similar to antennal-enriched UDP-glycosyltransferase [Tribolium castaneum]
Unigene10071	1282	gi|91087589|ref|XP_971974.1|	625	1e-177	PREDICTED: similar to RNA polymerase II subunit A C-terminal domain phosphatase [Tribolium castaneum]
Unigene10072	1987	gi|91080771|ref|XP_968051.1|	747	0	PREDICTED: similar to bobby sox CG1414-PC [Tribolium castaneum]
Unigene10076	938	gi|189233871|ref|XP_969436.2|	327	1e-167	PREDICTED: similar to FoxP protein [Tribolium castaneum]
Unigene10077	204	gi|91086725|ref|XP_971104.1|	54.3	1e-06	PREDICTED: similar to receptor associated protein RIC-3 [Tribolium castaneum]
Unigene10079	222	gi|224048325|ref|XP_002192552.1|	51.2	1e-05	PREDICTED: similar to Uncharacterized protein C6orf224 [Taeniopygia guttata]
Unigene1008	374	gi|189239054|ref|XP_969814.2|	154	8e-37	PREDICTED: similar to g-protein coupled receptor [Tribolium castaneum]
Unigene10080	463	gi|91090506|ref|XP_969426.1|	218	4e-56	PREDICTED: similar to CG17111 CG17111-PA [Tribolium castaneum]
Unigene10082	1139	gi|110775794|ref|XP_001123155.1|	62.4	3e-08	PREDICTED: similar to Nuclear pore complex protein Nup153 (Nucleoporin Nup153) (153 kDa nucleoporin) [Apis mellifera]
Unigene10085	307	gi|195377367|ref|XP_002047462.1|	63.5	3e-12	GJ11920 [Drosophila virilis] >gi|194154620|gb|EDW69804.1| GJ11920 [Drosophila virilis]
Unigene1009	1124	gi|91077930|ref|XP_974168.1|	479	1e-134	PREDICTED: similar to CG10383 CG10383-PA [Tribolium castaneum]
Unigene10090	6758	gi|189240493|ref|XP_001810762.1|	2345	0	PREDICTED: similar to CG33978 CG33978-PA [Tribolium castaneum]
Unigene10093	343	gi|189234371|ref|XP_001815297.1|	85.9	3e-16	PREDICTED: similar to carbonic anhydrase [Tribolium castaneum]
Unigene10094	280	gi|156548194|ref|XP_001606997.1|	81.3	9e-15	PREDICTED: similar to ENSANGP00000016612 [Nasonia vitripennis]
Unigene10096	581	gi|25815143|emb|CAD57741.1|	211	1e-53	cuticular protein [Tenebrio molitor]
Unigene10097	935	gi|189234774|ref|XP_974911.2|	110	9e-23	PREDICTED: similar to CG3822 CG3822-PA [Tribolium castaneum]
Unigene10099	381	gi|91077700|ref|XP_974851.1|	248	3e-65	PREDICTED: similar to GA12373-PA [Tribolium castaneum]
Unigene1010	212	gi|195059008|ref|XP_001995543.1|	53.5	2e-06	GH17809 [Drosophila grimshawi] >gi|263505270|sp|B4JWR9.1|NFU1_DROGR RecName: Full=NFU1 iron-sulfur cluster scaffold homolog, mitochondrial; Flags: Precursor >gi|193896329|gb|EDV95195.1| GH17809 [Drosophila grimshawi]
Unigene10100	492	gi|189241856|ref|XP_970882.2|	103	2e-39	PREDICTED: similar to AGAP012156-PA [Tribolium castaneum]
Unigene10101	351	gi|66514510|ref|XP_624169.1|	77	2e-13	PREDICTED: similar to CG7338-PA [Apis mellifera]
Unigene10102	1424	gi|189241909|ref|XP_970822.2|	140	1e-31	PREDICTED: similar to Darkener of apricot CG33553-PG [Tribolium castaneum]
Unigene10108	235	gi|189242199|ref|XP_001812244.1|	59.7	5e-09	PREDICTED: similar to protease, reverse transcriptase, ribonuclease H, integrase [Tribolium castaneum]
Unigene10110	888	gi|189235137|ref|XP_001807432.1|	468	1e-131	PREDICTED: similar to RBD protein [Tribolium castaneum]
Unigene10111	276	gi|154334377|ref|XP_001563440.1|	108	4e-23	tyrosyl-tRNA synthetase [Leishmania braziliensis MHOM/BR/75/M2904]
Unigene10114	341	gi|91095003|ref|XP_969379.1|	59.7	3e-08	PREDICTED: similar to pickpocket [Tribolium castaneum]
Unigene10115	223	gi|221119815|ref|XP_002168121.1|	78.2	7e-14	PREDICTED: similar to hAT family dimerisation domain containing protein, expressed [Hydra magnipapillata]
Unigene10117	1275	gi|91087213|ref|XP_975473.1|	144	5e-33	PREDICTED: similar to translin associated factor x [Tribolium castaneum]
Unigene10119	323	gi|270003431|gb|EEZ99878.1|	56.2	3e-07	hypothetical protein TcasGA2_TC002661 [Tribolium castaneum]
Unigene10120	420	gi|91091958|ref|XP_968423.1|	241	4e-63	PREDICTED: similar to AGAP003795-PA [Tribolium castaneum]
Unigene10122	345	gi|91092842|ref|XP_968480.1|	185	3e-46	PREDICTED: similar to ng,ng-dimethylarginine dimethylaminohydrolase [Tribolium castaneum]
Unigene10123	483	gi|91080563|ref|XP_973259.1|	126	3e-28	PREDICTED: similar to alpha-N-acetyl glucosaminidase [Tribolium castaneum]
Unigene10124	674	gi|91087055|ref|XP_974682.1|	368	1e-100	PREDICTED: similar to AGAP005577-PA [Tribolium castaneum]
Unigene10125	1318	gi|189236120|ref|XP_974299.2|	822	0	PREDICTED: similar to wd-repeat protein [Tribolium castaneum]
Unigene10126	465	gi|91077600|ref|XP_967385.1|	209	2e-53	PREDICTED: similar to UDP-N-acetylglucosamine transferase subunit ALG13 homolog (Glycosyltransferase 28 domain-containing protein 1) [Tribolium castaneum]
Unigene10129	380	gi|291227944|ref|XP_002733941.1|	105	6e-22	PREDICTED: SERAC1-like [Saccoglossus kowalevskii]
Unigene1013	226	gi|270008763|gb|EFA05211.1|	73.2	2e-12	hypothetical protein TcasGA2_TC015351 [Tribolium castaneum]
Unigene10131	393	gi|291400431|ref|XP_002716436.1|	46.2	9e-06	PREDICTED: glycoprotein V-like [Oryctolagus cuniculus]
Unigene10132	380	gi|156402822|ref|XP_001639789.1|	52	2e-06	predicted protein [Nematostella vectensis] >gi|156226919|gb|EDO47726.1| predicted protein [Nematostella vectensis]
Unigene10133	1659	gi|89268259|emb|CAJ83796.1|	72.8	3e-11	novel protein [Xenopus tropicalis]
Unigene10134	385	gi|91079154|ref|XP_966977.1|	99.4	3e-20	PREDICTED: similar to CG6903 CG6903-PA [Tribolium castaneum]
Unigene10137	542	gi|270001266|gb|EEZ97713.1|	308	4e-83	cadherin-like protein [Tribolium castaneum]
Unigene10141	302	gi|270016829|gb|EFA13275.1|	61.2	9e-09	hypothetical protein TcasGA2_TC016026 [Tribolium castaneum]
Unigene10144	351	gi|270014007|gb|EFA10455.1|	115	4e-25	hypothetical protein TcasGA2_TC012701 [Tribolium castaneum]
Unigene10146	831	gi|91081527|ref|XP_974840.1|	409	1e-113	PREDICTED: similar to harmonin [Tribolium castaneum]
Unigene10147	1318	gi|91080619|ref|XP_974221.1|	486	1e-136	PREDICTED: similar to N(4)-(Beta-N-acetylglucosaminyl)-L-asparaginase [Tribolium castaneum]
Unigene10148	381	gi|189240966|ref|XP_966573.2|	191	4e-48	PREDICTED: similar to mblk-1 [Tribolium castaneum]
Unigene10149	701	gi|189236192|ref|XP_969771.2|	402	1e-127	PREDICTED: dachshund [Tribolium castaneum]
Unigene10151	345	gi|189239753|ref|XP_969432.2|	53.9	1e-06	PREDICTED: similar to Copia protein (Gag-int-pol protein) [Tribolium castaneum]
Unigene10152	1013	gi|115896445|ref|XP_790640.2|	80.9	6e-14	PREDICTED: similar to kinetochore spindle checkpoint protein Nuf2 [Strongylocentrotus purpuratus] >gi|115964489|ref|XP_001192140.1| PREDICTED: similar to kinetochore spindle checkpoint protein Nuf2 [Strongylocentrotus purpuratus]
Unigene10154	370	gi|91088979|ref|XP_966749.1|	198	4e-50	PREDICTED: similar to CG30389 CG30389-PC [Tribolium castaneum]
Unigene10156	758	gi|91087537|ref|XP_970192.1|	453	1e-126	PREDICTED: similar to suppressor of T-cell receptor signaling 1 [Tribolium castaneum]
Unigene10160	489	gi|91093939|ref|XP_966937.1|	132	5e-41	PREDICTED: similar to cytochrome P450 [Tribolium castaneum] >gi|270011133|gb|EFA07581.1| cytochrome P450 12H1 [Tribolium castaneum]
Unigene10161	335	gi|91079722|ref|XP_969695.1|	144	1e-50	PREDICTED: similar to xenotropic and polytropic murine leukemia virus receptor xpr1 [Tribolium castaneum]
Unigene10162	380	gi|270005242|gb|EFA01690.1|	65.5	5e-10	hypothetical protein TcasGA2_TC007265 [Tribolium castaneum]
Unigene10164	581	gi|91087935|ref|XP_971871.1|	144	1e-33	PREDICTED: similar to AGAP012225-PA [Tribolium castaneum]
Unigene10167	472	gi|270297222|ref|NP_001161924.1|	86.3	3e-16	cuticular protein analogous to peritrophins 1-G [Tribolium castaneum] >gi|268309012|gb|ACY95472.1| cuticular protein analogous to peritrophins 1-G [Tribolium castaneum]
Unigene10168	386	gi|91080431|ref|XP_968599.1|	140	9e-33	PREDICTED: similar to GA15997-PA [Tribolium castaneum]
Unigene10170	661	gi|189238480|ref|XP_968974.2|	301	1e-103	PREDICTED: similar to RUN and TBC1 domain containing 2 [Tribolium castaneum]
Unigene10171	777	gi|91084075|ref|XP_967986.1|	458	1e-127	PREDICTED: similar to luciferin-regenerating enzyme [Tribolium castaneum]
Unigene10174	551	gi|189237499|ref|XP_971802.2|	236	2e-81	PREDICTED: similar to AGAP006427-PA [Tribolium castaneum]
Unigene10176	508	gi|189239403|ref|XP_973700.2|	330	2e-89	PREDICTED: similar to myosin vii [Tribolium castaneum]
Unigene10181	413	gi|91076698|ref|XP_971949.1|	194	7e-49	PREDICTED: similar to AGAP003138-PA [Tribolium castaneum]
Unigene10183	483	gi|119584581|gb|EAW64177.1|	54.3	1e-06	hCG2042888, isoform CRA_a [Homo sapiens] >gi|119584582|gb|EAW64178.1| hCG2042888, isoform CRA_a [Homo sapiens] >gi|119584583|gb|EAW64179.1| hCG2042888, isoform CRA_a [Homo sapiens]
Unigene10185	663	gi|111226755|ref|XP_001134588.1|	40	8e-13	hypothetical protein DDB_G0277615 [Dictyostelium discoideum AX4] >gi|90970752|gb|EAS66904.1| hypothetical protein DDB_G0277615 [Dictyostelium discoideum AX4]
Unigene10187	401	gi|189240166|ref|XP_975044.2|	133	2e-30	PREDICTED: similar to ribonucleic acid binding protein S1 [Tribolium castaneum]
Unigene10188	1343	gi|194902932|ref|XP_001980790.1|	309	2e-82	GG16961 [Drosophila erecta] >gi|190652493|gb|EDV49748.1| GG16961 [Drosophila erecta]
Unigene1019	479	gi|91088485|ref|XP_975796.1|	187	1e-46	PREDICTED: hypothetical protein isoform 2 [Tribolium castaneum] >gi|270011723|gb|EFA08171.1| hypothetical protein TcasGA2_TC005795 [Tribolium castaneum]
Unigene10191	519	gi|189241497|ref|XP_967205.2|	209	3e-53	PREDICTED: similar to neuron navigator 2 [Tribolium castaneum]
Unigene10192	630	gi|189238601|ref|XP_967006.2|	385	1e-106	PREDICTED: similar to sugar transporter [Tribolium castaneum]
Unigene10195	1153	gi|255918329|gb|ABL86001.2|	672	0	E cadherin [Tenebrio molitor]
Unigene10201	354	gi|149439313|ref|XP_001519520.1|	40.4	2e-07	PREDICTED: similar to MKI67 (FHA domain) interacting nucleolar phosphoprotein, partial [Ornithorhynchus anatinus]
Unigene10202	330	gi|270011584|gb|EFA08032.1|	101	3e-29	hypothetical protein TcasGA2_TC005621 [Tribolium castaneum]
Unigene10207	422	gi|91081139|ref|XP_975550.1|	167	1e-40	PREDICTED: similar to CG16959 CG16959-PA [Tribolium castaneum]
Unigene1021	268	gi|91081019|ref|XP_976475.1|	43.9	7e-07	PREDICTED: hypothetical protein [Tribolium castaneum]
Unigene10211	542	gi|270015836|gb|EFA12284.1|	74.7	1e-12	hypothetical protein TcasGA2_TC016236 [Tribolium castaneum]
Unigene10212	1191	gi|189239680|ref|XP_974422.2|	583	0	PREDICTED: similar to tyrosine protein kinase [Tribolium castaneum]
Unigene10216	243	gi|158301306|ref|XP_321016.4|	51.6	7e-06	AGAP002035-PA [Anopheles gambiae str. PEST] >gi|157012407|gb|EAA01230.4| AGAP002035-PA [Anopheles gambiae str. PEST]
Unigene10220	377	gi|126335115|ref|XP_001365236.1|	74.3	2e-23	PREDICTED: similar to asparagine-linked glycosylation 2 homolog (S. cerevisiae, alpha-1,3-mannosyltransferase) [Monodelphis domestica]
Unigene10222	263	gi|91085187|ref|XP_971404.1|	48.9	4e-09	PREDICTED: similar to AGAP002559-PA [Tribolium castaneum]
Unigene10223	611	gi|115610811|ref|XP_788683.2|	172	1e-72	PREDICTED: similar to rad51 [Strongylocentrotus purpuratus] >gi|115941481|ref|XP_001181485.1| PREDICTED: similar to rad51 [Strongylocentrotus purpuratus]
Unigene10225	227	gi|91084957|ref|XP_971693.1|	53.5	2e-06	PREDICTED: similar to Zinc finger Y-chromosomal protein 2 [Tribolium castaneum]
Unigene10227	513	gi|209880301|ref|XP_002141590.1|	56.6	3e-07	nucleoporin autopeptidase family protein [Cryptosporidium muris RN66] >gi|209557196|gb|EEA07241.1| nucleoporin autopeptidase family protein [Cryptosporidium muris RN66]
Unigene10229	419	gi|189241248|ref|XP_973446.2|	195	4e-49	PREDICTED: similar to thiamin pyrophosphokinase [Tribolium castaneum]
Unigene1023	283	gi|209171172|gb|ACI42852.1|	88.6	3e-28	carboxylesterase [Tribolium castaneum]
Unigene10230	437	gi|167466196|ref|NP_001107850.1|	150	3e-39	cytochrome P450 monooxigenase CYP4Q9 [Tribolium castaneum] >gi|270014303|gb|EFA10751.1| cytochrome P450-like protein [Tribolium castaneum]
Unigene10231	829	gi|91080169|ref|XP_970176.1|	301	2e-80	PREDICTED: similar to microtubule binding protein [Tribolium castaneum]
Unigene10232	360	gi|91076320|ref|XP_970028.1|	167	9e-41	PREDICTED: similar to cuticular protein 113, RR-1 family (AGAP010887-PA) [Tribolium castaneum]
Unigene10233	1077	gi|91077412|ref|XP_975376.1|	452	1e-126	PREDICTED: similar to Headcase protein [Tribolium castaneum]
Unigene10234	555	gi|91094575|ref|XP_968718.1|	213	4e-95	PREDICTED: similar to cgmp-dependent protein kinase [Tribolium castaneum]
Unigene10237	854	gi|149640758|ref|XP_001508138.1|	207	5e-52	PREDICTED: similar to Chromosome 16 open reading frame 57 [Ornithorhynchus anatinus]
Unigene10238	819	gi|167519843|ref|XP_001744261.1|	151	2e-35	hypothetical protein [Monosiga brevicollis MX1] >gi|163777347|gb|EDQ90964.1| predicted protein [Monosiga brevicollis MX1]
Unigene10241	266	gi|91088413|ref|XP_966659.1|	92.8	3e-26	PREDICTED: similar to TATA-binding protein-associated factor 172 [Tribolium castaneum]
Unigene10245	394	gi|256077810|ref|XP_002575193.1|	232	3e-60	serine/threonine protein kinase [Schistosoma mansoni] >gi|238660424|emb|CAZ31426.1| serine/threonine kinase [Schistosoma mansoni]
Unigene10246	1973	gi|281427796|ref|NP_001164000.1|	497	1e-139	aurora kinase A [Tribolium castaneum] >gi|270015978|gb|EFA12426.1| aurora kinase A [Tribolium castaneum]
Unigene10247	212	gi|82494428|gb|ABB79831.1|	112	6e-33	antifreeze protein isoform Tz precursor [Tenebrio molitor]
Unigene10248	435	gi|91084957|ref|XP_971693.1|	121	6e-27	PREDICTED: similar to Zinc finger Y-chromosomal protein 2 [Tribolium castaneum]
Unigene10255	697	gi|189239711|ref|XP_966387.2|	117	2e-49	PREDICTED: similar to AGAP005721-PA [Tribolium castaneum]
Unigene10257	1222	gi|91088475|ref|XP_970067.1|	608	1e-172	PREDICTED: similar to monocarboxylate transporter [Tribolium castaneum]
Unigene10259	1356	gi|91079772|ref|XP_967069.1|	395	1e-108	PREDICTED: similar to PAR-domain protein 1 CG17888-PC, partial [Tribolium castaneum]
Unigene10260	439	gi|193669481|ref|XP_001951285.1|	58.5	2e-15	PREDICTED: similar to zinc finger, MYM domain containing 1 [Acyrthosiphon pisum]
Unigene10261	261	gi|256077786|ref|XP_002575181.1|	75.9	4e-13	coatomer alpha subunit [Schistosoma mansoni]
Unigene10263	448	gi|270014241|gb|EFA10689.1|	61.2	9e-09	myospheroid [Tribolium castaneum]
Unigene10265	1621	gi|292627051|ref|XP_001346005.3|	239	2e-61	PREDICTED: pr-set7-like [Danio rerio]
Unigene10266	490	gi|66565157|ref|XP_395663.2|	82	1e-27	PREDICTED: similar to CG32103-PB, isoform B, partial [Apis mellifera]
Unigene10267	370	gi|91090336|ref|XP_966924.1|	116	2e-25	PREDICTED: similar to sulfotransferase (sult) [Tribolium castaneum]
Unigene10268	788	gi|91077814|ref|XP_970431.1|	458	1e-127	PREDICTED: similar to fgf receptor activating protein [Tribolium castaneum]
Unigene10270	433	gi|158285039|ref|XP_308080.4|	97.8	9e-20	AGAP011055-PA [Anopheles gambiae str. PEST] >gi|157020741|gb|EAA03847.4| AGAP011055-PA [Anopheles gambiae str. PEST]
Unigene10272	454	gi|170590898|ref|XP_001900208.1|	65.9	4e-10	lactate dehydrogenase. [Brugia malayi]
Unigene10274	526	gi|91084957|ref|XP_971693.1|	105	7e-22	PREDICTED: similar to Zinc finger Y-chromosomal protein 2 [Tribolium castaneum]
Unigene10275	243	gi|270003094|gb|EEZ99541.1|	84.3	1e-15	hypothetical protein TcasGA2_TC000123 [Tribolium castaneum]
Unigene10276	337	gi|110760796|ref|XP_393145.2|	70.9	1e-11	PREDICTED: similar to Hpr1 CG2031-PA isoform 1 [Apis mellifera]
Unigene10277	1404	gi|91083357|ref|XP_975102.1|	567	0	PREDICTED: similar to recombining binding protein suppressor of hairless [Tribolium castaneum] >gi|270008236|gb|EFA04684.1| suppressor of hairless [Tribolium castaneum]
Unigene10278	902	gi|189237121|ref|XP_972422.2|	323	6e-87	PREDICTED: similar to CG6574 CG6574-PA [Tribolium castaneum]
Unigene10279	351	gi|91079206|ref|XP_969693.1|	222	2e-57	PREDICTED: similar to CG34353 CG34353-PA [Tribolium castaneum]
Unigene10281	1564	gi|189240176|ref|XP_975134.2|	209	1e-52	PREDICTED: similar to cyclin-dependent kinase 5 activator [Tribolium castaneum]
Unigene10283	283	gi|242006686|ref|XP_002424178.1|	64.3	1e-09	conserved hypothetical protein [Pediculus humanus corporis] >gi|212507519|gb|EEB11440.1| conserved hypothetical protein [Pediculus humanus corporis]
Unigene10285	221	gi|66533059|ref|XP_395449.2|	48.1	2e-07	PREDICTED: similar to CG1443-PA isoform 1 [Apis mellifera]
Unigene10291	489	gi|189235614|ref|XP_969578.2|	182	5e-45	PREDICTED: similar to AGAP007137-PB [Tribolium castaneum]
Unigene10295	396	gi|189236986|ref|XP_001810629.1|	53.1	3e-06	PREDICTED: similar to General transcription factor 3C polypeptide 5 (Transcription factor IIIC subunit epsilon) (TF3C-epsilon) (TFIIIC 63 kDa subunit) (TFIIIC63) [Tribolium castaneum]
Unigene103	189	gi|91092300|ref|XP_969217.1|	58.2	8e-08	PREDICTED: similar to CG8611 CG8611-PA [Tribolium castaneum]
Unigene10300	947	gi|91078766|ref|XP_968956.1|	245	1e-63	PREDICTED: similar to CG12341 CG12341-PA [Tribolium castaneum]
Unigene10301	947	gi|270013710|gb|EFA10158.1|	375	1e-102	hypothetical protein TcasGA2_TC012347 [Tribolium castaneum]
Unigene10303	657	gi|91095019|ref|XP_970220.1|	68.9	1e-10	PREDICTED: similar to Thd1 [Tribolium castaneum]
Unigene10304	623	gi|270006531|gb|EFA02979.1|	120	4e-26	hypothetical protein TcasGA2_TC010395 [Tribolium castaneum]
Unigene10307	1256	gi|156540483|ref|XP_001599903.1|	317	6e-85	PREDICTED: similar to Pollux protein [Nasonia vitripennis]
Unigene10308	555	gi|91077598|ref|XP_973418.1|	264	1e-88	PREDICTED: similar to RabX4 CG31118-PA [Tribolium castaneum]
Unigene10309	400	gi|195329222|ref|XP_002031310.1|	61.2	9e-09	GM24115 [Drosophila sechellia] >gi|195571119|ref|XP_002103551.1| GD18914 [Drosophila simulans] >gi|194120253|gb|EDW42296.1| GM24115 [Drosophila sechellia] >gi|194199478|gb|EDX13054.1| GD18914 [Drosophila simulans]
Unigene1031	299	gi|189242216|ref|XP_968722.2|	139	3e-32	PREDICTED: similar to xbmi-1 protein [Tribolium castaneum]
Unigene10311	591	gi|221119676|ref|XP_002155414.1|	120	4e-32	PREDICTED: similar to ORF2-encoded protein, partial [Hydra magnipapillata]
Unigene10312	964	gi|270012531|gb|EFA08979.1|	163	7e-39	hypothetical protein TcasGA2_TC006686 [Tribolium castaneum]
Unigene10314	1680	gi|66505588|ref|XP_396733.2|	301	5e-80	PREDICTED: similar to metal response element binding transcription factor 2 [Apis mellifera]
Unigene10315	305	gi|114658821|ref|XP_523149.2|	73.6	2e-12	PREDICTED: polymerase (DNA directed), gamma [Pan troglodytes]
Unigene10316	578	gi|270009241|gb|EFA05689.1|	132	9e-30	proctolin [Tribolium castaneum]
Unigene10317	1061	gi|189241673|ref|XP_967718.2|	591	1e-167	PREDICTED: similar to GTPase activating Rap/RanGAP domain-like 3, partial [Tribolium castaneum]
Unigene10319	712	gi|156537263|ref|XP_001605702.1|	85.9	1e-15	PREDICTED: similar to ENSANGP00000001161 [Nasonia vitripennis]
Unigene10323	965	gi|195356103|ref|XP_002044521.1|	96.3	1e-18	GM13227 [Drosophila sechellia] >gi|194131823|gb|EDW53757.1| GM13227 [Drosophila sechellia]
Unigene10326	1454	gi|91089303|ref|XP_971648.1|	748	0	PREDICTED: similar to cationic amino acid transporter 4 [Tribolium castaneum]
Unigene10329	642	gi|156546450|ref|XP_001607250.1|	134	9e-55	PREDICTED: similar to sodium/shloride dependent amino acid transporter, partial [Nasonia vitripennis]
Unigene10333	617	gi|291398615|ref|XP_002715937.1|	85.5	6e-28	PREDICTED: RNA processing factor 1-like [Oryctolagus cuniculus]
Unigene10337	212	gi|270011007|gb|EFA07455.1|	108	5e-23	serine protease P94 [Tribolium castaneum]
Unigene10339	667	gi|189235936|ref|XP_001808154.1|	218	9e-56	PREDICTED: similar to Zinc finger protein 624 [Tribolium castaneum]
Unigene1034	555	gi|189237891|ref|XP_966901.2|	120	2e-26	PREDICTED: similar to aspartyl-tRNA synthetase [Tribolium castaneum]
Unigene10341	299	gi|91083843|ref|XP_973852.1|	181	5e-45	PREDICTED: similar to Cuticular protein 49Ab CG30042-PA [Tribolium castaneum]
Unigene10342	267	gi|226489645|emb|CAX74973.1|	67.8	1e-10	Putative actin-interacting protein 1 [Schistosoma japonicum]
Unigene10344	312	gi|158299050|ref|XP_001689174.1|	192	3e-48	AGAP010023-PA [Anopheles gambiae str. PEST] >gi|157014182|gb|EDO63447.1| AGAP010023-PA [Anopheles gambiae str. PEST]
Unigene10345	220	gi|270006184|gb|EFA02632.1|	62.4	4e-09	hypothetical protein TcasGA2_TC008352 [Tribolium castaneum]
Unigene10349	349	gi|221121780|ref|XP_002165230.1|	69.7	7e-21	PREDICTED: similar to tRNA-dihydrouridine synthase 2-like, partial [Hydra magnipapillata]
Unigene10350	335	gi|189236667|ref|XP_971211.2|	84	1e-15	PREDICTED: similar to AGAP005490-PA [Tribolium castaneum]
Unigene10353	258	gi|189238504|ref|XP_970189.2|	64.7	5e-13	PREDICTED: similar to AGAP010474-PA [Tribolium castaneum]
Unigene10358	243	gi|91093435|ref|XP_969667.1|	102	2e-30	PREDICTED: similar to unc-13 CG2999-PC [Tribolium castaneum]
Unigene10361	550	gi|189242482|ref|XP_001810915.1|	109	5e-23	PREDICTED: similar to CG8378 CG8378-PA [Tribolium castaneum]
Unigene10364	913	gi|110751137|ref|XP_392217.3|	424	1e-117	PREDICTED: similar to Ryanodine receptor 44F CG10844-PA, isoform A [Apis mellifera]
Unigene10365	498	gi|270014669|gb|EFA11117.1|	60.1	9e-09	hypothetical protein TcasGA2_TC004717 [Tribolium castaneum]
Unigene10366	343	gi|195053874|ref|XP_001993851.1|	52	6e-06	GH18861 [Drosophila grimshawi] >gi|193895721|gb|EDV94587.1| GH18861 [Drosophila grimshawi]
Unigene10367	1053	gi|91078830|ref|XP_971270.1|	570	1e-161	PREDICTED: similar to CG16717 CG16717-PA [Tribolium castaneum]
Unigene10368	1330	gi|91079098|ref|XP_975317.1|	484	1e-135	PREDICTED: similar to CG13800 CG13800-PA [Tribolium castaneum]
Unigene1037	254	gi|189236439|ref|XP_001814289.1|	81.6	5e-26	PREDICTED: similar to conserved hypothetical protein [Tribolium castaneum] >gi|270005928|gb|EFA02376.1| hypothetical protein TcasGA2_TC008051 [Tribolium castaneum]
Unigene10371	321	gi|91093789|ref|XP_967550.1|	87	2e-16	PREDICTED: similar to SON DNA-binding protein [Tribolium castaneum]
Unigene10373	877	gi|255522799|ref|NP_001157312.1|	293	4e-78	longitudinals lacking isoform 3 [Tribolium castaneum]
Unigene10374	374	gi|189240927|ref|XP_969726.2|	107	1e-22	PREDICTED: similar to Blastoderm-specific gene 25D CG14025-PC [Tribolium castaneum]
Unigene10376	1295	gi|7229537|gb|AAF42868.1|AF227628_1	559	1e-158	sex combs reduced Scr [Tribolium castaneum] >gi|54607266|gb|AAL26542.2| cephalothorax [Tribolium castaneum] >gi|54607268|gb|AAL27023.2| cephalothorax [Tribolium castaneum]
Unigene10377	767	gi|91078024|ref|XP_970575.1|	222	6e-73	PREDICTED: similar to CG3437 CG3437-PA [Tribolium castaneum]
Unigene10378	328	gi|156540304|ref|XP_001599125.1|	189	3e-47	PREDICTED: similar to GA20935-PA [Nasonia vitripennis]
Unigene10379	323	gi|189238924|ref|XP_001811209.1|	46.2	7e-09	PREDICTED: similar to brain RPTPmam4 [Tribolium castaneum]
Unigene1038	981	gi|189236827|ref|XP_972832.2|	352	1e-125	PREDICTED: similar to arylsulfatase b [Tribolium castaneum]
Unigene10382	2110	gi|189236557|ref|XP_975582.2|	1141	0	PREDICTED: similar to Pecanex-like protein 1 (Pecanex homolog) [Tribolium castaneum]
Unigene10383	2504	gi|158296666|ref|XP_317019.4|	561	1e-158	AGAP008426-PA [Anopheles gambiae str. PEST] >gi|157014820|gb|EAA12838.4| AGAP008426-PA [Anopheles gambiae str. PEST]
Unigene10384	427	gi|115924152|ref|XP_001178147.1|	182	4e-45	PREDICTED: similar to prohibitin [Strongylocentrotus purpuratus] >gi|115953018|ref|XP_789435.2| PREDICTED: similar to prohibitin [Strongylocentrotus purpuratus]
Unigene10385	482	gi|270008035|gb|EFA04483.1|	79.7	3e-14	hypothetical protein TcasGA2_TC014788 [Tribolium castaneum]
Unigene10386	209	gi|91088007|ref|XP_973860.1|	72	3e-12	PREDICTED: similar to l-asparaginase [Tribolium castaneum]
Unigene10387	2664	gi|110755126|ref|XP_394430.3|	971	0	PREDICTED: similar to Ect4 CG7915-PB, isoform B, partial [Apis mellifera]
Unigene10389	680	gi|91094397|ref|XP_971554.1|	432	1e-120	PREDICTED: similar to AGAP006513-PA [Tribolium castaneum]
Unigene1039	594	gi|91093310|ref|XP_967775.1|	367	1e-100	PREDICTED: similar to Transmembrane protein 59-like precursor (Brain-specific membrane-anchored protein) [Tribolium castaneum]
Unigene10390	443	gi|170584490|ref|XP_001897032.1|	253	1e-66	polyubiquitin precursor [Brugia malayi]
Unigene10392	553	gi|91078182|ref|XP_967647.1|	111	2e-45	PREDICTED: similar to galactosidase, beta 1-like 2 [Tribolium castaneum]
Unigene10394	783	gi|91091652|ref|XP_971071.1|	430	1e-119	PREDICTED: similar to mitochondrial processing peptidase alpha subunit [Tribolium castaneum]
Unigene10397	552	gi|270007785|gb|EFA04233.1|	153	2e-36	hypothetical protein TcasGA2_TC014485 [Tribolium castaneum]
Unigene10399	2758	gi|91085323|ref|XP_969785.1|	1519	0	PREDICTED: similar to AGAP010801-PA [Tribolium castaneum]
Unigene104	178	gi|270011683|gb|EFA08131.1|	100	1e-20	hypothetical protein TcasGA2_TC005735 [Tribolium castaneum]
Unigene1040	463	gi|291225729|ref|XP_002732853.1|	241	5e-63	PREDICTED: glucan (1,4-alpha-), branching enzyme 1-like [Saccoglossus kowalevskii]
Unigene10400	1011	gi|189237968|ref|XP_001811946.1|	275	1e-72	PREDICTED: similar to CG8155 CG8155-PA [Tribolium castaneum]
Unigene10401	453	gi|213514974|ref|NP_001134025.1|	231	7e-60	CDK5 regulatory subunit-associated protein 1 [Salmo salar] >gi|209156200|gb|ACI34332.1| CDK5 regulatory subunit-associated protein 1 [Salmo salar]
Unigene10404	214	gi|270004883|gb|EFA01331.1|	119	3e-26	cytochrome P450 353A1 [Tribolium castaneum]
Unigene10405	599	gi|91085177|ref|XP_971099.1|	120	5e-46	PREDICTED: similar to AGAP003031-PA [Tribolium castaneum]
Unigene10406	496	gi|91089275|ref|XP_970398.1|	87	2e-16	PREDICTED: similar to n-acetylgalactosaminyltransferase [Tribolium castaneum]
Unigene10407	585	gi|189241694|ref|XP_970032.2|	386	1e-106	PREDICTED: similar to zinc finger protein [Tribolium castaneum]
Unigene10410	344	gi|198420777|ref|XP_002127318.1|	75.9	4e-13	PREDICTED: similar to mitochondrial translational initiation factor 2 [Ciona intestinalis]
Unigene10412	1062	gi|109100126|ref|XP_001090880.1|	79.3	7e-25	PREDICTED: similar to Wiskott-Aldrich syndrome protein-interacting protein (WASP-interacting protein) (PRPL-2 protein) isoform 4 [Macaca mulatta]
Unigene10413	480	gi|270012715|gb|EFA09163.1|	197	7e-50	NVP-like protein [Tribolium castaneum]
Unigene10417	786	gi|189237373|ref|XP_001814155.1|	323	5e-87	PREDICTED: similar to hCG2041603 [Tribolium castaneum]
Unigene10419	308	gi|193683245|ref|XP_001952809.1|	88.6	5e-17	PREDICTED: similar to CG12253 CG12253-PA, partial [Acyrthosiphon pisum]
Unigene1042	327	gi|270002875|gb|EEZ99322.1|	68.6	3e-13	chemosensory protein 17 [Tribolium castaneum]
Unigene10420	556	gi|189241014|ref|XP_968918.2|	149	5e-35	PREDICTED: similar to williams-beuren syndrome critical region protein [Tribolium castaneum]
Unigene10421	416	gi|189235474|ref|XP_001807923.1|	195	3e-49	PREDICTED: similar to AGAP005714-PA [Tribolium castaneum]
Unigene10422	2284	gi|91077828|ref|XP_971012.1|	337	1e-158	PREDICTED: similar to NP95 [Tribolium castaneum]
Unigene10423	3181	gi|110757311|ref|XP_001121523.1|	195	8e-48	PREDICTED: similar to Nuclear receptor coactivator 6 (Amplified in breast cancer protein 3) (Cancer-amplified transcriptional coactivator ASC-2) (Activating signal cointegrator 2) (ASC-2) (Peroxisome proliferator-activated receptor-interacting protein) (PPAR-... [Apis mellifera]
Unigene10425	742	gi|91091288|ref|XP_969936.1|	276	4e-73	PREDICTED: similar to CG10960 CG10960-PB [Tribolium castaneum]
Unigene10429	2159	gi|91078834|ref|XP_971391.1|	829	0	PREDICTED: similar to CG13025 CG13025-PA [Tribolium castaneum]
Unigene10430	1137	gi|270011107|gb|EFA07555.1|	682	0	prospero [Tribolium castaneum]
Unigene10431	340	gi|91091444|ref|XP_972566.1|	90.9	1e-17	PREDICTED: similar to succinate semialdehyde dehydrogenase, mitochondrial [Tribolium castaneum]
Unigene10434	449	gi|270015520|gb|EFA11968.1|	84.3	1e-15	hypothetical protein TcasGA2_TC004049 [Tribolium castaneum]
Unigene10437	313	gi|91079967|ref|XP_969769.1|	95.9	3e-19	PREDICTED: similar to AGAP006142-PA [Tribolium castaneum]
Unigene10438	926	gi|189238385|ref|XP_001811202.1|	389	1e-107	PREDICTED: similar to ubiquitin specific protease [Tribolium castaneum]
Unigene10440	387	gi|270006713|gb|EFA03161.1|	58.5	6e-08	hypothetical protein TcasGA2_TC013080 [Tribolium castaneum]
Unigene10441	223	gi|291243123|ref|XP_002741445.1|	55.1	1e-10	PREDICTED: D-tyrosyl-tRNA deacylase 1-like [Saccoglossus kowalevskii]
Unigene10442	219	gi|270001909|gb|EEZ98356.1|	38.9	8e-06	hypothetical protein TcasGA2_TC000813 [Tribolium castaneum]
Unigene10443	537	gi|91078092|ref|XP_972467.1|	337	1e-91	PREDICTED: similar to CG8929 CG8929-PC [Tribolium castaneum]
Unigene10445	1549	gi|195485719|ref|XP_002091204.1|	157	8e-37	GE12364 [Drosophila yakuba] >gi|224493181|sp|B4P641.1|QVR_DROYA RecName: Full=Protein quiver; AltName: Full=Protein sleepless; Flags: Precursor >gi|194177305|gb|EDW90916.1| GE12364 [Drosophila yakuba]
Unigene10447	358	gi|281332879|gb|ADA60969.1|	77	2e-19	sodium/hydrogen exchanger 7, 9 [Manduca sexta]
Unigene10449	468	gi|156548912|ref|XP_001606708.1|	135	5e-31	PREDICTED: similar to ENSANGP00000011346 [Nasonia vitripennis]
Unigene10453	701	gi|147903745|ref|NP_001088312.1|	214	9e-66	proteasome (prosome, macropain) 26S subunit, non-ATPase, 6 [Xenopus laevis] >gi|54038456|gb|AAH84351.1| LOC495148 protein [Xenopus laevis]
Unigene10454	658	gi|189234656|ref|XP_968585.2|	229	7e-59	PREDICTED: similar to tomosyn [Tribolium castaneum]
Unigene10455	1341	gi|189238507|ref|XP_970668.2|	760	0	PREDICTED: similar to Homeobox protein cut [Tribolium castaneum]
Unigene10456	900	gi|189233697|ref|XP_966459.2|	525	1e-147	PREDICTED: similar to CG17180 CG17180-PA [Tribolium castaneum]
Unigene10458	388	gi|91084285|ref|XP_971581.1|	181	6e-45	PREDICTED: hypothetical protein [Tribolium castaneum] >gi|270008748|gb|EFA05196.1| hypothetical protein TcasGA2_TC015330 [Tribolium castaneum]
Unigene10459	228	gi|189240280|ref|XP_001812682.1|	82.4	5e-18	PREDICTED: similar to forked CG5424-PB [Tribolium castaneum]
Unigene10460	312	gi|91079224|ref|XP_970301.1|	86.7	2e-16	PREDICTED: similar to Pupal cuticle protein C1B (TM-C1B) (TM-PCP C1B) [Tribolium castaneum]
Unigene10461	866	gi|91089833|ref|XP_969797.1|	444	1e-146	PREDICTED: similar to G-protein coupled receptor 143 (Ocular albinism type 1 protein) [Tribolium castaneum]
Unigene10462	798	gi|193592071|ref|XP_001945533.1|	102	1e-20	PREDICTED: similar to leucine-rich repeats and immunoglobulin-like domains 1, partial [Acyrthosiphon pisum]
Unigene10464	444	gi|242023014|ref|XP_002431931.1|	43.5	3e-07	zinc finger protein, putative [Pediculus humanus corporis] >gi|212517282|gb|EEB19193.1| zinc finger protein, putative [Pediculus humanus corporis]
Unigene10465	219	gi|91077712|ref|XP_974933.1|	61.6	7e-09	PREDICTED: similar to glutamate receptor, ionotropic kainate 1, 2, 3 (glur5, glur6, glur7) [Tribolium castaneum]
Unigene10466	594	gi|91084009|ref|XP_976477.1|	157	3e-37	PREDICTED: hypothetical protein [Tribolium castaneum] >gi|270007998|gb|EFA04446.1| hypothetical protein TcasGA2_TC014748 [Tribolium castaneum]
Unigene10467	1371	gi|270015522|gb|EFA11970.1|	117	4e-49	hypothetical protein TcasGA2_TC004051 [Tribolium castaneum]
Unigene10469	234	gi|91087433|ref|XP_975681.1|	98.6	5e-28	PREDICTED: similar to CG6845 CG6845-PA [Tribolium castaneum]
Unigene10470	703	gi|270007928|gb|EFA04376.1|	64.3	3e-09	hypothetical protein TcasGA2_TC014674 [Tribolium castaneum]
Unigene10471	510	gi|170042115|ref|XP_001848783.1|	127	1e-28	tRNA (uridine-2'-O-)-methyltransferase TRM7 [Culex quinquefasciatus] >gi|167865651|gb|EDS29034.1| tRNA (uridine-2'-O-)-methyltransferase TRM7 [Culex quinquefasciatus]
Unigene10477	402	gi|91088515|ref|XP_971706.1|	141	5e-33	PREDICTED: similar to AGAP008125-PA [Tribolium castaneum]
Unigene10482	299	gi|91092184|ref|XP_968700.1|	103	2e-21	PREDICTED: similar to Uncharacterized protein KIAA1033 [Tribolium castaneum]
Unigene10483	677	gi|189236331|ref|XP_001815753.1|	113	4e-24	PREDICTED: similar to MGC80611 protein [Tribolium castaneum]
Unigene10484	2935	gi|225543476|ref|NP_001139385.1|	391	0	ventral vein lacking [Tribolium castaneum] >gi|270008227|gb|EFA04675.1| ventral veins lacking [Tribolium castaneum]
Unigene10485	382	gi|270011248|gb|EFA07696.1|	127	1e-28	hypothetical protein TcasGA2_TC002172 [Tribolium castaneum]
Unigene10486	376	gi|91091030|ref|XP_975173.1|	127	1e-31	PREDICTED: similar to CG7675 CG7675-PB [Tribolium castaneum]
Unigene10488	719	gi|91081075|ref|XP_975457.1|	95.9	4e-24	PREDICTED: similar to CG32177 CG32177-PA [Tribolium castaneum]
Unigene10491	1487	gi|270005145|gb|EFA01593.1|	421	1e-116	hypothetical protein TcasGA2_TC007157 [Tribolium castaneum]
Unigene10492	224	gi|91080825|ref|XP_970439.1|	132	3e-30	PREDICTED: similar to soluble guanylyl cyclase beta 1 subunit [Tribolium castaneum]
Unigene10493	1153	gi|189234814|ref|XP_969688.2|	610	1e-173	PREDICTED: similar to CG6126 CG6126-PA [Tribolium castaneum]
Unigene10494	231	gi|194224448|ref|XP_001917465.1|	47	1e-09	PREDICTED: similar to Serine incorporator 3 (Tumor differentially expressed protein 1) [Equus caballus]
Unigene10495	2026	gi|189234155|ref|XP_970757.2|	326	2e-87	PREDICTED: similar to protein kinase, DNA activated, catalytic polypeptide [Tribolium castaneum]
Unigene10498	816	gi|189242461|ref|XP_968494.2|	356	6e-97	PREDICTED: similar to proton-coupled amino acid transporter 1 [Tribolium castaneum]
Unigene10499	1016	gi|189235147|ref|XP_967965.2|	184	5e-45	PREDICTED: similar to B9 domain-containing protein 2 [Tribolium castaneum]
Unigene10500	340	gi|282848139|ref|NP_001164287.1|	54.3	1e-06	Ste20-like protein kinase [Strongylocentrotus purpuratus] >gi|223976171|gb|ACN32205.1| Ste20-like protein kinase [Strongylocentrotus purpuratus]
Unigene10501	1081	gi|91079390|ref|XP_971570.1|	368	1e-100	PREDICTED: similar to pheromone-degrading enzyme [Tribolium castaneum] >gi|270004824|gb|EFA01272.1| cytochrome P450-like protein [Tribolium castaneum]
Unigene10504	410	gi|198455187|ref|XP_001359893.2|	129	4e-29	GA19622 [Drosophila pseudoobscura pseudoobscura] >gi|198133135|gb|EAL29045.2| GA19622 [Drosophila pseudoobscura pseudoobscura]
Unigene10505	341	gi|189241856|ref|XP_970882.2|	84	1e-15	PREDICTED: similar to AGAP012156-PA [Tribolium castaneum]
Unigene10507	3099	gi|189236075|ref|XP_972162.2|	868	0	PREDICTED: similar to Dual specificity tyrosine-phosphorylation-regulated kinase [Tribolium castaneum]
Unigene10509	250	gi|189241856|ref|XP_970882.2|	117	8e-26	PREDICTED: similar to AGAP012156-PA [Tribolium castaneum]
Unigene10510	463	gi|33356150|gb|AAO18182.1|	268	4e-71	12 kDa hemolymph protein f precursor [Tenebrio molitor]
Unigene10512	435	gi|115774659|ref|XP_797583.2|	56.2	3e-07	PREDICTED: similar to XCAP-C [Strongylocentrotus purpuratus] >gi|115964743|ref|XP_001183157.1| PREDICTED: similar to XCAP-C [Strongylocentrotus purpuratus]
Unigene10513	322	gi|22203732|gb|AAM94276.1|	82	4e-33	ribosomal protein L44 [Chlamys farreri]
Unigene10515	680	gi|194363749|ref|NP_001123908.1|	349	4e-95	cytochrome P450 CYP18A1 [Tribolium castaneum] >gi|270014221|gb|EFA10669.1| cytochrome P450 18A1 [Tribolium castaneum]
Unigene10517	554	gi|91083749|ref|XP_971342.1|	199	5e-50	PREDICTED: similar to AGAP008858-PA [Tribolium castaneum]
Unigene10521	1242	gi|189239707|ref|XP_975055.2|	591	1e-167	PREDICTED: similar to conserved hypothetical protein [Tribolium castaneum]
Unigene10523	705	gi|189237853|ref|XP_974947.2|	403	1e-111	PREDICTED: similar to abrupt CG4807-PA [Tribolium castaneum]
Unigene10527	525	gi|189242408|ref|XP_969008.2|	184	4e-70	PREDICTED: similar to CG4554 CG4554-PA [Tribolium castaneum]
Unigene10528	230	gi|189235092|ref|XP_001809017.1|	74.3	3e-19	PREDICTED: similar to notch homolog 5 [Tribolium castaneum]
Unigene10529	881	gi|91085413|ref|XP_967594.1|	59.7	1e-07	PREDICTED: similar to dishevelled [Tribolium castaneum]
Unigene10532	209	gi|91086773|ref|XP_972680.1|	90.9	1e-17	PREDICTED: similar to CG11961 CG11961-PA [Tribolium castaneum]
Unigene10533	348	gi|270004846|gb|EFA01294.1|	124	9e-28	neuropeptide-like precursor 3 [Tribolium castaneum]
Unigene10534	444	gi|91094481|ref|XP_970829.1|	105	5e-22	PREDICTED: similar to wd and tetratricopeptide repeat protein [Tribolium castaneum]
Unigene10535	369	gi|190702384|gb|ACE75277.1|	102	4e-21	transposase-like protein [Glyptapanteles flavicoxis]
Unigene10537	565	gi|189236494|ref|XP_001816015.1|	166	4e-51	PREDICTED: hypothetical protein [Tribolium castaneum]
Unigene10538	513	gi|289517920|gb|ADD00735.1|	74.7	1e-12	ataxin 3 variant ref [Homo sapiens]
Unigene10540	656	gi|91083419|ref|XP_968967.1|	79	1e-13	PREDICTED: similar to leucine-rich transmembrane protein [Tribolium castaneum]
Unigene10542	901	gi|189238468|ref|XP_967592.2|	358	1e-123	PREDICTED: similar to ankyrin repeat domain 28 [Tribolium castaneum]
Unigene10543	1165	gi|91088691|ref|XP_974993.1|	244	1e-111	PREDICTED: similar to CG32121 CG32121-PB [Tribolium castaneum]
Unigene10546	451	gi|189238323|ref|XP_972714.2|	214	9e-55	PREDICTED: similar to CG1441 CG1441-PB [Tribolium castaneum]
Unigene10553	1259	gi|189240067|ref|XP_970199.2|	255	8e-90	PREDICTED: similar to monocarboxylate transporter [Tribolium castaneum]
Unigene10555	654	gi|189237867|ref|XP_975103.2|	265	1e-69	PREDICTED: similar to AGAP007783-PA [Tribolium castaneum]
Unigene10556	341	gi|91090258|ref|XP_970143.1|	99	4e-20	PREDICTED: similar to axonemal dynein intermediate chain inner arm i1 [Tribolium castaneum]
Unigene10557	734	gi|91089141|ref|XP_973310.1|	214	2e-54	PREDICTED: similar to CG16838 CG16838-PD [Tribolium castaneum]
Unigene10559	751	gi|189241248|ref|XP_973446.2|	405	1e-112	PREDICTED: similar to thiamin pyrophosphokinase [Tribolium castaneum]
Unigene1056	406	gi|189240589|ref|XP_974874.2|	84.3	6e-29	PREDICTED: similar to Oxidored-nitro domain-containing protein [Tribolium castaneum]
Unigene10560	645	gi|91094083|ref|XP_970629.1|	314	2e-84	PREDICTED: similar to serine 3-dehydrogenase [Tribolium castaneum]
Unigene10563	358	gi|91079636|ref|XP_967888.1|	53.1	1e-15	PREDICTED: similar to zinc finger protein 2, Y linked [Tribolium castaneum]
Unigene10567	808	gi|189237667|ref|XP_001812410.1|	92	2e-17	PREDICTED: similar to GA20785-PA [Tribolium castaneum]
Unigene10570	427	gi|91081877|ref|XP_966684.1|	73.6	1e-24	PREDICTED: similar to CRAL/TRIO domain-containing protein isoform 1 [Tribolium castaneum]
Unigene10571	554	gi|156541461|ref|XP_001599944.1|	88.6	1e-16	PREDICTED: similar to copia-like retrotransposable element [Nasonia vitripennis]
Unigene10574	490	gi|189237101|ref|XP_001811710.1|	268	4e-71	PREDICTED: similar to glutamyl-tRNA(Gln) amidotransferase subunit A [Tribolium castaneum]
Unigene10576	902	gi|189241524|ref|XP_968651.2|	573	1e-162	PREDICTED: similar to slowpoke CG10693-PQ [Tribolium castaneum]
Unigene10578	2466	gi|91085665|ref|XP_971529.1|	1240	0	PREDICTED: similar to rhophilin [Tribolium castaneum]
Unigene10579	1321	gi|149463902|ref|XP_001506662.1|	75.1	5e-12	PREDICTED: similar to splicing coactivator subunit SRm300, partial [Ornithorhynchus anatinus]
Unigene10581	238	gi|281206820|gb|EFA81004.1|	63.9	1e-09	hypothetical protein PPL_05839 [Polysphondylium pallidum PN500]
Unigene10585	312	gi|148229719|ref|NP_001086794.1|	161	5e-39	MGC82420 protein [Xenopus laevis] >gi|50604232|gb|AAH77458.1| MGC82420 protein [Xenopus laevis]
Unigene10586	559	gi|270012446|gb|EFA08894.1|	96.3	5e-19	hypothetical protein TcasGA2_TC006595 [Tribolium castaneum]
Unigene10589	647	gi|198462854|ref|XP_001352582.2|	249	5e-65	GA16723 [Drosophila pseudoobscura pseudoobscura] >gi|198151010|gb|EAL30080.2| GA16723 [Drosophila pseudoobscura pseudoobscura]
Unigene1059	247	gi|270004838|gb|EFA01286.1|	105	4e-22	cathepsin B precursor [Tribolium castaneum]
Unigene10590	854	gi|270015441|gb|EFA11889.1|	60.5	7e-08	hypothetical protein TcasGA2_TC016002 [Tribolium castaneum]
Unigene10591	313	gi|182889828|gb|AAI65693.1|	107	1e-22	Msh2 protein [Danio rerio]
Unigene10592	382	gi|189094067|gb|ACD75861.1|	128	5e-29	topoisomerase I [Chauliognathus opacus]
Unigene10593	436	gi|66550875|ref|XP_395887.2|	176	3e-43	PREDICTED: similar to CG15706-PA [Apis mellifera]
Unigene106	257	gi|270004641|gb|EFA01089.1|	64.3	1e-09	hypothetical protein TcasGA2_TC004012 [Tribolium castaneum]
Unigene10600	277	gi|62079041|ref|NP_001014179.1|	51.2	9e-06	protein LTV1 homolog [Rattus norvegicus] >gi|81884345|sp|Q68FR7.1|LTV1_RAT RecName: Full=Protein LTV1 homolog >gi|51259477|gb|AAH79397.1| LTV1 homolog (S. cerevisiae) [Rattus norvegicus]
Unigene10601	372	gi|91084957|ref|XP_971693.1|	48.5	2e-06	PREDICTED: similar to Zinc finger Y-chromosomal protein 2 [Tribolium castaneum]
Unigene10602	634	gi|118150488|ref|NP_001071281.1|	167	3e-40	receptor interacting protein kinase 5 [Apis mellifera] >gi|121960440|sp|Q1L6Q1.1|DUSTY_APIME RecName: Full=Dual serine/threonine and tyrosine protein kinase; AltName: Full=Dusty protein kinase; Short=Dusty PK; AltName: Full=Receptor-interacting serine/threonine-protein kinase 5 >gi|67773396|gb|AAY81955.1| dusty protein kinase isoform A [Apis mellifera]
Unigene10603	409	gi|148235122|ref|NP_001091053.1|	55.5	2e-11	suppressor of Ty 16 homolog [Danio rerio] >gi|292615417|ref|XP_002662650.1| PREDICTED: suppressor of Ty 16 homolog [Danio rerio] >gi|145688448|gb|ABP88965.1| FACT complex large subunit [Danio rerio] >gi|190337380|gb|AAI63334.1| Suppressor of Ty 16 homolog [Danio rerio] >gi|190339786|gb|AAI63336.1| Suppressor of Ty 16 homolog [Danio rerio]
Unigene10604	328	gi|189237950|ref|XP_001811619.1|	126	2e-28	PREDICTED: similar to rho type GEF [Tribolium castaneum]
Unigene10605	673	gi|91084617|ref|XP_974511.1|	280	3e-74	PREDICTED: similar to GA11523-PA [Tribolium castaneum]
Unigene10606	544	gi|193575579|ref|XP_001951870.1|	65.1	1e-09	PREDICTED: similar to hemolymph proteinase 17 short form [Acyrthosiphon pisum]
Unigene10608	220	gi|91079903|ref|XP_968595.1|	133	2e-30	PREDICTED: similar to otoferlin [Tribolium castaneum]
Unigene10609	373	gi|91089075|ref|XP_971233.1|	175	4e-43	PREDICTED: similar to Rad17 CG7825-PA [Tribolium castaneum]
Unigene10611	1351	gi|189237637|ref|XP_966997.2|	470	0	PREDICTED: similar to dystrobrevin [Tribolium castaneum]
Unigene10612	1037	gi|110762775|ref|XP_001120160.1|	138	4e-31	PREDICTED: similar to phosphatidylinositol glycan, class Q [Apis mellifera]
Unigene10618	411	gi|156255178|ref|NP_956497.2|	115	4e-25	methyltransferase like 6 [Danio rerio] >gi|44890548|gb|AAH66749.1| Zgc:56175 protein [Danio rerio]
Unigene10619	479	gi|189240586|ref|XP_974823.2|	70.1	2e-11	PREDICTED: similar to GA15652-PA [Tribolium castaneum]
Unigene1062	205	gi|167234388|ref|NP_001107817.1|	90.5	1e-17	eyegone [Tribolium castaneum]
Unigene10622	498	gi|91093825|ref|XP_969152.1|	213	5e-69	PREDICTED: similar to translation initiation factor eif-2b [Tribolium castaneum]
Unigene10623	377	gi|91084527|ref|XP_972584.1|	84.3	1e-15	PREDICTED: similar to spinster CG8428-PC [Tribolium castaneum]
Unigene10624	513	gi|91084907|ref|XP_969916.1|	211	9e-76	PREDICTED: similar to aldehyde dehydrogenase [Tribolium castaneum]
Unigene10627	1045	gi|110760725|ref|XP_623789.2|	257	5e-75	PREDICTED: similar to U1 small nuclear ribonucleoprotein 70 kDa (U1 snRNP 70 kDa) (snRNP70) isoform 1 [Apis mellifera]
Unigene10630	2151	gi|91094429|ref|XP_969518.1|	703	0	PREDICTED: similar to M-phase inducer phosphatase 2 [Tribolium castaneum] >gi|270016378|gb|EFA12824.1| twine [Tribolium castaneum]
Unigene10631	241	gi|115760353|ref|XP_780051.2|	51.2	1e-05	PREDICTED: similar to adaptor protein X11alpha [Strongylocentrotus purpuratus]
Unigene10633	603	gi|189239287|ref|XP_970458.2|	377	1e-103	PREDICTED: similar to GA11692-PA [Tribolium castaneum]
Unigene10636	1673	gi|195130253|ref|XP_002009567.1|	336	2e-90	GI15169 [Drosophila mojavensis] >gi|193908017|gb|EDW06884.1| GI15169 [Drosophila mojavensis]
Unigene10637	1423	gi|55925263|ref|NP_001007368.1|	179	2e-43	pre-mRNA-splicing factor SLU7 [Danio rerio] >gi|82179890|sp|Q5U3F2.1|SLU7_DANRE RecName: Full=Pre-mRNA-splicing factor SLU7 >gi|55250355|gb|AAH85570.1| SLU7 splicing factor homolog (S. cerevisiae) [Danio rerio]
Unigene10638	228	gi|91078540|ref|XP_970715.1|	80.5	1e-14	PREDICTED: similar to putative deoxynucleoside kinase [Tribolium castaneum]
Unigene10639	416	gi|189239401|ref|XP_001813875.1|	124	9e-28	PREDICTED: similar to asparagine synthetase [Tribolium castaneum]
Unigene1064	526	gi|189238427|ref|XP_973569.2|	140	1e-45	PREDICTED: similar to ATP-dependent RNA helicase [Tribolium castaneum]
Unigene10641	334	gi|189238850|ref|XP_971588.2|	51.6	7e-06	PREDICTED: similar to BTB/POZ domain-containing protein 9 [Tribolium castaneum]
Unigene10642	526	gi|91094349|ref|XP_969816.1|	213	2e-54	PREDICTED: similar to GA10859-PA [Tribolium castaneum]
Unigene10646	690	gi|189237566|ref|XP_974751.2|	97.8	3e-19	PREDICTED: similar to CG11321 CG11321-PA [Tribolium castaneum]
Unigene10648	1319	gi|91086097|ref|XP_967524.1|	558	1e-157	PREDICTED: similar to ccaat/enhancer binding protein [Tribolium castaneum]
Unigene10650	1105	gi|189234195|ref|XP_970345.2|	696	0	PREDICTED: similar to Liprin-alpha CG11199-PA [Tribolium castaneum]
Unigene10653	658	gi|52346154|ref|NP_001005119.1|	125	3e-40	zinc finger, matrin type 2 [Xenopus (Silurana) tropicalis] >gi|50370210|gb|AAH77058.1| zinc finger, matrin type 2 [Xenopus (Silurana) tropicalis]
Unigene10655	892	gi|91084059|ref|XP_967515.1|	476	1e-133	PREDICTED: similar to GTP-binding protein [Tribolium castaneum]
Unigene10657	315	gi|21355745|ref|NP_647902.1|	63.5	2e-09	CG15021 [Drosophila melanogaster] >gi|17945382|gb|AAL48746.1| RE17165p [Drosophila melanogaster] >gi|23093008|gb|AAF47902.2| CG15021 [Drosophila melanogaster] >gi|220957338|gb|ACL91212.1| CG15021-PA [synthetic construct] >gi|220960148|gb|ACL92610.1| CG15021-PA [synthetic construct]
Unigene10661	3447	gi|189236812|ref|XP_971852.2|	597	0	PREDICTED: similar to GA11665-PA [Tribolium castaneum]
Unigene10662	308	gi|91077728|ref|XP_975084.1|	74.7	8e-13	PREDICTED: similar to molybdopterin biosynthesis moeb protein [Tribolium castaneum]
Unigene10663	634	gi|91093194|ref|XP_969076.1|	257	2e-67	PREDICTED: similar to AGAP006570-PA [Tribolium castaneum]
Unigene10664	688	gi|34597202|gb|AAQ77176.1|	327	3e-88	elongation factor 2 [Orthoporus ornata]
Unigene10665	347	gi|19483918|gb|AAH25182.1|	43.5	1e-09	Dna2 protein [Mus musculus]
Unigene10667	294	gi|158294864|ref|XP_315863.3|	85.9	3e-29	AGAP005839-PA [Anopheles gambiae str. PEST] >gi|157015763|gb|EAA11941.4| AGAP005839-PA [Anopheles gambiae str. PEST]
Unigene10669	480	gi|193664392|ref|XP_001946051.1|	97.4	1e-19	PREDICTED: similar to AGAP005825-PA [Acyrthosiphon pisum]
Unigene10670	684	gi|256070756|ref|XP_002571708.1|	83.6	5e-15	requim req/dpf2 [Schistosoma mansoni]
Unigene10672	555	gi|72018763|ref|XP_795698.1|	98.6	9e-20	PREDICTED: similar to gag-pol polyprotein [Strongylocentrotus purpuratus] >gi|115641418|ref|XP_001203756.1| PREDICTED: similar to gag-pol polyprotein [Strongylocentrotus purpuratus]
Unigene10673	1590	gi|15450324|gb|AAK96031.1|	229	2e-58	homeodomain transcription factor Prothoraxless [Tribolium castaneum] >gi|270002803|gb|EEZ99250.1| antennapedia [Tribolium castaneum]
Unigene10675	654	gi|158631173|ref|NP_001103244.1|	447	1e-124	glutamate-gated chloride channel isoform c [Tribolium castaneum] >gi|156447617|gb|ABU63601.1| glutamate-gated chloride channel splice variant 3c [Tribolium castaneum]
Unigene10676	504	gi|193591632|ref|XP_001949214.1|	88.6	7e-17	PREDICTED: similar to F57G4.9 [Acyrthosiphon pisum]
Unigene10677	260	gi|91093901|ref|XP_969587.1|	109	3e-23	PREDICTED: similar to AGAP001039-PA [Tribolium castaneum] >gi|270015110|gb|EFA11558.1| cytochrome P450 307A1 [Tribolium castaneum]
Unigene10679	290	gi|91079636|ref|XP_967888.1|	45.1	7e-07	PREDICTED: similar to zinc finger protein 2, Y linked [Tribolium castaneum]
Unigene1068	201	gi|270001684|gb|EEZ98131.1|	54.7	9e-07	hypothetical protein TcasGA2_TC000556 [Tribolium castaneum]
Unigene10681	643	gi|91076410|ref|XP_969526.1|	340	3e-92	PREDICTED: similar to AGAP011050-PA [Tribolium castaneum]
Unigene10684	536	gi|195578281|ref|XP_002078994.1|	56.2	5e-07	GD23721 [Drosophila simulans] >gi|194191003|gb|EDX04579.1| GD23721 [Drosophila simulans]
Unigene10687	1893	gi|91087889|ref|XP_970197.1|	742	0	PREDICTED: similar to N-acetylglucosamine-1-phosphotransferase [Tribolium castaneum]
Unigene10688	251	gi|224049889|ref|XP_002192820.1|	55.1	7e-07	PREDICTED: similar to steroid 5 alpha-reductase 3 [Taeniopygia guttata]
Unigene10689	365	gi|115954089|ref|XP_001192414.1|	118	5e-26	PREDICTED: similar to peptidylprolyl isomerase (cyclophilin)-like 4, partial [Strongylocentrotus purpuratus]
Unigene10694	1085	gi|189235708|ref|XP_001807927.1|	85.9	2e-15	PREDICTED: similar to CG12340 CG12340-PA [Tribolium castaneum]
Unigene10699	312	gi|189233619|ref|XP_970422.2|	76.6	2e-13	PREDICTED: similar to arylhydrocarbon receptor nuclear translocator homolog b [Tribolium castaneum]
Unigene107	2354	gi|115678936|ref|XP_795922.2|	186	4e-45	PREDICTED: similar to golgi associated PDZ domain and coiled-coil motif containing protein [Strongylocentrotus purpuratus] >gi|115944462|ref|XP_001196890.1| PREDICTED: similar to golgi associated PDZ domain and coiled-coil motif containing protein [Strongylocentrotus purpuratus]
Unigene1070	4412	gi|189239227|ref|XP_973767.2|	1947	0	PREDICTED: similar to kakapo [Tribolium castaneum]
Unigene10701	709	gi|124801346|ref|XP_001349670.1|	42	9e-08	MtN3-like protein [Plasmodium falciparum 3D7] >gi|3845270|gb|AAC71941.1| MtN3-like protein [Plasmodium falciparum 3D7]
Unigene10702	383	gi|134031978|ref|NP_001076795.1|	89.7	2e-17	cardioacceleratory peptide receptor 2 [Tribolium castaneum] >gi|126116540|gb|ABN79652.1| cardioactive peptide receptor 2 [Tribolium castaneum]
Unigene10703	423	gi|91078508|ref|XP_966770.1|	157	1e-37	PREDICTED: similar to AMP dependent coa ligase isoform 1 [Tribolium castaneum]
Unigene10704	815	gi|91086303|ref|XP_973793.1|	177	7e-73	PREDICTED: similar to anon-37Cs [Tribolium castaneum]
Unigene10705	656	gi|56693221|ref|NP_001008575.1|	155	1e-36	zinc transporter 9 [Danio rerio] >gi|82179717|sp|Q5PQZ3.1|ZNT9_DANRE RecName: Full=Zinc transporter 9; Short=ZnT-9; AltName: Full=Solute carrier family 30 member 9 >gi|56270115|gb|AAH86961.1| Solute carrier family 30 (zinc transporter), member 9 [Danio rerio]
Unigene1071	281	gi|189238494|ref|XP_969784.2|	72.4	4e-12	PREDICTED: similar to GA19799-PA [Tribolium castaneum]
Unigene10712	645	gi|193700153|ref|XP_001945142.1|	60.8	3e-08	PREDICTED: similar to organic cation transporter [Acyrthosiphon pisum]
Unigene10713	410	gi|126322318|ref|XP_001377044.1|	53.9	1e-06	PREDICTED: similar to RanBPM [Monodelphis domestica]
Unigene10714	1750	gi|156555047|ref|XP_001603766.1|	691	0	PREDICTED: similar to DYRK2 protein [Nasonia vitripennis]
Unigene10716	469	gi|195131729|ref|XP_002010298.1|	59.3	4e-08	GI15849 [Drosophila mojavensis] >gi|193908748|gb|EDW07615.1| GI15849 [Drosophila mojavensis]
Unigene10718	825	gi|189239225|ref|XP_973738.2|	305	2e-81	PREDICTED: similar to orexin receptor-2 [Tribolium castaneum]
Unigene10719	926	gi|125204|sp|P25321.2|KAPCA_CRIGR	252	1e-65	RecName: Full=cAMP-dependent protein kinase catalytic subunit alpha; Short=PKA C-alpha >gi|191175|gb|AAA37010.1| cAMP-dependent protein kinase alpha-catalytic subunit [Cricetulus sp.]
Unigene10720	354	gi|195120001|ref|XP_002004517.1|	86.7	2e-16	GI19571 [Drosophila mojavensis] >gi|193909585|gb|EDW08452.1| GI19571 [Drosophila mojavensis]
Unigene10722	388	gi|189234663|ref|XP_969172.2|	162	4e-39	PREDICTED: similar to AGAP003205-PA [Tribolium castaneum]
Unigene10723	214	gi|91093092|ref|XP_969508.1|	110	1e-23	PREDICTED: similar to LOC407663 protein [Tribolium castaneum]
Unigene10724	500	gi|72013910|ref|XP_783742.1|	117	2e-25	PREDICTED: similar to 26S proteasome subunit p31 [Strongylocentrotus purpuratus] >gi|115934019|ref|XP_001193377.1| PREDICTED: similar to 26S proteasome subunit p31 [Strongylocentrotus purpuratus]
Unigene10728	3062	gi|189234710|ref|XP_972515.2|	1650	0	PREDICTED: similar to Protein kinase at 92B CG4720-PA [Tribolium castaneum]
Unigene1073	739	gi|156555730|ref|XP_001601926.1|	68.9	1e-10	PREDICTED: similar to ENSANGP00000025395 [Nasonia vitripennis]
Unigene10730	675	gi|189240894|ref|XP_972548.2|	387	1e-106	PREDICTED: similar to partitioning defective 3, par-3 [Tribolium castaneum]
Unigene10731	323	gi|91086061|ref|XP_973912.1|	196	2e-49	PREDICTED: similar to synaptotagmin-14 [Tribolium castaneum]
Unigene10732	1919	gi|110760891|ref|XP_397107.3|	245	4e-63	PREDICTED: similar to lethal (3) 70Da CG6760-PA [Apis mellifera]
Unigene10737	333	gi|91078378|ref|XP_974191.1|	207	8e-53	PREDICTED: similar to Leucyl-tRNA synthetase CG7479-PA [Tribolium castaneum]
Unigene10739	2434	gi|91090664|ref|XP_974342.1|	1104	0	PREDICTED: similar to GA11261-PA [Tribolium castaneum]
Unigene1074	1023	gi|16903179|gb|AAK61417.1|	171	5e-41	transposase [Ceratitis rosa]
Unigene10741	245	gi|189238211|ref|XP_001809592.1|	114	7e-25	PREDICTED: similar to malate dehydrogenase 1B, NAD (soluble) [Tribolium castaneum]
Unigene10742	678	gi|291225848|ref|XP_002732910.1|	111	3e-40	PREDICTED: DNA-directed DNA polymerase epsilon 2-like [Saccoglossus kowalevskii]
Unigene10743	365	gi|189238924|ref|XP_001811209.1|	82.8	3e-15	PREDICTED: similar to brain RPTPmam4 [Tribolium castaneum]
Unigene10745	808	gi|193617789|ref|XP_001944562.1|	215	2e-54	PREDICTED: similar to fragile site-associated protein [Acyrthosiphon pisum]
Unigene10747	1646	gi|110755737|ref|XP_395594.3|	494	0	PREDICTED: similar to CG2967-PA [Apis mellifera]
Unigene10748	371	gi|91093919|ref|XP_976348.1|	57.8	2e-10	PREDICTED: similar to CG41538 CG41538-PA [Tribolium castaneum]
Unigene10754	613	gi|91084603|ref|XP_974356.1|	107	2e-44	PREDICTED: similar to CG13618 CG13618-PA [Tribolium castaneum]
Unigene10755	295	gi|91095203|ref|XP_967869.1|	94.7	8e-19	PREDICTED: similar to AGAP010793-PA [Tribolium castaneum]
Unigene10758	573	gi|91090816|ref|XP_971302.1|	252	6e-66	PREDICTED: similar to Poly(A)-specific ribonuclease PARN-like domain-containing protein 1 [Tribolium castaneum]
Unigene10759	326	gi|189235097|ref|XP_969690.2|	63.2	2e-09	PREDICTED: similar to rbm25 protein [Tribolium castaneum]
Unigene1076	382	gi|170027967|ref|XP_001841868.1|	144	8e-34	aarF domain containing kinase 5 [Culex quinquefasciatus] >gi|167868338|gb|EDS31721.1| aarF domain containing kinase 5 [Culex quinquefasciatus]
Unigene10761	298	gi|91081589|ref|XP_975344.1|	166	2e-40	PREDICTED: similar to AGAP011940-PA [Tribolium castaneum]
Unigene10762	1087	gi|66358794|ref|XP_626575.1|	61.6	4e-08	eIF4G eukaryotic initiation factor 4, Nic domain containing protein [Cryptosporidium parvum Iowa II] >gi|46227721|gb|EAK88641.1| eIF4G eukaryotic initiation factor 4, Nic domain containing protein [Cryptosporidium parvum Iowa II]
Unigene10763	1598	gi|195396091|ref|XP_002056666.1|	164	6e-39	GJ10095 [Drosophila virilis] >gi|194143375|gb|EDW59778.1| GJ10095 [Drosophila virilis]
Unigene10764	492	gi|270002507|gb|EEZ98954.1|	68.2	1e-10	hypothetical protein TcasGA2_TC004808 [Tribolium castaneum]
Unigene10765	428	gi|91093795|ref|XP_968019.1|	143	1e-33	PREDICTED: similar to CG14470 CG14470-PA [Tribolium castaneum] >gi|270015936|gb|EFA12384.1| serpin peptidase inhibitor 2 [Tribolium castaneum]
Unigene10766	312	gi|91082451|ref|XP_971337.1|	77.8	9e-14	PREDICTED: similar to hyperpolarization activated cyclic nucleotide-gated potassium channel [Tribolium castaneum]
Unigene10767	5326	gi|189234451|ref|XP_967488.2|	2216	0	PREDICTED: similar to blue cheese CG14001-PA [Tribolium castaneum]
Unigene10768	1900	gi|189239894|ref|XP_001810420.1|	622	1e-176	PREDICTED: similar to p116Rip [Tribolium castaneum]
Unigene10769	2240	gi|91093266|ref|XP_971119.1|	1330	0	PREDICTED: similar to AGAP004946-PA [Tribolium castaneum] >gi|270016828|gb|EFA13274.1| Hem [Tribolium castaneum]
Unigene10771	902	gi|189233770|ref|XP_001814361.1|	363	1e-124	PREDICTED: similar to GA11129-PA [Tribolium castaneum]
Unigene10772	251	gi|193650257|ref|XP_001947019.1|	76.3	3e-13	PREDICTED: similar to MGC115312 protein [Acyrthosiphon pisum]
Unigene10773	373	gi|91095123|ref|XP_970890.1|	184	9e-46	PREDICTED: similar to 3-oxoacyl-[acyl-carrier-protein] reductase [Tribolium castaneum]
Unigene10774	2684	gi|91089053|ref|XP_970266.1|	1111	0	PREDICTED: similar to rhomboid [Tribolium castaneum]
Unigene10775	550	gi|289577127|ref|NP_001166182.1|	68.9	3e-19	ectonucleoside triphosphate diphosphohydrolase 6 [Cavia porcellus] >gi|37359234|gb|AAN72326.1| ectonucleoside triphosphate diphosphohydrolase 6 [Cavia porcellus]
Unigene10778	365	gi|270006197|gb|EFA02645.1|	66.2	3e-10	hypothetical protein TcasGA2_TC008366 [Tribolium castaneum]
Unigene10779	251	gi|27694778|gb|AAH43816.1|	80.9	1e-14	MGC69094 protein [Xenopus laevis]
Unigene10780	939	gi|189237962|ref|XP_001811853.1|	447	1e-124	PREDICTED: similar to CG5830 CG5830-PA [Tribolium castaneum]
Unigene10781	498	gi|198411884|ref|XP_002120515.1|	70.9	2e-11	PREDICTED: similar to Protein phosphatase 1 regulatory subunit 11 [Ciona intestinalis] >gi|198423102|ref|XP_002130057.1| PREDICTED: similar to Protein phosphatase 1 regulatory subunit 11 [Ciona intestinalis]
Unigene10783	2229	gi|198463339|ref|XP_002135479.1|	60.8	2e-07	GA28568 [Drosophila pseudoobscura pseudoobscura] >gi|198151215|gb|EDY74106.1| GA28568 [Drosophila pseudoobscura pseudoobscura]
Unigene10784	766	gi|110761023|ref|XP_624126.2|	199	6e-50	PREDICTED: similar to CG9056-PA [Apis mellifera]
Unigene10785	2874	gi|170031843|ref|XP_001843793.1|	1120	0	cadherin [Culex quinquefasciatus] >gi|167871192|gb|EDS34575.1| cadherin [Culex quinquefasciatus]
Unigene10786	624	gi|73967812|ref|XP_537807.2|	78.6	1e-13	PREDICTED: similar to General transcription factor 3C polypeptide 5 (Transcription factor IIIC-epsilon subunit) (TF3C-epsilon) (TFIIIC 63 kDa subunit) (TFIIIC63) [Canis familiaris]
Unigene10788	777	gi|91076666|ref|XP_971444.1|	313	5e-84	PREDICTED: similar to AGAP006894-PA [Tribolium castaneum]
Unigene1079	887	gi|193647966|ref|XP_001943769.1|	81.6	3e-14	PREDICTED: similar to galactoside-binding soluble lectin 9 [Acyrthosiphon pisum]
Unigene10791	649	gi|91088685|ref|XP_974962.1|	327	1e-106	PREDICTED: similar to Lin54 protein [Tribolium castaneum]
Unigene10792	241	gi|91089905|ref|XP_972496.1|	88.2	7e-17	PREDICTED: similar to glucosyl/glucuronosyl transferases [Tribolium castaneum]
Unigene10794	265	gi|194354007|ref|NP_001123893.1|	70.1	5e-15	cytochrome P450 CYP9AF1 [Tribolium castaneum] >gi|270012701|gb|EFA09149.1| cytochrome P450 9AF1 [Tribolium castaneum]
Unigene10797	297	gi|74850595|sp|Q54BM8.1|U652_DICDI	86.7	2e-16	RecName: Full=UPF0652 protein
Unigene10798	957	gi|189236637|ref|XP_001810045.1|	466	1e-130	PREDICTED: similar to tetratricopeptide repeat domain 17 [Tribolium castaneum]
Unigene108	479	gi|189238448|ref|XP_001813701.1|	203	1e-51	PREDICTED: similar to Fanconi anemia complementation group L [Tribolium castaneum]
Unigene1080	310	gi|282720989|ref|NP_001164245.1|	100	2e-40	hexamerin 4 [Tribolium castaneum]
Unigene10800	1129	gi|156547639|ref|XP_001604066.1|	62	8e-12	PREDICTED: similar to Im:6900357 protein [Nasonia vitripennis]
Unigene10801	245	gi|134025411|gb|AAI35392.1|	78.6	5e-20	LOC100124802 protein [Xenopus (Silurana) tropicalis]
Unigene10804	396	gi|189235796|ref|XP_970472.2|	275	2e-73	PREDICTED: similar to Mahya [Tribolium castaneum]
Unigene10805	455	gi|91076966|ref|XP_975315.1|	96.7	2e-19	PREDICTED: similar to CG3344 CG3344-PA [Tribolium castaneum]
Unigene10808	1225	gi|189237632|ref|XP_966463.2|	433	1e-120	PREDICTED: similar to Adenylate cyclase type 10 (Testicular soluble adenylyl cyclase) (Germ cell soluble adenylyl cyclase) (sAC) (hsAC) (Adenylate cyclase homolog) (AH-related protein) [Tribolium castaneum]
Unigene10809	1112	gi|91078316|ref|XP_972782.1|	240	1e-102	PREDICTED: similar to CG3570 CG3570-PA [Tribolium castaneum]
Unigene1081	1237	gi|189237585|ref|XP_975030.2|	504	1e-141	PREDICTED: similar to importin alpha [Tribolium castaneum]
Unigene10810	215	gi|270008884|gb|EFA05332.1|	90.1	2e-17	hypothetical protein TcasGA2_TC015496 [Tribolium castaneum]
Unigene10811	257	gi|270011155|gb|EFA07603.1|	53.1	3e-06	gustatory receptor 106 [Tribolium castaneum]
Unigene10813	574	gi|91087565|ref|XP_971161.1|	154	1e-36	PREDICTED: similar to RNA 3 terminal phosphate cyclase [Tribolium castaneum]
Unigene10814	1129	gi|195926978|dbj|BAG68376.1|	269	2e-76	polyprotein [Bombyx mori]
Unigene10815	517	gi|91084799|ref|XP_972885.1|	290	1e-77	PREDICTED: similar to rapsynoid [Tribolium castaneum]
Unigene10817	3139	gi|189237499|ref|XP_971802.2|	736	0	PREDICTED: similar to AGAP006427-PA [Tribolium castaneum]
Unigene10818	369	gi|91082749|ref|XP_973262.1|	179	2e-44	PREDICTED: similar to CG33257 CG33257-PA [Tribolium castaneum]
Unigene1082	812	gi|91082693|ref|XP_967134.1|	471	1e-131	PREDICTED: similar to dimeric dihydrodiol dehydrogenase isoform 1 [Tribolium castaneum]
Unigene10820	777	gi|189235243|ref|XP_970110.2|	125	2e-54	PREDICTED: similar to zinc finger protein [Tribolium castaneum]
Unigene10827	393	gi|189238999|ref|XP_974157.2|	55.8	9e-12	PREDICTED: similar to AGAP001553-PA [Tribolium castaneum]
Unigene10828	782	gi|189240038|ref|XP_972683.2|	465	1e-130	PREDICTED: similar to RNA polymerase I 135kD subunit CG4033-PA [Tribolium castaneum]
Unigene10829	860	gi|91093175|ref|XP_968014.1|	446	1e-124	PREDICTED: similar to CG3104 CG3104-PA [Tribolium castaneum]
Unigene1083	270	gi|270012015|gb|EFA08463.1|	53.5	2e-06	hypothetical protein TcasGA2_TC006112 [Tribolium castaneum]
Unigene10830	367	gi|189242199|ref|XP_001812244.1|	52.4	2e-11	PREDICTED: similar to protease, reverse transcriptase, ribonuclease H, integrase [Tribolium castaneum]
Unigene10831	334	gi|270008140|gb|EFA04588.1|	89.7	2e-17	neuroparsin-like protein [Tribolium castaneum]
Unigene10832	712	gi|270009219|gb|EFA05667.1|	226	5e-85	lim1 [Tribolium castaneum]
Unigene10834	511	gi|189235104|ref|XP_970432.2|	143	3e-53	PREDICTED: similar to AGAP007475-PA [Tribolium castaneum]
Unigene10835	1134	gi|110759214|ref|XP_001121289.1|	60.5	1e-07	PREDICTED: hypothetical protein [Apis mellifera]
Unigene10836	871	gi|158292806|ref|XP_314128.4|	167	4e-40	AGAP005223-PA [Anopheles gambiae str. PEST] >gi|157017166|gb|EAA09353.4| AGAP005223-PA [Anopheles gambiae str. PEST]
Unigene10837	705	gi|221102359|ref|XP_002165880.1|	150	4e-35	PREDICTED: similar to Ribokinase, partial [Hydra magnipapillata]
Unigene10839	463	gi|270017157|gb|EFA13603.1|	186	4e-72	hypothetical protein TcasGA2_TC010301 [Tribolium castaneum]
Unigene1084	519	gi|270014460|gb|EFA10908.1|	71.2	1e-11	hypothetical protein TcasGA2_TC001734 [Tribolium castaneum]
Unigene10840	268	gi|291232722|ref|XP_002736302.1|	63.2	2e-09	PREDICTED: cleavage and polyadenylation specific factor 1-like [Saccoglossus kowalevskii]
Unigene10843	388	gi|189235944|ref|XP_001808403.1|	132	1e-49	PREDICTED: similar to Zinc finger protein 26 (Zfp-26) (Protein mKR3) [Tribolium castaneum]
Unigene10844	290	gi|195403107|ref|XP_002060136.1|	129	4e-29	GJ18540 [Drosophila virilis] >gi|194140980|gb|EDW57406.1| GJ18540 [Drosophila virilis]
Unigene10845	1025	gi|72009872|ref|XP_783166.1|	106	2e-37	PREDICTED: similar to Mcm6-prov protein [Strongylocentrotus purpuratus] >gi|115953916|ref|XP_001177533.1| PREDICTED: similar to Mcm6-prov protein [Strongylocentrotus purpuratus]
Unigene10846	502	gi|91086619|ref|XP_974158.1|	145	7e-34	PREDICTED: similar to sperm-specific sodium proton exchanger [Tribolium castaneum]
Unigene10849	1326	gi|189238052|ref|XP_001811901.1|	276	1e-72	PREDICTED: similar to COMM domain containing 3 [Tribolium castaneum]
Unigene1085	401	gi|189235491|ref|XP_001808582.1|	99.8	2e-20	PREDICTED: similar to orf [Tribolium castaneum]
Unigene10852	300	gi|189236906|ref|XP_001809986.1|	194	9e-49	PREDICTED: similar to AGAP011732-PA [Tribolium castaneum]
Unigene10853	652	gi|189235383|ref|XP_001809748.1|	288	9e-77	PREDICTED: similar to smooth CG9218-PG [Tribolium castaneum]
Unigene10854	408	gi|270015097|gb|EFA11545.1|	268	4e-71	disco-related [Tribolium castaneum]
Unigene10855	710	gi|91076836|ref|XP_974707.1|	420	1e-116	PREDICTED: similar to AGAP007531-PA [Tribolium castaneum]
Unigene10856	247	gi|91078644|ref|XP_968881.1|	96.7	2e-19	PREDICTED: similar to carboxylesterase [Tribolium castaneum]
Unigene10857	488	gi|91078870|ref|XP_972519.1|	186	2e-46	PREDICTED: similar to AGAP012154-PA [Tribolium castaneum]
Unigene10859	1345	gi|189238854|ref|XP_971868.2|	401	1e-167	PREDICTED: similar to esophageal cancer associated protein [Tribolium castaneum]
Unigene10860	665	gi|91077818|ref|XP_970645.1|	283	2e-75	PREDICTED: similar to hexokinase [Tribolium castaneum]
Unigene10863	302	gi|91086791|ref|XP_973307.1|	175	3e-43	PREDICTED: similar to ADAMTS-like protein 4 precursor (ADAMTSL-4) (Thrombospondin repeat-containing protein 1) [Tribolium castaneum]
Unigene10864	1376	gi|110755965|ref|XP_396564.3|	251	3e-65	PREDICTED: similar to CG8927-PA, isoform A [Apis mellifera]
Unigene10865	338	gi|91076946|ref|XP_975240.1|	73.9	6e-25	PREDICTED: similar to CG15695 CG15695-PA [Tribolium castaneum]
Unigene10866	768	gi|114576229|ref|XP_525685.2|	53.9	5e-06	PREDICTED: leader-binding protein 32 [Pan troglodytes]
Unigene10868	622	gi|91094311|ref|XP_972253.1|	238	1e-79	PREDICTED: similar to AGAP010048-PA [Tribolium castaneum]
Unigene10869	488	gi|291233597|ref|XP_002736740.1|	74.7	3e-20	PREDICTED: Actin-related protein 5-like [Saccoglossus kowalevskii]
Unigene1087	1898	gi|189235793|ref|XP_970207.2|	1010	0	PREDICTED: similar to nad dehydrogenase [Tribolium castaneum]
Unigene10872	801	gi|91080247|ref|XP_973144.1|	256	4e-67	PREDICTED: similar to AGAP005972-PA [Tribolium castaneum]
Unigene10874	682	gi|156552004|ref|XP_001603298.1|	191	1e-47	PREDICTED: similar to forkhead box protein (AaegFOXM1) [Nasonia vitripennis]
Unigene10876	326	gi|189240498|ref|XP_001810958.1|	56.6	2e-07	PREDICTED: similar to CG30089 CG30089-PA [Tribolium castaneum]
Unigene10877	559	gi|195476138|ref|XP_002086005.1|	60.5	3e-08	GE15252 [Drosophila yakuba] >gi|194185787|gb|EDW99398.1| GE15252 [Drosophila yakuba]
Unigene10880	1303	gi|91076516|ref|XP_973385.1|	356	9e-97	PREDICTED: similar to glutamate dehydrogenase [Tribolium castaneum]
Unigene10884	329	gi|225718892|gb|ACO15292.1|	59.3	4e-08	THAP domain-containing protein 4 [Caligus clemensi]
Unigene10887	515	gi|190702384|gb|ACE75277.1|	113	2e-24	transposase-like protein [Glyptapanteles flavicoxis]
Unigene10888	256	gi|91082899|ref|XP_972170.1|	97.4	1e-19	PREDICTED: similar to spire CG10076-PB [Tribolium castaneum] >gi|270008222|gb|EFA04670.1| spire [Tribolium castaneum]
Unigene10889	369	gi|281202875|gb|EFA77077.1|	109	2e-23	glycosyltransferase [Polysphondylium pallidum PN500]
Unigene10890	355	gi|91084027|ref|XP_966382.1|	137	1e-31	PREDICTED: similar to Putative GTP-binding protein 5 [Tribolium castaneum]
Unigene10891	1822	gi|91080183|ref|XP_966320.1|	897	0	PREDICTED: similar to AGAP003366-PA isoform 1 [Tribolium castaneum]
Unigene10892	1850	gi|91085531|ref|XP_972280.1|	693	0	PREDICTED: similar to aliphatic nitrilase [Tribolium castaneum]
Unigene10893	347	gi|198421847|ref|XP_002130808.1|	41.6	7e-08	PREDICTED: similar to wee1-like kinase [Ciona intestinalis]
Unigene10896	575	gi|270012867|gb|EFA09315.1|	128	9e-29	hypothetical protein TcasGA2_TC030748 [Tribolium castaneum]
Unigene10899	585	gi|170321833|dbj|BAG14261.1|	263	3e-69	41 kDa zymogen [Tenebrio molitor]
Unigene109	416	gi|189240579|ref|XP_001814840.1|	64.3	3e-12	PREDICTED: similar to farnesoic acid o-methyltransferase-like isoform 1 protein [Tribolium castaneum]
Unigene10900	374	gi|189238644|ref|XP_976314.2|	86.3	3e-16	PREDICTED: similar to AGAP011167-PA [Tribolium castaneum]
Unigene10902	2028	gi|189240101|ref|XP_972723.2|	1130	0	PREDICTED: similar to limkain b1 [Tribolium castaneum]
Unigene10905	822	gi|270015239|gb|EFA11687.1|	170	6e-41	hypothetical protein TcasGA2_TC008551 [Tribolium castaneum]
Unigene10906	664	gi|270001855|gb|EEZ98302.1|	158	2e-58	hypothetical protein TcasGA2_TC000755 [Tribolium castaneum]
Unigene10907	887	gi|193716060|ref|XP_001952370.1|	69.3	2e-10	PREDICTED: similar to phopsphatidylinositol 3-kinase [Acyrthosiphon pisum]
Unigene10908	1902	gi|189233803|ref|XP_966699.2|	1218	0	PREDICTED: similar to CG2747 CG2747-PB [Tribolium castaneum]
Unigene10910	269	gi|189236161|ref|XP_975086.2|	132	2e-30	PREDICTED: similar to rab3-GEF CG5627-PB [Tribolium castaneum]
Unigene10911	1256	gi|189233657|ref|XP_001807372.1|	455	1e-126	PREDICTED: similar to GA15133-PA [Tribolium castaneum]
Unigene10912	1974	gi|189241541|ref|XP_970496.2|	949	0	PREDICTED: similar to phd finger protein [Tribolium castaneum]
Unigene10913	1029	gi|91084115|ref|XP_967137.1|	176	9e-94	PREDICTED: similar to juvenile hormone esterase [Tribolium castaneum]
Unigene10914	1571	gi|189238118|ref|XP_001814132.1|	546	1e-174	PREDICTED: similar to zinc finger protein 84 [Tribolium castaneum]
Unigene10919	636	gi|226485453|emb|CAX75146.1|	264	2e-69	Prohibitin-2 (B-cell receptor-associated protein BAP37) [Schistosoma japonicum]
Unigene10920	224	gi|91079957|ref|XP_969398.1|	51.6	7e-06	PREDICTED: similar to GA11945-PA [Tribolium castaneum]
Unigene10925	1028	gi|157285980|gb|ABV31711.1|	175	2e-42	transposase [Salmo salar]
Unigene10928	319	gi|270016055|gb|EFA12503.1|	76.3	3e-13	hypothetical protein TcasGA2_TC004165 [Tribolium castaneum]
Unigene10929	478	gi|189240713|ref|XP_974162.2|	93.2	8e-23	PREDICTED: similar to lipase [Tribolium castaneum]
Unigene10930	1632	gi|198434040|ref|XP_002131995.1|	100	2e-19	PREDICTED: similar to arsenate resistance protein 2 [Ciona intestinalis]
Unigene10932	394	gi|291408671|ref|XP_002720641.1|	152	4e-36	PREDICTED: replication factor C 3 [Oryctolagus cuniculus]
Unigene10933	327	gi|91081951|ref|XP_967254.1|	71.2	9e-12	PREDICTED: similar to limd1 [Tribolium castaneum]
Unigene10935	706	gi|123462148|ref|XP_001316882.1|	117	3e-25	ankyrin repeat protein [Trichomonas vaginalis G3]
Unigene10937	2844	gi|91092524|ref|XP_967201.1|	816	0	PREDICTED: similar to zinc finger protein 99 [Tribolium castaneum]
Unigene1094	218	gi|291231162|ref|XP_002735539.1|	42.7	7e-06	PREDICTED: ecdysis triggering hormone receptor subtype B-like [Saccoglossus kowalevskii]
Unigene10940	1853	gi|91094377|ref|XP_970887.1|	764	0	PREDICTED: similar to serine/threonine-protein kinase MAK [Tribolium castaneum]
Unigene10944	697	gi|193681095|ref|XP_001947353.1|	141	2e-32	PREDICTED: similar to polyprotein [Acyrthosiphon pisum]
Unigene10946	439	gi|91092878|ref|XP_970014.1|	218	5e-56	PREDICTED: similar to novel KRAB box and zinc finger, C2H2 type domain containing protein [Tribolium castaneum]
Unigene10948	278	gi|110759571|ref|XP_392541.3|	99.4	6e-27	PREDICTED: similar to CG30337-PB, isoform B [Apis mellifera]
Unigene10949	2297	gi|91085009|ref|XP_973431.1|	933	0	PREDICTED: similar to CG5065 CG5065-PA [Tribolium castaneum]
Unigene10950	346	gi|124513200|ref|XP_001349956.1|	74.7	8e-13	splicing factor [Plasmodium falciparum 3D7]
Unigene10954	367	gi|270016604|gb|EFA13050.1|	120	2e-26	hypothetical protein TcasGA2_TC010752 [Tribolium castaneum]
Unigene10955	2439	gi|91093064|ref|XP_968013.1|	1072	0	PREDICTED: similar to CG2926 CG2926-PA [Tribolium castaneum]
Unigene10956	518	gi|156541419|ref|XP_001599658.1|	83.2	3e-15	PREDICTED: similar to reverse transcriptase-like protein [Nasonia vitripennis]
Unigene10957	890	gi|270016767|gb|EFA13213.1|	110	8e-23	hypothetical protein TcasGA2_TC016040 [Tribolium castaneum]
Unigene10958	256	gi|91089581|ref|XP_972290.1|	119	3e-26	PREDICTED: similar to AGAP002331-PA [Tribolium castaneum]
Unigene10960	333	gi|195109376|ref|XP_001999263.1|	87.4	1e-16	GI23166 [Drosophila mojavensis] >gi|193915857|gb|EDW14724.1| GI23166 [Drosophila mojavensis]
Unigene10962	750	gi|156553330|ref|XP_001602387.1|	179	8e-44	PREDICTED: similar to GA11680-PA [Nasonia vitripennis]
Unigene10967	1895	gi|91092426|ref|XP_968165.1|	729	0	PREDICTED: similar to AGAP004703-PA [Tribolium castaneum]
Unigene10968	484	gi|292624422|ref|XP_689129.4|	79.7	1e-19	PREDICTED: zinc transporter 8-like [Danio rerio]
Unigene10969	424	gi|91089053|ref|XP_970266.1|	252	2e-66	PREDICTED: similar to rhomboid [Tribolium castaneum]
Unigene10970	383	gi|270001608|gb|EEZ98055.1|	121	6e-27	hypothetical protein TcasGA2_TC000460 [Tribolium castaneum]
Unigene10972	1378	gi|189241353|ref|XP_970750.2|	244	1e-90	PREDICTED: similar to CG7120 CG7120-PA [Tribolium castaneum]
Unigene10973	296	gi|91088861|ref|XP_976342.1|	89	4e-17	PREDICTED: hypothetical protein [Tribolium castaneum] >gi|270011593|gb|EFA08041.1| hypothetical protein TcasGA2_TC005634 [Tribolium castaneum]
Unigene10976	1502	gi|91093355|ref|XP_969078.1|	576	0	PREDICTED: similar to testis development protein nyd-sp29 [Tribolium castaneum]
Unigene10978	702	gi|91084565|ref|XP_973665.1|	461	1e-129	PREDICTED: similar to light protein [Tribolium castaneum]
Unigene1098	436	gi|122692565|ref|NP_001073740.1|	50.8	6e-11	probable ATP-dependent RNA helicase DDX27 [Bos taurus] >gi|142980808|sp|A1A4H6.1|DDX27_BOVIN RecName: Full=Probable ATP-dependent RNA helicase DDX27; AltName: Full=DEAD box protein 27 >gi|119223998|gb|AAI26498.1| DEAD (Asp-Glu-Ala-Asp) box polypeptide 27 [Bos taurus]
Unigene10980	360	gi|270012928|gb|EFA09376.1|	73.9	4e-27	hypothetical protein TcasGA2_TC001937 [Tribolium castaneum]
Unigene10981	768	gi|26454617|sp|P46551.4|CDK12_CAEEL	66.2	1e-09	RecName: Full=Putative cell division protein kinase 12; AltName: Full=Cell division cycle 2-related protein kinase 7 >gi|22265665|emb|CAA84302.3| C. elegans protein B0285.1a, partially confirmed by transcript evidence [Caenorhabditis elegans]
Unigene10987	709	gi|110758780|ref|XP_001121946.1|	57	5e-07	PREDICTED: similar to CG31211-PA, isoform A [Apis mellifera]
Unigene10989	576	gi|189240229|ref|XP_001810123.1|	172	2e-55	PREDICTED: similar to lysosomal alpha-mannosidase (mannosidase alpha class 2b member 1) [Tribolium castaneum]
Unigene1099	211	gi|291396785|ref|XP_002714950.1|	36.6	3e-06	PREDICTED: WNT1 inducible signaling pathway protein 3 [Oryctolagus cuniculus]
Unigene10991	245	gi|270014308|gb|EFA10756.1|	83.6	2e-15	cytochrome P450-like protein [Tribolium castaneum]
Unigene10994	518	gi|91085177|ref|XP_971099.1|	198	9e-76	PREDICTED: similar to AGAP003031-PA [Tribolium castaneum]
Unigene10995	422	gi|189236555|ref|XP_975580.2|	175	3e-43	PREDICTED: similar to plekhh1 [Tribolium castaneum]
Unigene10996	787	gi|148725914|emb|CAN88404.1|	63.5	7e-09	novel protein [Danio rerio] >gi|159571217|emb|CAP19496.1| novel protein [Danio rerio]
Unigene10999	222	gi|91093417|ref|XP_967777.1|	88.6	5e-17	PREDICTED: similar to AGAP006365-PA [Tribolium castaneum] >gi|270015421|gb|EFA11869.1| tsunagi [Tribolium castaneum]
Unigene11	185	gi|44829173|tpg|DAA04500.1|	78.2	3e-14	TPA: TPA_exp: pol polyprotein [Schistosoma mansoni]
Unigene11000	254	gi|290992927|ref|XP_002679085.1|	57	2e-07	GTPase [Naegleria gruberi] >gi|284092700|gb|EFC46341.1| GTPase [Naegleria gruberi]
Unigene11001	412	gi|91078238|ref|XP_970108.1|	146	2e-34	PREDICTED: similar to diphosphomevalonate decarboxylase [Tribolium castaneum]
Unigene11003	481	gi|91095311|ref|XP_973868.1|	112	4e-24	PREDICTED: similar to reverse transcriptase homolog [Tribolium castaneum]
Unigene11004	498	gi|170065465|ref|XP_001867950.1|	60.8	2e-08	pom1 [Culex quinquefasciatus] >gi|167882528|gb|EDS45911.1| pom1 [Culex quinquefasciatus]
Unigene11005	625	gi|291233656|ref|XP_002736771.1|	96.3	3e-22	PREDICTED: zinc finger protein-like [Saccoglossus kowalevskii]
Unigene11006	668	gi|195395072|ref|XP_002056160.1|	66.2	8e-10	GJ10786 [Drosophila virilis] >gi|194142869|gb|EDW59272.1| GJ10786 [Drosophila virilis]
Unigene11007	580	gi|270001300|gb|EEZ97747.1|	211	1e-53	nimrod A [Tribolium castaneum]
Unigene11010	1067	gi|91076538|ref|XP_973839.1|	198	1e-62	PREDICTED: similar to serine protease [Tribolium castaneum]
Unigene11011	542	gi|91094575|ref|XP_968718.1|	231	2e-75	PREDICTED: similar to cgmp-dependent protein kinase [Tribolium castaneum]
Unigene11013	995	gi|91082411|ref|XP_969978.1|	550	1e-155	PREDICTED: similar to mixed-lineage leukemia protein [Tribolium castaneum]
Unigene11015	256	gi|221116469|ref|XP_002157706.1|	61.2	5e-12	PREDICTED: similar to zinc finger, NFX1-type containing 1, partial [Hydra magnipapillata]
Unigene11018	2514	gi|189239856|ref|XP_974261.2|	1257	0	PREDICTED: similar to CG6418 CG6418-PB [Tribolium castaneum]
Unigene11020	482	gi|189239347|ref|XP_973915.2|	241	8e-63	PREDICTED: similar to Zinc finger protein 43 (Zinc finger protein 39) (Zinc protein HTF6) (Zinc finger protein KOX27) [Tribolium castaneum]
Unigene11021	433	gi|91078508|ref|XP_966770.1|	139	3e-32	PREDICTED: similar to AMP dependent coa ligase isoform 1 [Tribolium castaneum]
Unigene11023	1184	gi|189235387|ref|XP_969614.2|	427	1e-180	PREDICTED: similar to Mde8i18_5 [Tribolium castaneum]
Unigene11024	2442	gi|91091128|ref|XP_969655.1|	805	0	PREDICTED: similar to werner syndrome helicase [Tribolium castaneum]
Unigene11027	671	gi|170053096|ref|XP_001862517.1|	328	7e-89	neurofibromin [Culex quinquefasciatus] >gi|167873772|gb|EDS37155.1| neurofibromin [Culex quinquefasciatus]
Unigene11028	1450	gi|91083797|ref|XP_972882.1|	100	4e-43	PREDICTED: similar to CG11190 CG11190-PA [Tribolium castaneum]
Unigene11029	230	gi|189235415|ref|XP_001812256.1|	53.9	1e-06	PREDICTED: similar to ctl transporter [Tribolium castaneum]
Unigene1103	207	gi|91089009|ref|XP_968153.1|	109	3e-23	PREDICTED: similar to CG32432 CG32432-PA [Tribolium castaneum]
Unigene11030	334	gi|158291739|ref|XP_313279.4|	100	1e-20	AGAP003536-PA [Anopheles gambiae str. PEST] >gi|157017433|gb|EAA08873.4| AGAP003536-PA [Anopheles gambiae str. PEST]
Unigene11031	725	gi|189238563|ref|XP_968372.2|	492	1e-138	PREDICTED: similar to atrophin-1 like protein [Tribolium castaneum]
Unigene11034	1124	gi|91077730|ref|XP_975099.1|	360	1e-161	PREDICTED: similar to AGAP003542-PA [Tribolium castaneum]
Unigene11036	1227	gi|189237950|ref|XP_001811619.1|	712	0	PREDICTED: similar to rho type GEF [Tribolium castaneum]
Unigene1104	227	gi|189237004|ref|XP_966376.2|	93.2	2e-18	PREDICTED: similar to diacylglycerol kinase, delta, kappa, eta [Tribolium castaneum]
Unigene11041	418	gi|270011908|gb|EFA08356.1|	167	9e-41	hypothetical protein TcasGA2_TC005999 [Tribolium castaneum]
Unigene11042	988	gi|91076040|ref|XP_972204.1|	274	1e-121	PREDICTED: similar to CG1814 CG1814-PA [Tribolium castaneum]
Unigene11043	463	gi|126327815|ref|XP_001378373.1|	56.2	3e-07	PREDICTED: similar to death associated protein 4 [Monodelphis domestica]
Unigene11049	395	gi|270001130|gb|EEZ97577.1|	137	5e-52	hypothetical protein TcasGA2_TC011439 [Tribolium castaneum]
Unigene11050	669	gi|189241031|ref|XP_971652.2|	340	2e-92	PREDICTED: similar to carbohydrate kinase-like [Tribolium castaneum]
Unigene11051	632	gi|198452618|ref|XP_001358868.2|	145	9e-34	GA16047 [Drosophila pseudoobscura pseudoobscura] >gi|198132003|gb|EAL28011.2| GA16047 [Drosophila pseudoobscura pseudoobscura]
Unigene11052	958	gi|270016295|gb|EFA12741.1|	369	1e-100	Rm62 [Tribolium castaneum]
Unigene11054	1988	gi|91082575|ref|XP_966727.1|	395	1e-108	PREDICTED: similar to phosphatidylserine receptor [Tribolium castaneum]
Unigene11055	334	gi|225716610|gb|ACO14151.1|	82.4	4e-15	DPH4 homolog [Esox lucius]
Unigene11056	212	gi|193643674|ref|XP_001948903.1|	47.4	3e-12	PREDICTED: similar to Y54G2A.42 [Acyrthosiphon pisum]
Unigene11057	559	gi|189239246|ref|XP_974285.2|	259	5e-96	PREDICTED: similar to AGAP002104-PA [Tribolium castaneum]
Unigene11058	531	gi|91092322|ref|XP_970208.1|	230	1e-59	PREDICTED: similar to CG5414 CG5414-PA [Tribolium castaneum]
Unigene11059	1595	gi|91077512|ref|XP_969687.1|	919	0	PREDICTED: similar to beta chain spectrin [Tribolium castaneum]
Unigene1106	188	gi|91089481|ref|XP_969353.1|	100	1e-20	PREDICTED: similar to GA13505-PA [Tribolium castaneum]
Unigene11061	1128	gi|91082017|ref|XP_970049.1|	617	1e-175	PREDICTED: similar to trp-like protein [Tribolium castaneum]
Unigene11062	399	gi|189236827|ref|XP_972832.2|	210	1e-53	PREDICTED: similar to arylsulfatase b [Tribolium castaneum]
Unigene11063	1685	gi|189241737|ref|XP_967317.2|	1069	0	PREDICTED: similar to mediator complex subunit rgr-1 [Tribolium castaneum]
Unigene11064	228	gi|125628642|ref|NP_001074963.1|	59.3	5e-14	ADP-ribosylation factor-like 1 [Gallus gallus]
Unigene11066	262	gi|115615322|ref|XP_793067.2|	62.8	1e-10	PREDICTED: similar to MGC88921 protein [Strongylocentrotus purpuratus]
Unigene11067	1256	gi|189238256|ref|XP_974152.2|	760	0	PREDICTED: similar to BRCA1-associated protein [Tribolium castaneum]
Unigene1107	1221	gi|158289682|ref|XP_311349.4|	298	3e-82	AGAP000810-PA [Anopheles gambiae str. PEST] >gi|157018635|gb|EAA06914.4| AGAP000810-PA [Anopheles gambiae str. PEST]
Unigene11070	606	gi|293345460|ref|XP_002726038.1|	65.1	1e-09	PREDICTED: polyamine-modulated factor 1 isoform 2 [Rattus norvegicus] >gi|293357343|ref|XP_001060090.2| PREDICTED: polyamine-modulated factor 1 isoform 1 [Rattus norvegicus] >gi|149048140|gb|EDM00716.1| rCG62477, isoform CRA_a [Rattus norvegicus]
Unigene11071	605	gi|189240439|ref|XP_972347.2|	131	2e-43	PREDICTED: similar to CG1213 CG1213-PA [Tribolium castaneum]
Unigene11072	725	gi|189237703|ref|XP_966998.2|	222	8e-57	PREDICTED: similar to GA20259-PA [Tribolium castaneum]
Unigene11073	876	gi|189238154|ref|XP_972839.2|	457	1e-147	PREDICTED: similar to integrator complex subunit 2 [Tribolium castaneum]
Unigene11075	530	gi|170052524|ref|XP_001862261.1|	58.2	1e-07	conserved hypothetical protein [Culex quinquefasciatus] >gi|167873416|gb|EDS36799.1| conserved hypothetical protein [Culex quinquefasciatus]
Unigene11077	306	gi|91077038|ref|XP_967720.1|	66.2	3e-10	PREDICTED: similar to leucine-rich transmembrane protein [Tribolium castaneum]
Unigene11079	502	gi|91079284|ref|XP_972619.1|	57	2e-07	PREDICTED: similar to mitogen-activated protein kinase kinase kinase [Tribolium castaneum]
Unigene1108	1746	gi|189240941|ref|XP_001810813.1|	318	1e-171	PREDICTED: similar to zinc finger protein [Tribolium castaneum]
Unigene11082	443	gi|158284897|ref|XP_307958.4|	265	2e-70	AGAP002226-PA [Anopheles gambiae str. PEST] >gi|157020813|gb|EAA03808.5| AGAP002226-PA [Anopheles gambiae str. PEST]
Unigene11083	1404	gi|170032417|ref|XP_001844078.1|	166	2e-39	embryonic polarity protein dorsal [Culex quinquefasciatus] >gi|167872364|gb|EDS35747.1| embryonic polarity protein dorsal [Culex quinquefasciatus]
Unigene11084	711	gi|189235156|ref|XP_968661.2|	441	1e-122	PREDICTED: similar to AGAP006115-PB [Tribolium castaneum]
Unigene11085	1809	gi|221121248|ref|XP_002155850.1|	350	1e-94	PREDICTED: similar to piggyBac transposase Uribo1 [Hydra magnipapillata]
Unigene11089	998	gi|224052438|ref|XP_002197654.1|	256	1e-66	PREDICTED: helicase, lymphoid-specific [Taeniopygia guttata]
Unigene11090	1136	gi|270008212|gb|EFA04660.1|	196	1e-101	wingless [Tribolium castaneum]
Unigene11094	1292	gi|270006475|gb|EFA02923.1|	241	1e-67	cytochrome P450-like protein [Tribolium castaneum]
Unigene11097	229	gi|221112031|ref|XP_002166522.1|	108	4e-23	PREDICTED: similar to Eukaryotic initiation factor 4A-III [Hydra magnipapillata]
Unigene11098	1514	gi|189241983|ref|XP_968018.2|	773	0	PREDICTED: similar to dusky-like CG15013-PA [Tribolium castaneum]
Unigene111	1625	gi|91085853|ref|XP_975032.1|	764	0	PREDICTED: similar to AGAP004961-PA [Tribolium castaneum]
Unigene1110	211	gi|270003365|gb|EEZ99812.1|	66.6	2e-10	hypothetical protein TcasGA2_TC002592 [Tribolium castaneum]
Unigene11101	547	gi|91083079|ref|XP_968058.1|	260	2e-68	PREDICTED: similar to galactosidase, beta 1 like 3 [Tribolium castaneum]
Unigene11105	388	gi|91082287|ref|XP_973816.1|	78.2	7e-14	PREDICTED: similar to sodium/solute symporter [Tribolium castaneum]
Unigene11109	303	gi|156554759|ref|XP_001605679.1|	79.3	3e-14	PREDICTED: similar to ENSANGP00000021639 [Nasonia vitripennis]
Unigene11111	796	gi|91077818|ref|XP_970645.1|	192	8e-48	PREDICTED: similar to hexokinase [Tribolium castaneum]
Unigene11116	397	gi|189237385|ref|XP_972016.2|	125	1e-48	PREDICTED: similar to dipeptidyl-peptidase [Tribolium castaneum]
Unigene11117	328	gi|189237499|ref|XP_971802.2|	62.8	3e-09	PREDICTED: similar to AGAP006427-PA [Tribolium castaneum]
Unigene11118	224	gi|91085761|ref|XP_974130.1|	104	1e-21	PREDICTED: similar to Na/Ca-exchange protein CG5685-PA [Tribolium castaneum]
Unigene1112	881	gi|147899376|ref|NP_001087468.1|	105	2e-21	solute carrier family 15, member 4 [Xenopus laevis] >gi|82198807|sp|Q68F72.1|S15A4_XENLA RecName: Full=Solute carrier family 15 member 4; AltName: Full=Peptide transporter 4 >gi|51261947|gb|AAH79971.1| MGC80026 protein [Xenopus laevis]
Unigene11122	2580	gi|193697637|ref|XP_001944648.1|	458	1e-127	PREDICTED: similar to CG16791 CG16791-PA [Acyrthosiphon pisum]
Unigene11123	622	gi|270003610|gb|EFA00058.1|	199	2e-72	hypothetical protein TcasGA2_TC002866 [Tribolium castaneum]
Unigene11126	403	gi|167234451|ref|NP_001107840.1|	57	2e-07	Dicer-2 [Tribolium castaneum]
Unigene1113	2222	gi|91092184|ref|XP_968700.1|	422	1e-116	PREDICTED: similar to Uncharacterized protein KIAA1033 [Tribolium castaneum]
Unigene11131	623	gi|91082203|ref|XP_972014.1|	302	4e-81	PREDICTED: similar to melanoma receptor tyrosine-protein kinase [Tribolium castaneum]
Unigene11133	488	gi|268560906|ref|XP_002646318.1|	145	6e-48	C. briggsae CBR-RAB-8 protein [Caenorhabditis briggsae] >gi|187029862|emb|CAP31072.1| C. briggsae CBR-RAB-8 protein [Caenorhabditis briggsae]
Unigene11134	1120	gi|189238819|ref|XP_967914.2|	585	1e-165	PREDICTED: similar to n6-adenosine-methyltransferase ime4 [Tribolium castaneum]
Unigene11135	867	gi|91081447|ref|XP_973847.1|	472	1e-132	PREDICTED: similar to aldo-keto reductase [Tribolium castaneum]
Unigene11136	777	gi|282165750|ref|NP_001164116.1|	347	2e-94	cdk10/11-like protein [Tribolium castaneum]
Unigene11137	2189	gi|158302009|ref|XP_321659.4|	276	1e-163	AGAP001468-PA [Anopheles gambiae str. PEST] >gi|157012747|gb|EAA00868.4| AGAP001468-PA [Anopheles gambiae str. PEST]
Unigene11138	860	gi|91094631|ref|XP_969879.1|	275	1e-133	PREDICTED: similar to amino acid transporter [Tribolium castaneum]
Unigene11139	333	gi|91091270|ref|XP_969358.1|	181	8e-45	PREDICTED: similar to Sb:cb283 protein [Tribolium castaneum]
Unigene11140	1420	gi|91085049|ref|XP_974461.1|	397	1e-109	PREDICTED: similar to brain chitinase and chia [Tribolium castaneum]
Unigene11141	784	gi|189240459|ref|XP_973744.2|	476	1e-133	PREDICTED: similar to CG14967 CG14967-PA [Tribolium castaneum]
Unigene11143	225	gi|189235340|ref|XP_975413.2|	75.5	2e-15	PREDICTED: similar to zinc finger protein 560 [Tribolium castaneum]
Unigene11144	644	gi|189237909|ref|XP_001809830.1|	93.2	6e-18	PREDICTED: similar to GA19836-PA [Tribolium castaneum] >gi|270008120|gb|EFA04568.1| nbs [Tribolium castaneum]
Unigene11146	338	gi|198466230|ref|XP_001353935.2|	96.3	3e-19	GA20483 [Drosophila pseudoobscura pseudoobscura] >gi|198150505|gb|EAL29671.2| GA20483 [Drosophila pseudoobscura pseudoobscura]
Unigene11147	979	gi|256083141|ref|XP_002577808.1|	159	9e-91	pyruvate kinase [Schistosoma mansoni]
Unigene11149	659	gi|18859145|ref|NP_571876.1|	107	2e-22	ornithine decarboxylase [Danio rerio] >gi|9858179|gb|AAG01031.1|AF290981_1 ornithine decarboxylase [Danio rerio] >gi|18652915|dbj|BAB84694.1| ornithine decarboxylase [Danio rerio] >gi|28839552|gb|AAH47796.1| Odc1 protein [Danio rerio] >gi|39645422|gb|AAH63932.1| Ornithine decarboxylase 1 [Danio rerio] >gi|66911315|gb|AAH97034.1| Odc1 protein [Danio rerio] >gi|182889558|gb|AAI65342.1| Odc1 protein…
Unigene1115	430	gi|91076222|ref|XP_972737.1|	98.6	5e-20	PREDICTED: similar to phosphatase methylesterase 1 [Tribolium castaneum]
Unigene11151	330	gi|189238114|ref|XP_001814074.1|	88.2	7e-17	PREDICTED: similar to CG9090 CG9090-PA [Tribolium castaneum]
Unigene11157	276	gi|189238644|ref|XP_976314.2|	101	6e-21	PREDICTED: similar to AGAP011167-PA [Tribolium castaneum]
Unigene11158	419	gi|170033989|ref|XP_001844858.1|	118	6e-26	UNC93A protein [Culex quinquefasciatus] >gi|167875103|gb|EDS38486.1| UNC93A protein [Culex quinquefasciatus]
Unigene11159	587	gi|282720995|ref|NP_001164248.1|	201	5e-77	cytochrome P450 9Z4 [Tribolium castaneum] >gi|270012794|gb|EFA09242.1| cytochrome P450 9Z4 [Tribolium castaneum]
Unigene1116	400	gi|270016603|gb|EFA13049.1|	51.6	7e-06	hypothetical protein TcasGA2_TC010751 [Tribolium castaneum]
Unigene11160	451	gi|158301262|ref|XP_001689310.1|	85.9	4e-16	AGAP002070-PA [Anopheles gambiae str. PEST] >gi|157012385|gb|EDO63215.1| AGAP002070-PA [Anopheles gambiae str. PEST]
Unigene11161	1289	gi|157115829|ref|XP_001658302.1|	60.1	2e-07	sodium/solute symporter [Aedes aegypti] >gi|108883472|gb|EAT47697.1| sodium/solute symporter [Aedes aegypti] >gi|122937740|gb|ABM68585.1| AAEL001198-PA [Aedes aegypti]
Unigene11162	1184	gi|118763696|gb|AAI28687.1|	80.5	6e-18	LOC398088 protein [Xenopus laevis]
Unigene11164	225	gi|91078866|ref|XP_972417.1|	64.3	1e-09	PREDICTED: similar to oligopeptide transporter [Tribolium castaneum]
Unigene11167	421	gi|205831464|sp|A9UWF0.1|SURF1_MONBE	79.7	3e-14	RecName: Full=SURF1-like protein
Unigene11168	572	gi|54020819|ref|NP_001005655.1|	169	6e-41	minichromosome maintenance complex component 4 [Xenopus (Silurana) tropicalis] >gi|82236367|sp|Q6GL41.1|MCM4_XENTR RecName: Full=DNA replication licensing factor mcm4; AltName: Full=Minichromosome maintenance protein 4 >gi|49257778|gb|AAH74670.1| MCM4 minichromosome maintenance deficient 4 (S. cerevisiae) [Xenopus (Silurana) tropicalis]
Unigene1117	1499	gi|110769804|ref|XP_624006.2|	363	1e-98	PREDICTED: similar to dre4 CG1828-PA, isoform A [Apis mellifera]
Unigene11170	427	gi|91080133|ref|XP_968206.1|	163	1e-39	PREDICTED: similar to stoned-A [Tribolium castaneum]
Unigene11171	667	gi|257467662|ref|NP_001158142.1|	52.8	4e-12	myotubularin related protein 15 [Bos taurus]
Unigene11173	362	gi|221131068|ref|XP_002158060.1|	108	4e-23	PREDICTED: similar to GH12754, partial [Hydra magnipapillata]
Unigene11177	559	gi|289177071|ref|NP_001165947.1|	163	3e-39	carboxylesterase clade A, member 4 [Nasonia vitripennis]
Unigene11178	2162	gi|91083987|ref|XP_975212.1|	822	0	PREDICTED: similar to asteroid CG4426-PA [Tribolium castaneum]
Unigene11179	620	gi|58477149|gb|AAH89891.1|	57.8	2e-11	RGD1306153 protein [Rattus norvegicus]
Unigene11180	333	gi|270016593|gb|EFA13039.1|	72.8	3e-12	hypothetical protein TcasGA2_TC010570 [Tribolium castaneum]
Unigene11181	1801	gi|91091974|ref|XP_968950.1|	652	0	PREDICTED: similar to lethal (1) G0144 CG3073-PA [Tribolium castaneum]
Unigene11184	648	gi|270002249|gb|EEZ98696.1|	252	6e-66	hypothetical protein TcasGA2_TC001232 [Tribolium castaneum]
Unigene11185	477	gi|270012416|gb|EFA08864.1|	70.5	2e-11	hypothetical protein TcasGA2_TC006565 [Tribolium castaneum]
Unigene11187	1911	gi|189234674|ref|XP_969963.2|	604	0	PREDICTED: similar to CG3563 CG3563-PA [Tribolium castaneum]
Unigene1119	305	gi|194222435|ref|XP_001500218.2|	52.4	4e-06	PREDICTED: splicing factor 3b, subunit 1, 155kDa [Equus caballus]
Unigene11191	311	gi|91089169|ref|XP_974055.1|	150	2e-35	PREDICTED: similar to Vacuolar protein sorting-associated protein 18 homolog [Tribolium castaneum]
Unigene11193	421	gi|91080971|ref|XP_974881.1|	148	6e-35	PREDICTED: similar to AGAP000114-PA [Tribolium castaneum]
Unigene11195	378	gi|270002273|gb|EEZ98720.1|	176	3e-43	hypothetical protein TcasGA2_TC001266 [Tribolium castaneum]
Unigene11197	1213	gi|91084699|ref|XP_969337.1|	334	4e-90	PREDICTED: similar to ribonuclease P, 29kD-subunit [Tribolium castaneum]
Unigene11198	232	gi|91083079|ref|XP_968058.1|	108	4e-23	PREDICTED: similar to galactosidase, beta 1 like 3 [Tribolium castaneum]
Unigene11200	419	gi|189239014|ref|XP_974755.2|	176	3e-43	PREDICTED: similar to CG13567 CG13567-PB [Tribolium castaneum]
Unigene11201	1007	gi|195503293|ref|XP_002098591.1|	214	5e-72	GE23852 [Drosophila yakuba] >gi|194184692|gb|EDW98303.1| GE23852 [Drosophila yakuba]
Unigene11203	643	gi|91082333|ref|XP_974678.1|	296	3e-79	PREDICTED: similar to saliva CG8717-PA [Tribolium castaneum]
Unigene11207	633	gi|290996123|ref|XP_002680632.1|	167	3e-40	calcineurin regulatory subunit B [Naegleria gruberi] >gi|1168750|sp|P42322.1|CANB1_NAEGR RecName: Full=Calcineurin subunit B; AltName: Full=Protein phosphatase 2B regulatory subunit; AltName: Full=Calcineurin regulatory subunit >gi|458230|gb|AAA81896.1| calcineurin B [Naegleria gruberi] >gi|284094253|gb|EFC47888.1| calcineurin regulatory subunit B [Naegleria gruberi]
Unigene11209	671	gi|224994808|ref|NP_001139341.1|	251	2e-65	apterous a [Tribolium castaneum] >gi|224459212|gb|ACN43341.1| apterous a [Tribolium castaneum]
Unigene1121	803	gi|126723356|ref|NP_001075895.1|	277	3e-73	cleft lip and palate transmembrane protein 1-like protein [Bos taurus] >gi|187470818|sp|A2VE61.1|CLP1L_BOVIN RecName: Full=Cleft lip and palate transmembrane protein 1-like protein; Short=CLPTM1-like protein >gi|126010733|gb|AAI33590.1| CLPTM1L protein [Bos taurus]
Unigene11211	719	gi|189236161|ref|XP_975086.2|	243	3e-63	PREDICTED: similar to rab3-GEF CG5627-PB [Tribolium castaneum]
Unigene11213	1080	gi|193606175|ref|XP_001946245.1|	107	5e-37	PREDICTED: similar to squamous cell carcinoma antigen recognized by T-cells 3 [Acyrthosiphon pisum]
Unigene11215	537	gi|291237680|ref|XP_002738761.1|	55.1	1e-06	PREDICTED: poly(rC) binding protein 2-like [Saccoglossus kowalevskii]
Unigene11219	272	gi|118779554|ref|XP_564212.2|	104	9e-22	AGAP011284-PA [Anopheles gambiae str. PEST] >gi|116131605|gb|EAA05154.4| AGAP011284-PA [Anopheles gambiae str. PEST]
Unigene1122	215	gi|91079979|ref|XP_970237.1|	39.7	5e-06	PREDICTED: similar to otoferlin [Tribolium castaneum]
Unigene11223	2471	gi|195334745|ref|XP_002034037.1|	479	1e-133	GM20106 [Drosophila sechellia] >gi|194126007|gb|EDW48050.1| GM20106 [Drosophila sechellia]
Unigene11224	283	gi|189242365|ref|XP_001809905.1|	111	2e-30	PREDICTED: similar to protease, reverse transcriptase and RNase H [Tribolium castaneum]
Unigene11225	759	gi|91091542|ref|XP_970835.1|	369	1e-101	PREDICTED: similar to aldehyde dehydrogenase [Tribolium castaneum]
Unigene11226	974	gi|189238468|ref|XP_967592.2|	401	1e-110	PREDICTED: similar to ankyrin repeat domain 28 [Tribolium castaneum]
Unigene11228	2597	gi|189239408|ref|XP_973885.2|	1064	0	PREDICTED: similar to AGAP003925-PA [Tribolium castaneum]
Unigene1123	494	gi|91082967|ref|XP_973786.1|	52.8	4e-06	PREDICTED: similar to spermidine/spermine N-1 acetyltransferase 2 [Tribolium castaneum]
Unigene11231	454	gi|91086307|ref|XP_973857.1|	107	5e-27	PREDICTED: similar to anon-37Cs [Tribolium castaneum]
Unigene11233	457	gi|256071033|ref|XP_002571846.1|	144	2e-55	DNA repair protein RAD51 [Schistosoma mansoni]
Unigene11234	1542	gi|189235511|ref|XP_970411.2|	972	0	PREDICTED: similar to mCG141618 [Tribolium castaneum]
Unigene11235	1004	gi|189241783|ref|XP_001814647.1|	236	7e-61	PREDICTED: similar to zinc finger protein 617 [Tribolium castaneum]
Unigene11238	391	gi|91088609|ref|XP_973829.1|	68.9	4e-16	PREDICTED: similar to mitochondrial intermediate peptidase [Tribolium castaneum]
Unigene11239	347	gi|66805743|ref|XP_636593.1|	53.1	2e-06	glutamate decarboxylase [Dictyostelium discoideum AX4] >gi|74896916|sp|Q54IJ3.1|GADB_DICDI RecName: Full=Glutamate decarboxylase B >gi|60464978|gb|EAL63089.1| glutamate decarboxylase [Dictyostelium discoideum AX4]
Unigene1124	336	gi|91087965|ref|XP_973007.1|	112	2e-35	PREDICTED: similar to I[[h]] channel CG8585-PD [Tribolium castaneum]
Unigene11240	594	gi|189238926|ref|XP_001811313.1|	238	9e-62	PREDICTED: similar to CG8814 CG8814-PA [Tribolium castaneum]
Unigene11241	570	gi|156549070|ref|XP_001607484.1|	76.6	4e-13	PREDICTED: similar to tmc6 protein (evin) [Nasonia vitripennis]
Unigene11244	557	gi|91081877|ref|XP_966684.1|	173	3e-42	PREDICTED: similar to CRAL/TRIO domain-containing protein isoform 1 [Tribolium castaneum]
Unigene11246	2009	gi|189235354|ref|XP_975471.2|	1071	0	PREDICTED: similar to GA15898-PA [Tribolium castaneum]
Unigene11249	556	gi|268536510|ref|XP_002633390.1|	120	3e-26	C. briggsae CBR-MBF-1 protein [Caenorhabditis briggsae] >gi|187034426|emb|CAP26243.1| C. briggsae CBR-MBF-1 protein [Caenorhabditis briggsae]
Unigene1125	355	gi|91079636|ref|XP_967888.1|	72.8	3e-12	PREDICTED: similar to zinc finger protein 2, Y linked [Tribolium castaneum]
Unigene11255	394	gi|115720180|ref|XP_785865.2|	74.3	1e-12	PREDICTED: similar to retina-derived POU-domain factor-1 [Strongylocentrotus purpuratus] >gi|115956601|ref|XP_001180645.1| PREDICTED: similar to retina-derived POU-domain factor-1 [Strongylocentrotus purpuratus]
Unigene11256	1083	gi|91092820|ref|XP_967695.1|	439	1e-122	PREDICTED: similar to parvin [Tribolium castaneum]
Unigene1126	312	gi|270009480|gb|EFA05928.1|	56.2	3e-07	hypothetical protein TcasGA2_TC008744 [Tribolium castaneum]
Unigene11260	349	gi|189239745|ref|XP_968925.2|	179	3e-44	PREDICTED: similar to CG16771 CG16771-PA [Tribolium castaneum]
Unigene11263	320	gi|91083953|ref|XP_975002.1|	70.9	1e-11	PREDICTED: similar to CG31720 CG31720-PB [Tribolium castaneum]
Unigene11267	387	gi|91093435|ref|XP_969667.1|	246	2e-64	PREDICTED: similar to unc-13 CG2999-PC [Tribolium castaneum]
Unigene11271	304	gi|257096589|sp|A7RUD5.1|NUBP1_NEMVE	131	6e-30	RecName: Full=Cytosolic Fe-S cluster assembly factor NUBP1 homolog
Unigene11272	1218	gi|91091154|ref|XP_970935.1|	260	1e-101	PREDICTED: similar to CG7120 CG7120-PA [Tribolium castaneum]
Unigene11273	2239	gi|91088777|ref|XP_967353.1|	645	0	PREDICTED: similar to MYPT-75D CG6896-PA [Tribolium castaneum]
Unigene11274	874	gi|91088501|ref|XP_971231.1|	328	2e-88	PREDICTED: similar to F-box and leucine-rich repeat protein 4 [Tribolium castaneum]
Unigene11276	598	gi|293349318|ref|XP_002727132.1|	86.3	6e-16	PREDICTED: NMDA receptor-regulated gene 2-like [Rattus norvegicus] >gi|293361207|ref|XP_001075498.2| PREDICTED: NMDA receptor-regulated gene 2 isoform 2 [Rattus norvegicus]
Unigene1128	1251	gi|91090374|ref|XP_968847.1|	595	0	PREDICTED: similar to GA17984-PA [Tribolium castaneum]
Unigene11280	758	gi|189236103|ref|XP_001813325.1|	318	1e-127	PREDICTED: similar to phospholipase C [Tribolium castaneum]
Unigene11282	430	gi|91084629|ref|XP_974610.1|	97.1	2e-19	PREDICTED: similar to AGAP011167-PA [Tribolium castaneum]
Unigene11283	408	gi|189238468|ref|XP_967592.2|	151	7e-36	PREDICTED: similar to ankyrin repeat domain 28 [Tribolium castaneum]
Unigene11284	634	gi|91092184|ref|XP_968700.1|	325	8e-88	PREDICTED: similar to Uncharacterized protein KIAA1033 [Tribolium castaneum]
Unigene11285	1479	gi|189236574|ref|XP_975615.2|	94.4	2e-27	PREDICTED: similar to SET domain containing 3 [Tribolium castaneum]
Unigene11286	534	gi|189237740|ref|XP_001812267.1|	120	2e-40	PREDICTED: similar to AGAP001326-PA [Tribolium castaneum]
Unigene11288	458	gi|91094659|ref|XP_972255.1|	86.7	2e-16	PREDICTED: similar to CG9705 CG9705-PA [Tribolium castaneum]
Unigene11289	502	gi|270297222|ref|NP_001161924.1|	204	3e-66	cuticular protein analogous to peritrophins 1-G [Tribolium castaneum] >gi|268309012|gb|ACY95472.1| cuticular protein analogous to peritrophins 1-G [Tribolium castaneum]
Unigene1129	210	gi|189240535|ref|XP_972443.2|	50.4	2e-09	PREDICTED: similar to cytochrome P450 monooxygenase [Tribolium castaneum] >gi|270012702|gb|EFA09150.1| cytochrome P450 9X1 [Tribolium castaneum]
Unigene11291	265	gi|270002846|gb|EEZ99293.1|	106	2e-22	sevenless [Tribolium castaneum]
Unigene11292	332	gi|3914210|sp|Q90512.1|ODO2_TAKRU	161	5e-39	RecName: Full=Dihydrolipoyllysine-residue succinyltransferase component of 2-oxoglutarate dehydrogenase complex, mitochondrial; AltName: Full=Dihydrolipoamide succinyltransferase component of 2-oxoglutarate dehydrogenase complex; AltName: Full=2-oxoglutarate dehydrogenase complex component E2; Short=OGDC-E2; AltName: Full=E2K; Flags: Precursor >gi|1117958|gb|AAC59779.1| dihydrolipoamide succinylt…
Unigene11294	260	gi|91085487|ref|XP_970866.1|	65.9	3e-11	PREDICTED: similar to AGAP011167-PA [Tribolium castaneum]
Unigene11297	420	gi|116007572|ref|NP_001036482.1|	81.6	7e-15	down syndrome cell adhesion molecule, isoform AW [Drosophila melanogaster] >gi|113194587|gb|ABI31033.1| down syndrome cell adhesion molecule, isoform AW [Drosophila melanogaster]
Unigene11298	229	gi|32566206|ref|NP_510437.2|	59.3	4e-08	SLiT (Drosophila) homolog family member (slt-1) [Caenorhabditis elegans]
Unigene11299	412	gi|190702384|gb|ACE75277.1|	106	2e-22	transposase-like protein [Glyptapanteles flavicoxis]
Unigene113	353	gi|189239523|ref|XP_001816113.1|	69.3	1e-20	PREDICTED: similar to antennal-enriched UDP-glycosyltransferase [Tribolium castaneum]
Unigene1130	938	gi|189241098|ref|XP_971301.2|	439	1e-122	PREDICTED: similar to vacuolar protein sorting 13D [Tribolium castaneum]
Unigene11300	283	gi|91078184|ref|XP_967722.1|	83.2	5e-26	PREDICTED: similar to galactosidase, beta 1-like 2 [Tribolium castaneum] >gi|270002869|gb|EEZ99316.1| beta-galactosidase-like protein [Tribolium castaneum]
Unigene11301	471	gi|170046852|ref|XP_001850961.1|	55.5	6e-07	conserved hypothetical protein [Culex quinquefasciatus] >gi|167869467|gb|EDS32850.1| conserved hypothetical protein [Culex quinquefasciatus]
Unigene11302	581	gi|213512290|ref|NP_001133669.1|	134	5e-49	Adenylosuccinate synthetase isozyme 1 [Salmo salar] >gi|209154878|gb|ACI33671.1| Adenylosuccinate synthetase isozyme 1 [Salmo salar]
Unigene11303	359	gi|189237834|ref|XP_974542.2|	76.3	2e-25	PREDICTED: similar to neprilysin [Tribolium castaneum]
Unigene11306	565	gi|270011249|gb|EFA07697.1|	167	4e-60	hypothetical protein TcasGA2_TC002173 [Tribolium castaneum]
Unigene1131	367	gi|270012738|gb|EFA09186.1|	85.5	5e-16	serpin peptidase inhibitor 20 [Tribolium castaneum]
Unigene11310	1419	gi|189234831|ref|XP_971076.2|	82	2e-15	PREDICTED: similar to Transposable element P transposase (P-element transposase) [Tribolium castaneum]
Unigene11311	570	gi|91076820|ref|XP_974470.1|	144	2e-33	PREDICTED: similar to Kal-1 protein [Tribolium castaneum]
Unigene11312	797	gi|224060629|ref|XP_002193130.1|	204	3e-51	PREDICTED: proteasome (prosome, macropain) 26S subunit, non-ATPase, 1 [Taeniopygia guttata]
Unigene11314	563	gi|190338124|gb|AAI62793.1|	217	4e-67	N-ethylmaleimide-sensitive factor b [Danio rerio] >gi|190338130|gb|AAI62811.1| N-ethylmaleimide-sensitive factor b [Danio rerio]
Unigene11315	1294	gi|189241826|ref|XP_972653.2|	608	1e-172	PREDICTED: similar to AGAP002030-PA [Tribolium castaneum]
Unigene11317	248	gi|189236821|ref|XP_001812083.1|	99.8	2e-20	PREDICTED: similar to monocarboxylate transporter [Tribolium castaneum]
Unigene11318	1569	gi|91079096|ref|XP_975303.1|	720	0	PREDICTED: similar to cueball CG12086-PA [Tribolium castaneum]
Unigene11319	4336	gi|189235511|ref|XP_970411.2|	2227	0	PREDICTED: similar to mCG141618 [Tribolium castaneum]
Unigene11320	475	gi|290996151|ref|XP_002680646.1|	71.6	8e-12	phospholipase D1 [Naegleria gruberi] >gi|284094267|gb|EFC47902.1| phospholipase D1 [Naegleria gruberi]
Unigene11323	1268	gi|91080603|ref|XP_974067.1|	387	1e-106	PREDICTED: similar to ring finger protein 141 [Tribolium castaneum]
Unigene11324	2023	gi|189236637|ref|XP_001810045.1|	590	1e-167	PREDICTED: similar to tetratricopeptide repeat domain 17 [Tribolium castaneum]
Unigene11325	469	gi|91088531|ref|XP_972235.1|	100	1e-20	PREDICTED: similar to beta nu integrin subunit AgBnu [Tribolium castaneum]
Unigene11326	679	gi|91085489|ref|XP_970920.1|	87.4	3e-16	PREDICTED: similar to take-out-like carrier protein JHBP-1 [Tribolium castaneum]
Unigene11327	430	gi|91076944|ref|XP_975232.1|	193	2e-48	PREDICTED: similar to sumo ligase [Tribolium castaneum]
Unigene11328	3476	gi|281361345|ref|NP_731247.3|	694	0	Poly-glutamine tract binding protein 1 [Drosophila melanogaster] >gi|272476868|gb|AAF54243.4| Poly-glutamine tract binding protein 1 [Drosophila melanogaster]
Unigene11329	780	gi|91085607|ref|XP_969271.1|	178	1e-43	PREDICTED: similar to ATP-binding cassette sub-family A member 3 [Tribolium castaneum]
Unigene11332	729	gi|91086065|ref|XP_973996.1|	73.9	4e-12	PREDICTED: similar to SCF apoptosis response protein [Tribolium castaneum]
Unigene11333	397	gi|170030626|ref|XP_001843189.1|	51.2	1e-05	modifier of mdg4 [Culex quinquefasciatus] >gi|167867865|gb|EDS31248.1| modifier of mdg4 [Culex quinquefasciatus]
Unigene11334	3977	gi|189237674|ref|XP_967984.2|	1893	0	PREDICTED: similar to thyroid hormone receptor-associated protein [Tribolium castaneum]
Unigene11335	1390	gi|156539756|ref|XP_001599239.1|	219	2e-55	PREDICTED: similar to eukaryotic initiation factor eIF-2 alpha kinase; DGCN2, partial [Nasonia vitripennis]
Unigene11336	661	gi|189236626|ref|XP_975654.2|	60.8	3e-08	PREDICTED: similar to AGAP000029-PA [Tribolium castaneum]
Unigene11337	843	gi|113951701|ref|NP_001039285.1|	204	3e-51	chemosensory protein 4 [Tribolium castaneum] >gi|112031683|gb|ABH88177.1| chemosensory protein 4 [Tribolium castaneum] >gi|270011115|gb|EFA07563.1| chemosensory protein 11 [Tribolium castaneum]
Unigene11338	879	gi|91090155|ref|XP_972292.1|	308	1e-82	PREDICTED: similar to CG13011 CG13011-PA [Tribolium castaneum]
Unigene11339	1835	gi|91094825|ref|XP_971125.1|	803	0	PREDICTED: similar to werner helicase interacting protein [Tribolium castaneum]
Unigene11340	352	gi|157100469|gb|ABO25949.1|	39.3	6e-06	reverse transcriptase [Drosophila neocardini] >gi|161406818|gb|ABX71767.1| reverse transcriptase [Drosophila neocardini] >gi|161406820|gb|ABX71768.1| reverse transcriptase [Drosophila neocardini]
Unigene11342	868	gi|91094133|ref|XP_966520.1|	295	1e-78	PREDICTED: similar to Y7A5A.1 [Tribolium castaneum]
Unigene11344	573	gi|56283929|ref|NP_523475.3|	56.2	6e-07	salivary gland secretion 1 [Drosophila melanogaster] >gi|55380421|gb|AAF50957.4| salivary gland secretion 1 [Drosophila melanogaster]
Unigene11347	848	gi|189239074|ref|XP_966742.2|	342	7e-93	PREDICTED: similar to short-chain dehydrogenase [Tribolium castaneum]
Unigene11349	435	gi|270003851|gb|EFA00299.1|	166	2e-40	hypothetical protein TcasGA2_TC003132 [Tribolium castaneum]
Unigene1135	587	gi|91085535|ref|XP_972381.1|	225	8e-58	PREDICTED: similar to mitochondrial protein 18 kDa [Tribolium castaneum]
Unigene11354	250	gi|189238284|ref|XP_968972.2|	61.2	9e-09	PREDICTED: similar to CG10011 CG10011-PA [Tribolium castaneum]
Unigene11356	1451	gi|189237566|ref|XP_974751.2|	657	0	PREDICTED: similar to CG11321 CG11321-PA [Tribolium castaneum]
Unigene11357	449	gi|291227378|ref|XP_002733656.1|	55.8	4e-07	PREDICTED: excision repair cross-complementing rodent repair deficiency, complementation group 8-like [Saccoglossus kowalevskii]
Unigene11358	978	gi|91076936|ref|XP_975165.1|	293	1e-143	PREDICTED: similar to DNA repair protein RAD16 [Tribolium castaneum]
Unigene1136	331	gi|91095001|ref|XP_969305.1|	52.4	4e-06	PREDICTED: similar to zinc finger protein [Tribolium castaneum]
Unigene11360	628	gi|270006959|gb|EFA03407.1|	88.2	2e-16	hypothetical protein TcasGA2_TC013394 [Tribolium castaneum]
Unigene11361	477	gi|91080491|ref|XP_970907.1|	168	3e-55	PREDICTED: similar to AGAP011745-PA [Tribolium castaneum]
Unigene11364	1979	gi|189240461|ref|XP_973773.2|	1141	0	PREDICTED: similar to che-11 [Tribolium castaneum]
Unigene11365	482	gi|91082935|ref|XP_973029.1|	211	2e-78	PREDICTED: similar to CG31660 CG31660-PC [Tribolium castaneum]
Unigene11368	584	gi|110763697|ref|XP_001122544.1|	114	2e-24	PREDICTED: similar to Homeobox protein ceh-19 [Apis mellifera]
Unigene11369	2013	gi|270010959|gb|EFA07407.1|	306	1e-160	protein C kinase 98E-like protein [Tribolium castaneum]
Unigene11371	564	gi|148236883|ref|NP_001087482.1|	62.8	6e-09	chromosome 10 open reading frame 78 [Xenopus laevis] >gi|51261951|gb|AAH79991.1| MGC81650 protein [Xenopus laevis]
Unigene11373	394	gi|270008763|gb|EFA05211.1|	143	2e-33	hypothetical protein TcasGA2_TC015351 [Tribolium castaneum]
Unigene11374	330	gi|189238114|ref|XP_001814074.1|	52	6e-06	PREDICTED: similar to CG9090 CG9090-PA [Tribolium castaneum]
Unigene11375	4690	gi|91078002|ref|XP_969531.1|	2117	0	PREDICTED: similar to p270 [Tribolium castaneum]
Unigene11377	270	gi|195394310|ref|XP_002055788.1|	61.2	9e-09	GJ10579 [Drosophila virilis] >gi|194142497|gb|EDW58900.1| GJ10579 [Drosophila virilis]
Unigene11378	258	gi|189241063|ref|XP_967018.2|	53.5	8e-09	PREDICTED: similar to restin (Reed-Steinberg cell-expressed intermediate filament-associated protein) [Tribolium castaneum]
Unigene1138	230	gi|281369848|dbj|BAI59108.1|	55.5	5e-07	serpin48 [Tenebrio molitor]
Unigene11382	473	gi|94963134|gb|ABF48724.1|	157	2e-51	acetyl-Coenzyme A carboxylase 2 [Rattus norvegicus]
Unigene11383	1591	gi|189238013|ref|XP_001813375.1|	659	0	PREDICTED: similar to ATP-binding cassette sub-family B member 7 [Tribolium castaneum]
Unigene11384	1758	gi|189240994|ref|XP_968321.2|	999	0	PREDICTED: similar to steroid receptor-interacting snf2 domain protein [Tribolium castaneum]
Unigene11386	670	gi|270016209|gb|EFA12655.1|	88.6	1e-16	aminopeptidase-like protein [Tribolium castaneum]
Unigene11388	960	gi|189239381|ref|XP_972128.2|	631	1e-180	PREDICTED: similar to PX domain containing serine/threonine kinase [Tribolium castaneum]
Unigene11389	418	gi|270011072|gb|EFA07520.1|	58.9	5e-08	hypothetical protein TcasGA2_TC009848 [Tribolium castaneum]
Unigene11391	2438	gi|91078870|ref|XP_972519.1|	1130	0	PREDICTED: similar to AGAP012154-PA [Tribolium castaneum]
Unigene11393	3228	gi|91091096|ref|XP_968472.1|	1655	0	PREDICTED: similar to GA16025-PA [Tribolium castaneum]
Unigene11394	1099	gi|110759671|ref|XP_001120643.1|	93.2	1e-17	PREDICTED: similar to Zinc finger protein 208 [Apis mellifera]
Unigene11395	445	gi|170049842|ref|XP_001870937.1|	220	1e-56	norepinephrine/norepinephrine transporter [Culex quinquefasciatus] >gi|167871543|gb|EDS34926.1| norepinephrine/norepinephrine transporter [Culex quinquefasciatus]
Unigene11396	757	gi|198429024|ref|XP_002129205.1|	83.6	6e-15	PREDICTED: similar to GK25760 [Ciona intestinalis]
Unigene11397	475	gi|149045751|gb|EDL98751.1|	56.6	1e-11	rCG55135, isoform CRA_a [Rattus norvegicus]
Unigene11398	351	gi|189240229|ref|XP_001810123.1|	214	5e-55	PREDICTED: similar to lysosomal alpha-mannosidase (mannosidase alpha class 2b member 1) [Tribolium castaneum]
Unigene11399	235	gi|189234037|ref|XP_001808080.1|	76.6	2e-13	PREDICTED: similar to protease, reverse transcriptase, ribonuclease H, integrase [Tribolium castaneum]
Unigene114	583	gi|91090274|ref|XP_970683.1|	354	1e-96	PREDICTED: similar to CG9746 CG9746-PA [Tribolium castaneum]
Unigene11401	237	gi|189239981|ref|XP_967601.2|	68.9	4e-11	PREDICTED: similar to AGAP011600-PA [Tribolium castaneum]
Unigene11403	662	gi|189237777|ref|XP_001813222.1|	286	5e-76	PREDICTED: similar to Peroxisome biogenesis factor 1 (Peroxin-1) [Tribolium castaneum]
Unigene11404	1256	gi|201023367|ref|NP_001128425.1|	483	1e-135	R2D2 protein [Tribolium castaneum]
Unigene11405	619	gi|270002785|gb|EEZ99232.1|	249	3e-65	brinker [Tribolium castaneum]
Unigene11406	839	gi|221122367|ref|XP_002163080.1|	80.1	1e-20	PREDICTED: similar to solute carrier family 35 member 3A [Hydra magnipapillata]
Unigene11407	676	gi|195430288|ref|XP_002063188.1|	59.3	1e-07	GK19405 [Drosophila willistoni] >gi|194159273|gb|EDW74174.1| GK19405 [Drosophila willistoni]
Unigene11408	1307	gi|198436250|ref|XP_002122485.1|	60.8	1e-07	PREDICTED: similar to NMDA receptor regulated 2 [Ciona intestinalis]
Unigene11409	1373	gi|189241264|ref|XP_974292.2|	395	1e-120	PREDICTED: similar to AGAP006663-PA [Tribolium castaneum]
Unigene11411	711	gi|91084739|ref|XP_970972.1|	115	2e-50	PREDICTED: similar to arylsulfatase b [Tribolium castaneum]
Unigene11412	1799	gi|91085323|ref|XP_969785.1|	1032	0	PREDICTED: similar to AGAP010801-PA [Tribolium castaneum]
Unigene11414	710	gi|91090772|ref|XP_969499.1|	287	1e-98	PREDICTED: similar to AGAP001035-PA [Tribolium castaneum]
Unigene11417	562	gi|91089299|ref|XP_971539.1|	177	4e-70	PREDICTED: similar to guanylate cyclase [Tribolium castaneum]
Unigene11418	465	gi|270013959|gb|EFA10407.1|	127	2e-50	hypothetical protein TcasGA2_TC012646 [Tribolium castaneum]
Unigene11419	517	gi|147900524|ref|NP_001089655.1|	105	5e-22	aldehyde dehydrogenase 16 family, member A1 [Xenopus laevis] >gi|71682410|gb|AAI00206.1| MGC114846 protein [Xenopus laevis]
Unigene11421	649	gi|193620430|ref|XP_001946393.1|	52.8	8e-06	PREDICTED: hypothetical protein [Acyrthosiphon pisum]
Unigene11422	870	gi|270014286|gb|EFA10734.1|	461	1e-128	transformer2 [Tribolium castaneum]
Unigene11425	1260	gi|91095311|ref|XP_973868.1|	318	3e-85	PREDICTED: similar to reverse transcriptase homolog [Tribolium castaneum]
Unigene11426	466	gi|193629699|ref|XP_001947136.1|	60.1	2e-08	PREDICTED: similar to protease, reverse transcriptase, ribonuclease H, integrase [Acyrthosiphon pisum]
Unigene11427	346	gi|194578877|ref|NP_001034511.2|	219	2e-56	engrailed [Tribolium castaneum]
Unigene11429	373	gi|189237932|ref|XP_001810838.1|	67.8	1e-10	PREDICTED: similar to AGAP005037-PB [Tribolium castaneum]
Unigene1143	196	gi|194760545|ref|XP_001962500.1|	45.1	5e-06	GF14412 [Drosophila ananassae] >gi|190616197|gb|EDV31721.1| GF14412 [Drosophila ananassae]
Unigene11430	1346	gi|120537346|gb|AAI29001.1|	55.5	4e-06	LOC100036715 protein [Xenopus (Silurana) tropicalis]
Unigene11431	272	gi|270006389|gb|EFA02837.1|	94.7	8e-19	caudal-1 [Tribolium castaneum]
Unigene11432	517	gi|189240275|ref|XP_001812469.1|	172	6e-42	PREDICTED: similar to CG7702 CG7702-PA [Tribolium castaneum]
Unigene11434	884	gi|189235059|ref|XP_974413.2|	193	7e-48	PREDICTED: similar to ubiquitin specific protease 39 and snrnp assembly factor [Tribolium castaneum]
Unigene11435	768	gi|91085411|ref|XP_967521.1|	265	9e-70	PREDICTED: similar to GA17603-PA [Tribolium castaneum]
Unigene11436	1053	gi|91088005|ref|XP_973827.1|	426	1e-118	PREDICTED: similar to l-asparaginase [Tribolium castaneum]
Unigene11439	725	gi|91094033|ref|XP_967942.1|	368	1e-100	PREDICTED: similar to short-chain dehydrogenase [Tribolium castaneum]
Unigene11440	351	gi|195435812|ref|XP_002065873.1|	177	1e-43	GK20536 [Drosophila willistoni] >gi|194161958|gb|EDW76859.1| GK20536 [Drosophila willistoni]
Unigene11443	229	gi|52782730|sp|Q76DI2.1|BGBP_TENMO	162	2e-39	RecName: Full=Beta-1,3-glucan-binding protein; Short=BGBP; AltName: Full=Beta-1,3-glucan recognition protein; Short=BetaGRP; Flags: Precursor >gi|37777033|dbj|BAC99308.1| beta-1,3-glucan recognition protein [Tenebrio molitor]
Unigene11445	273	gi|291238172|ref|XP_002738996.1|	80.5	1e-14	PREDICTED: DNA-directed DNA polymerase delta 2-like [Saccoglossus kowalevskii]
Unigene11446	361	gi|270002920|gb|EEZ99367.1|	90.5	1e-17	diuretic hormone 31 like protein [Tribolium castaneum]
Unigene11447	623	gi|189240086|ref|XP_972086.2|	287	3e-83	PREDICTED: odd-skipped [Tribolium castaneum]
Unigene11448	7939	gi|91078512|ref|XP_969532.1|	2640	0	PREDICTED: similar to PI-3-kinase-related kinase SMG-1 [Tribolium castaneum]
Unigene11449	1394	gi|91091654|ref|XP_971131.1|	80.1	2e-13	PREDICTED: similar to Haspin CG40080-PA [Tribolium castaneum]
Unigene11450	972	gi|110760467|ref|XP_393666.3|	222	2e-56	PREDICTED: similar to phosphatidylinositol-3-phosphate/phosphatidylinositol 5-kinase, type III isoform 2 [Apis mellifera]
Unigene11451	429	gi|270013169|gb|EFA09617.1|	120	2e-47	hypothetical protein TcasGA2_TC011738 [Tribolium castaneum]
Unigene11452	1142	gi|189240715|ref|XP_974213.2|	385	1e-158	PREDICTED: similar to lipase [Tribolium castaneum]
Unigene11453	547	gi|193659586|ref|XP_001950615.1|	54.3	2e-06	PREDICTED: similar to AGAP005738-PA, partial [Acyrthosiphon pisum]
Unigene11457	1160	gi|189238122|ref|XP_001814185.1|	287	5e-97	PREDICTED: similar to CG14670 CG14670-PA [Tribolium castaneum]
Unigene11458	971	gi|189240498|ref|XP_001810958.1|	464	1e-129	PREDICTED: similar to CG30089 CG30089-PA [Tribolium castaneum]
Unigene11461	669	gi|270014291|gb|EFA10739.1|	251	1e-65	serine protease H129 [Tribolium castaneum]
Unigene11463	2122	gi|170047704|ref|XP_001851352.1|	212	4e-53	paraflagellar rod protein [Culex quinquefasciatus] >gi|167870035|gb|EDS33418.1| paraflagellar rod protein [Culex quinquefasciatus]
Unigene11464	800	gi|110764566|ref|XP_623839.2|	143	6e-33	PREDICTED: similar to CG8958-PA [Apis mellifera]
Unigene11466	522	gi|110766584|ref|XP_001122775.1|	94.7	1e-18	PREDICTED: similar to Transcription initiation protein SPT3 homolog (SPT3-like protein), partial [Apis mellifera]
Unigene11467	496	gi|91089373|ref|XP_973578.1|	236	3e-61	PREDICTED: similar to topoisomerase (DNA) III alpha [Tribolium castaneum]
Unigene11469	539	gi|4514633|dbj|BAA75470.1|	73.2	4e-12	prophenoloxidase [Tenebrio molitor]
Unigene11475	498	gi|270008501|gb|EFA04949.1|	186	2e-46	hypothetical protein TcasGA2_TC015016 [Tribolium castaneum]
Unigene11476	282	gi|291235388|ref|XP_002737626.1|	52.8	3e-06	PREDICTED: SET domain containing 4-like [Saccoglossus kowalevskii]
Unigene11477	356	gi|270016287|gb|EFA12733.1|	55.5	5e-07	hypothetical protein TcasGA2_TC002370 [Tribolium castaneum]
Unigene11478	234	gi|189233930|ref|XP_973614.2|	66.6	2e-10	PREDICTED: similar to CG6688 CG6688-PA [Tribolium castaneum]
Unigene11479	350	gi|189241587|ref|XP_970497.2|	228	3e-59	PREDICTED: similar to LP07855p [Tribolium castaneum]
Unigene11481	451	gi|291412213|ref|XP_002722384.1|	92.8	3e-18	PREDICTED: zinc finger and BTB domain containing 17 [Oryctolagus cuniculus]
Unigene11482	266	gi|123476544|ref|XP_001321444.1|	53.5	2e-08	ankyrin repeat protein [Trichomonas vaginalis G3]
Unigene11484	510	gi|110763222|ref|XP_625173.2|	85.9	5e-16	PREDICTED: similar to CG6016-PB, isoform B [Apis mellifera]
Unigene11490	1331	gi|189234745|ref|XP_974217.2|	466	1e-129	PREDICTED: similar to tetratricopeptide repeat domain 21B [Tribolium castaneum]
Unigene11491	1128	gi|189238284|ref|XP_968972.2|	730	0	PREDICTED: similar to CG10011 CG10011-PA [Tribolium castaneum]
Unigene11492	494	gi|78190749|gb|ABB29696.1|	175	6e-43	DNA-directed RNA polymerase II largest subunit [Aphrocallistes vastus]
Unigene11494	2396	gi|189238975|ref|XP_001813556.1|	555	1e-156	PREDICTED: similar to follistatin [Tribolium castaneum] >gi|270011191|gb|EFA07639.1| follistatin [Tribolium castaneum]
Unigene11495	745	gi|66819431|ref|XP_643375.1|	38.5	4e-06	hypothetical protein DDB_G0276005 [Dictyostelium discoideum AX4] >gi|60471502|gb|EAL69459.1| hypothetical protein DDB_G0276005 [Dictyostelium discoideum AX4]
Unigene11496	239	gi|195493455|ref|XP_002094425.1|	51.6	7e-06	salivary gland secretion 3 [Drosophila yakuba] >gi|194180526|gb|EDW94137.1| salivary gland secretion 3 [Drosophila yakuba]
Unigene11498	485	gi|156551423|ref|XP_001604209.1|	47.4	3e-11	PREDICTED: similar to ENSANGP00000025578 [Nasonia vitripennis]
Unigene11499	392	gi|291415469|ref|XP_002723974.1|	75.5	2e-17	PREDICTED: eukaryotic translation initiation factor 3, subunit 9 eta, 116kDa [Oryctolagus cuniculus]
Unigene11501	1450	gi|189241833|ref|XP_972772.2|	434	1e-120	PREDICTED: similar to vav1 [Tribolium castaneum]
Unigene11502	400	gi|189233702|ref|XP_966993.2|	176	2e-43	PREDICTED: similar to fibulin 1 and [Tribolium castaneum]
Unigene11503	2033	gi|189240658|ref|XP_001811586.1|	869	0	PREDICTED: similar to N-ethylmaleimide sensitive fusion protein [Tribolium castaneum]
Unigene11504	991	gi|189241860|ref|XP_001810132.1|	212	1e-53	PREDICTED: similar to metalloproteinase inhibitor 3 [Tribolium castaneum]
Unigene11505	1109	gi|193688176|ref|XP_001946912.1|	332	2e-89	PREDICTED: similar to very low-density lipoprotein receptor [Acyrthosiphon pisum]
Unigene11507	497	gi|112419735|dbj|BAF02917.1|	107	2e-22	protein tyrosine kinase CSK [Monosiga ovata]
Unigene11508	1733	gi|85726472|ref|NP_648504.2|	61.6	8e-08	mucin 68D [Drosophila melanogaster] >gi|18447198|gb|AAL68190.1| GH09355p [Drosophila melanogaster] >gi|84796112|gb|AAF50015.3| mucin 68D [Drosophila melanogaster]
Unigene11509	1009	gi|193657508|ref|XP_001950614.1|	167	2e-83	PREDICTED: similar to AGAP001336-PA [Acyrthosiphon pisum]
Unigene11510	274	gi|91081385|ref|XP_972326.1|	47.8	2e-07	PREDICTED: similar to GA11275-PA [Tribolium castaneum]
Unigene11512	523	gi|56757870|gb|AAW27075.1|	52.8	5e-06	SJCHGC01117 protein [Schistosoma japonicum]
Unigene11513	733	gi|225712314|gb|ACO12003.1|	85.5	3e-19	Transposable element Tc3 transposase [Lepeophtheirus salmonis]
Unigene11515	477	gi|270002921|gb|EEZ99368.1|	242	3e-63	DNA polymerase delta [Tribolium castaneum]
Unigene11516	839	gi|170034779|ref|XP_001845250.1|	309	6e-83	TATA-binding protein-associated factor 172 [Culex quinquefasciatus] >gi|167876380|gb|EDS39763.1| TATA-binding protein-associated factor 172 [Culex quinquefasciatus]
Unigene11518	328	gi|91084505|ref|XP_972277.1|	155	4e-37	PREDICTED: similar to alpha-esterase like protein E3 [Tribolium castaneum]
Unigene11519	1549	gi|189234517|ref|XP_972316.2|	644	0	PREDICTED: similar to monocarboxylate transporter [Tribolium castaneum]
Unigene11520	298	gi|270011229|gb|EFA07677.1|	72.4	4e-12	hypothetical protein TcasGA2_TC030702 [Tribolium castaneum]
Unigene11524	296	gi|167466284|ref|NP_001107862.1|	83.2	2e-15	alpha-esterase like protein E3 [Tribolium castaneum]
Unigene11527	1063	gi|91081003|ref|XP_975140.1|	278	1e-139	PREDICTED: similar to odd Oz protein [Tribolium castaneum]
Unigene11529	1243	gi|189239596|ref|XP_967754.2|	543	1e-153	PREDICTED: similar to CG9467 CG9467-PA [Tribolium castaneum]
Unigene11530	680	gi|91091212|ref|XP_966668.1|	360	2e-98	PREDICTED: similar to tar RNA binding protein [Tribolium castaneum]
Unigene11532	3313	gi|189239742|ref|XP_001809661.1|	1080	0	PREDICTED: similar to atrial natriuretic peptide receptor [Tribolium castaneum]
Unigene11533	427	gi|195113549|ref|XP_002001330.1|	59.3	4e-08	GI22033 [Drosophila mojavensis] >gi|193917924|gb|EDW16791.1| GI22033 [Drosophila mojavensis]
Unigene11534	323	gi|195042586|ref|XP_001991461.1|	102	4e-21	GH12667 [Drosophila grimshawi] >gi|193901219|gb|EDW00086.1| GH12667 [Drosophila grimshawi]
Unigene11536	240	gi|115647219|ref|XP_001180069.1|	51.6	7e-06	PREDICTED: similar to endonuclease-reverse transcriptase [Strongylocentrotus purpuratus] >gi|115930768|ref|XP_001182708.1| PREDICTED: similar to endonuclease-reverse transcriptase [Strongylocentrotus purpuratus]
Unigene11537	766	gi|221128597|ref|XP_002164173.1|	134	3e-30	PREDICTED: similar to transposase-like [Hydra magnipapillata]
Unigene11538	1672	gi|91089721|ref|XP_974994.1|	66.2	3e-09	PREDICTED: similar to Phosphatidylinositol-3,4,5-trisphosphate 3-phosphatase and dual-specificity protein phosphatase PTEN (Phosphatase and tensin homolog) (Mutated in multiple advanced cancers 1) [Tribolium castaneum]
Unigene1154	2622	gi|189235262|ref|XP_001814462.1|	120	3e-25	PREDICTED: similar to AGAP005356-PA [Tribolium castaneum]
Unigene11540	692	gi|189240864|ref|XP_970001.2|	253	5e-66	PREDICTED: similar to Egl-1 suppressor/DiO uptake defective/raf enhancer family member (eor-1) [Tribolium castaneum]
Unigene11541	784	gi|156545768|ref|XP_001605587.1|	214	2e-54	PREDICTED: similar to GA21107-PA [Nasonia vitripennis]
Unigene11543	275	gi|91079754|ref|XP_970847.1|	72.4	4e-12	PREDICTED: similar to Peptidoglycan recognition protein LF CG4437-PA [Tribolium castaneum]
Unigene11544	695	gi|91077238|ref|XP_973717.1|	72.4	1e-19	PREDICTED: similar to AGAP004005-PA [Tribolium castaneum]
Unigene11545	425	gi|170067883|ref|XP_001868656.1|	104	1e-21	eukaryotic translation initiation factor 2 alpha kinase PEK [Culex quinquefasciatus] >gi|167863919|gb|EDS27302.1| eukaryotic translation initiation factor 2 alpha kinase PEK [Culex quinquefasciatus]
Unigene11548	928	gi|74996672|sp|Q54I98.1|SMT1_DICDI	178	2e-43	RecName: Full=Probable cycloartenol-C-24-methyltransferase 1; AltName: Full=24-sterol C-methyltransferase 1; AltName: Full=Sterol 24-C-methyltransferase 1
Unigene11549	700	gi|91079174|ref|XP_967807.1|	283	3e-75	PREDICTED: similar to CG33158 CG33158-PB [Tribolium castaneum]
Unigene1155	385	gi|270009238|gb|EFA05686.1|	111	6e-24	hypothetical protein TcasGA2_TC015120 [Tribolium castaneum]
Unigene11550	2177	gi|110762938|ref|XP_394028.3|	607	1e-172	PREDICTED: similar to CG30157-PA [Apis mellifera]
Unigene11551	530	gi|189237954|ref|XP_001811667.1|	56.2	5e-07	PREDICTED: similar to conserved hypothetical protein [Tribolium castaneum]
Unigene11552	974	gi|66543944|ref|XP_393000.2|	100	7e-20	PREDICTED: similar to zinc finger protein 617 [Apis mellifera]
Unigene11555	891	gi|225716022|gb|ACO13857.1|	114	4e-24	2-aminoethanethiol dioxygenase [Esox lucius]
Unigene11556	336	gi|189233623|ref|XP_970831.2|	122	4e-27	PREDICTED: similar to fibroblast growth factor receptor [Tribolium castaneum]
Unigene11557	960	gi|224042535|ref|XP_002187260.1|	109	2e-22	PREDICTED: PR domain containing 15 [Taeniopygia guttata]
Unigene11558	257	gi|91088853|ref|XP_971168.1|	73.2	2e-12	PREDICTED: similar to Fibronectin type-III domain-containing protein C4orf31 homolog [Tribolium castaneum]
Unigene11559	240	gi|270015546|gb|EFA11994.1|	62.8	3e-09	hypothetical protein TcasGA2_TC005144 [Tribolium castaneum]
Unigene1156	214	gi|270013095|gb|EFA09543.1|	94.7	8e-19	hypothetical protein TcasGA2_TC011651 [Tribolium castaneum]
Unigene11560	432	gi|76160853|gb|ABA40401.1|	60.1	2e-08	bursicon receptor [Tribolium castaneum]
Unigene11561	2469	gi|189239526|ref|XP_975581.2|	1376	0	PREDICTED: similar to CG8709 CG8709-PB [Tribolium castaneum]
Unigene11563	745	gi|91091574|ref|XP_967717.1|	211	9e-95	PREDICTED: similar to LOC565922 protein [Tribolium castaneum]
Unigene11565	692	gi|189240038|ref|XP_972683.2|	331	1e-89	PREDICTED: similar to RNA polymerase I 135kD subunit CG4033-PA [Tribolium castaneum]
Unigene11567	411	gi|31201525|ref|XP_309710.1|	57	2e-07	AGAP010984-PA [Anopheles gambiae str. PEST] >gi|21293295|gb|EAA05440.1| AGAP010984-PA [Anopheles gambiae str. PEST]
Unigene11568	679	gi|91094375|ref|XP_970828.1|	180	3e-44	PREDICTED: similar to TTC27 protein [Tribolium castaneum]
Unigene11569	818	gi|189239261|ref|XP_976191.2|	225	1e-57	PREDICTED: hypothetical protein [Tribolium castaneum]
Unigene11570	373	gi|189236277|ref|XP_001814972.1|	94.4	1e-18	PREDICTED: similar to ankyrin 2,3/unc44 [Tribolium castaneum]
Unigene11571	518	gi|91080515|ref|XP_971732.1|	159	5e-38	PREDICTED: similar to galectin (AGAP008844-PA) [Tribolium castaneum]
Unigene11573	1026	gi|91081335|ref|XP_967042.1|	362	1e-159	PREDICTED: similar to phosphorylase b kinase regulatory subunit alpha isoform 1 [Tribolium castaneum]
Unigene11574	318	gi|213512925|ref|NP_001133447.1|	119	2e-26	Aspartyl aminopeptidase [Salmo salar] >gi|209154042|gb|ACI33253.1| Aspartyl aminopeptidase [Salmo salar]
Unigene11575	229	gi|91076478|ref|XP_972409.1|	154	1e-36	PREDICTED: similar to 18 wheeler [Tribolium castaneum] >gi|270002880|gb|EEZ99327.1| toll-7-like protein [Tribolium castaneum]
Unigene11578	279	gi|91082387|ref|XP_968891.1|	87.4	1e-16	PREDICTED: similar to alpha-tocopherol transfer protein [Tribolium castaneum]
Unigene11579	407	gi|189237527|ref|XP_973398.2|	149	3e-35	PREDICTED: similar to adenylate cyclase [Tribolium castaneum]
Unigene11581	1731	gi|189238854|ref|XP_971868.2|	872	0	PREDICTED: similar to esophageal cancer associated protein [Tribolium castaneum]
Unigene11583	275	gi|270013765|gb|EFA10213.1|	60.1	2e-08	hypothetical protein TcasGA2_TC012409 [Tribolium castaneum]
Unigene11586	1425	gi|189237336|ref|XP_966380.2|	477	1e-133	PREDICTED: similar to novel KRAB box and zinc finger, C2H2 type domain containing protein [Tribolium castaneum]
Unigene11589	257	gi|48113490|ref|XP_393158.1|	131	7e-30	PREDICTED: similar to ADP-ribosylation factor-like protein 6 [Apis mellifera]
Unigene11595	530	gi|91091182|ref|XP_971879.1|	130	3e-29	PREDICTED: similar to NIF3-like protein [Tribolium castaneum]
Unigene11597	267	gi|270012872|gb|EFA09320.1|	50.8	2e-07	hypothetical protein TcasGA2_TC001646 [Tribolium castaneum]
Unigene11598	252	gi|189238168|ref|XP_973365.2|	150	1e-35	PREDICTED: similar to cation-transporting ATPase [Tribolium castaneum]
Unigene11599	1319	gi|156544405|ref|XP_001607492.1|	334	1e-164	PREDICTED: similar to ENSANGP00000022084 [Nasonia vitripennis]
Unigene116	176	gi|91092272|ref|XP_966432.1|	105	6e-22	PREDICTED: similar to purine biosynthesis protein 6, pur6 isoform 1 [Tribolium castaneum]
Unigene11601	808	gi|66821435|ref|XP_644196.1|	57	7e-07	hypothetical protein DDB_G0274947 [Dictyostelium discoideum AX4] >gi|60472413|gb|EAL70366.1| hypothetical protein DDB_G0274947 [Dictyostelium discoideum AX4]
Unigene11603	610	gi|189241828|ref|XP_972695.2|	189	5e-47	PREDICTED: similar to GA19602-PA [Tribolium castaneum]
Unigene11608	1977	gi|91078810|ref|XP_970503.1|	849	0	PREDICTED: similar to Sug CG7334-PA [Tribolium castaneum]
Unigene11609	1607	gi|189241835|ref|XP_972816.2|	736	0	PREDICTED: similar to f14p3.9 protein (auxin transport protein) [Tribolium castaneum]
Unigene11613	320	gi|189240709|ref|XP_001813711.1|	196	1e-49	PREDICTED: similar to CG12512 CG12512-PA [Tribolium castaneum]
Unigene11614	351	gi|189237379|ref|XP_001814267.1|	157	1e-37	PREDICTED: similar to GM14937p [Tribolium castaneum]
Unigene11615	604	gi|270011497|gb|EFA07945.1|	186	4e-46	hypothetical protein TcasGA2_TC005526 [Tribolium castaneum]
Unigene11616	856	gi|91090860|ref|XP_972689.1|	517	1e-145	PREDICTED: similar to CG5037 CG5037-PA [Tribolium castaneum]
Unigene11619	1227	gi|91084345|ref|XP_972963.1|	662	0	PREDICTED: similar to signal transduction protein lnk-realted [Tribolium castaneum]
Unigene11620	5362	gi|189240969|ref|XP_967358.2|	2455	0	PREDICTED: similar to 1-beta dynein [Tribolium castaneum]
Unigene11622	714	gi|189235862|ref|XP_969033.2|	159	2e-54	PREDICTED: similar to sodium/solute symporter [Tribolium castaneum]
Unigene11623	1197	gi|189241320|ref|XP_966927.2|	441	1e-122	PREDICTED: similar to CG5871 CG5871-PA [Tribolium castaneum]
Unigene11624	727	gi|91082253|ref|XP_973026.1|	369	1e-101	PREDICTED: similar to CG4567 CG4567-PA [Tribolium castaneum]
Unigene11626	453	gi|189240353|ref|XP_972442.2|	80.1	2e-14	PREDICTED: similar to pickpocket [Tribolium castaneum]
Unigene11629	1019	gi|91094247|ref|XP_968717.1|	240	1e-106	PREDICTED: similar to high-affinity serotonin transporter [Tribolium castaneum]
Unigene1163	680	gi|195133200|ref|XP_002011027.1|	168	5e-47	GI16316 [Drosophila mojavensis] >gi|193907002|gb|EDW05869.1| GI16316 [Drosophila mojavensis]
Unigene11630	297	gi|270001164|gb|EEZ97611.1|	53.5	2e-06	hypothetical protein TcasGA2_TC012944 [Tribolium castaneum]
Unigene11631	2560	gi|91088985|ref|XP_967012.1|	1618	0	PREDICTED: similar to vacuolar protein sorting 11 [Tribolium castaneum]
Unigene11632	656	gi|78100697|gb|ABB21169.1|	52.8	5e-13	variable lymphocyte receptor A [Eptatretus stoutii]
Unigene11633	1006	gi|189234779|ref|XP_001815298.1|	439	1e-122	PREDICTED: similar to sodium/chloride dependent transporter [Tribolium castaneum]
Unigene11636	521	gi|270006665|gb|EFA03113.1|	119	3e-26	hypothetical protein TcasGA2_TC013023 [Tribolium castaneum]
Unigene11639	262	gi|292628692|ref|XP_001921634.2|	53.9	1e-06	PREDICTED: SEC24 (S. cerevisiae) homolog B [Danio rerio]
Unigene11640	509	gi|193618065|ref|XP_001951794.1|	63.5	2e-12	PREDICTED: similar to MGC115312 protein [Acyrthosiphon pisum]
Unigene11641	1700	gi|91094681|ref|XP_967379.1|	1058	0	PREDICTED: similar to CG11964 CG11964-PA [Tribolium castaneum]
Unigene11643	931	gi|66810443|ref|XP_638938.1|	163	7e-68	fatty acid elongase 3-ketoacyl-CoA synthase [Dictyostelium discoideum AX4] >gi|37693744|gb|AAQ98882.1| probable 3-oxoacyl-acyl-carrier protein synthase [Dictyostelium discoideum] >gi|60467556|gb|EAL65577.1| fatty acid elongase 3-ketoacyl-CoA synthase [Dictyostelium discoideum AX4]
Unigene11646	904	gi|189241862|ref|XP_971243.2|	74.7	4e-12	PREDICTED: similar to Synapsin CG3985-PE [Tribolium castaneum]
Unigene11648	231	gi|189237276|ref|XP_973495.2|	92.4	4e-18	PREDICTED: similar to transmembrane and tetratricopeptide repeat containing 4 [Tribolium castaneum]
Unigene11649	1667	gi|189241072|ref|XP_001809480.1|	679	0	PREDICTED: similar to AGAP000233-PA [Tribolium castaneum]
Unigene11652	400	gi|193643370|ref|XP_001945611.1|	53.1	3e-06	PREDICTED: similar to Y54G2A.42 [Acyrthosiphon pisum]
Unigene11653	1890	gi|189239171|ref|XP_973069.2|	549	1e-154	PREDICTED: similar to Endoplasmic reticulum metallopeptidase 1 (Felix-ina) [Tribolium castaneum]
Unigene11654	347	gi|242397408|ref|NP_001156420.1|	59.7	3e-08	heat shock protein cognate 3 [Acyrthosiphon pisum]
Unigene11655	230	gi|91081055|ref|XP_975399.1|	70.1	2e-11	PREDICTED: similar to mck1 [Tribolium castaneum] >gi|270006440|gb|EFA02888.1| shaggy [Tribolium castaneum]
Unigene11659	376	gi|91079638|ref|XP_967970.1|	111	6e-24	PREDICTED: similar to AGAP010733-PA [Tribolium castaneum]
Unigene11660	906	gi|189235271|ref|XP_973061.2|	504	1e-141	PREDICTED: similar to Myocardin-related transcription factor CG32296-PA [Tribolium castaneum]
Unigene11663	326	gi|270001375|gb|EEZ97822.1|	64.7	8e-10	hypothetical protein TcasGA2_TC000189 [Tribolium castaneum]
Unigene11664	664	gi|189238721|ref|XP_970605.2|	113	6e-24	PREDICTED: similar to AGAP007093-PA [Tribolium castaneum]
Unigene11665	1470	gi|91092184|ref|XP_968700.1|	199	6e-89	PREDICTED: similar to Uncharacterized protein KIAA1033 [Tribolium castaneum]
Unigene11666	249	gi|110767398|ref|XP_397196.3|	59.7	3e-08	PREDICTED: similar to Proteasome subunit alpha type 4 (Proteasome component C9) (Macropain subunit C9) (Multicatalytic endopeptidase complex subunit C9) (Proteasome subunit L) [Apis mellifera]
Unigene11667	264	gi|91083477|ref|XP_971633.1|	182	4e-45	PREDICTED: similar to AGAP002466-PA [Tribolium castaneum]
Unigene1167	584	gi|156543638|ref|XP_001604693.1|	69.3	1e-13	PREDICTED: similar to polyprotein [Nasonia vitripennis]
Unigene11670	241	gi|195132757|ref|XP_002010809.1|	51.6	7e-06	GI21743 [Drosophila mojavensis] >gi|193907597|gb|EDW06464.1| GI21743 [Drosophila mojavensis]
Unigene11671	746	gi|189236306|ref|XP_001816133.1|	245	1e-63	PREDICTED: hypothetical protein [Tribolium castaneum]
Unigene11672	282	gi|256082787|ref|XP_002577634.1|	48.1	7e-08	G-protein beta subunit [Schistosoma mansoni]
Unigene11674	280	gi|2494875|sp|Q27017.1|B1_TENMO	75.9	2e-15	RecName: Full=B1 protein; Flags: Precursor >gi|161691|gb|AAC41571.1| B1 protein [Tenebrio molitor]
Unigene11675	1592	gi|158295689|ref|XP_001688844.1|	134	1e-29	AGAP006339-PA [Anopheles gambiae str. PEST] >gi|157016157|gb|EDO63850.1| AGAP006339-PA [Anopheles gambiae str. PEST]
Unigene11677	276	gi|91079496|ref|XP_968884.1|	73.9	3e-16	PREDICTED: similar to cytochrome P450 [Tribolium castaneum]
Unigene11679	539	gi|291190721|ref|NP_001167303.1|	227	1e-58	Lariat debranching enzyme [Salmo salar] >gi|223649128|gb|ACN11322.1| Lariat debranching enzyme [Salmo salar]
Unigene11680	535	gi|91082575|ref|XP_966727.1|	217	6e-64	PREDICTED: similar to phosphatidylserine receptor [Tribolium castaneum]
Unigene11681	392	gi|145521184|ref|XP_001446447.1|	52.4	4e-06	hypothetical protein [Paramecium tetraurelia strain d4-2] >gi|124413925|emb|CAK79050.1| unnamed protein product [Paramecium tetraurelia]
Unigene11683	329	gi|270001783|gb|EEZ98230.1|	86.3	3e-16	hypothetical protein TcasGA2_TC000669 [Tribolium castaneum]
Unigene11684	363	gi|270008636|gb|EFA05084.1|	94.7	8e-28	hypothetical protein TcasGA2_TC015182 [Tribolium castaneum]
Unigene11685	1235	gi|189235102|ref|XP_970365.2|	155	9e-74	PREDICTED: similar to CG10673 CG10673-PA [Tribolium castaneum]
Unigene11686	561	gi|91085069|ref|XP_966818.1|	230	2e-59	PREDICTED: similar to CG3493 CG3493-PA [Tribolium castaneum]
Unigene11688	258	gi|1703349|sp|P54363.1|APT_DROPS	52	6e-06	RecName: Full=Adenine phosphoribosyltransferase; Short=APRT >gi|601906|gb|AAA57203.1| adenine phosphoribosyltransferase [Drosophila pseudoobscura]
Unigene11689	591	gi|189240493|ref|XP_001810762.1|	324	1e-87	PREDICTED: similar to CG33978 CG33978-PA [Tribolium castaneum]
Unigene1169	222	gi|167519819|ref|XP_001744249.1|	54.7	5e-09	hypothetical protein [Monosiga brevicollis MX1] >gi|163777335|gb|EDQ90952.1| predicted protein [Monosiga brevicollis MX1]
Unigene11691	1190	gi|91083869|ref|XP_974252.1|	245	2e-63	PREDICTED: similar to CYP302a1 [Tribolium castaneum] >gi|270008247|gb|EFA04695.1| cytochrome P450 302A1 [Tribolium castaneum]
Unigene11693	284	gi|189235804|ref|XP_971241.2|	169	3e-41	PREDICTED: similar to CG12187 CG12187-PA [Tribolium castaneum]
Unigene11695	2574	gi|189238964|ref|XP_973271.2|	1298	0	PREDICTED: similar to rCG25208 [Tribolium castaneum]
Unigene11696	1537	gi|91087157|ref|XP_975346.1|	620	0	PREDICTED: similar to AGAP007681-PA [Tribolium castaneum]
Unigene11698	2033	gi|189235658|ref|XP_969896.2|	1281	0	PREDICTED: similar to rolling pebbles [Tribolium castaneum]
Unigene11699	238	gi|270005279|gb|EFA01727.1|	107	9e-23	hypothetical protein TcasGA2_TC007307 [Tribolium castaneum]
Unigene117	1398	gi|193685931|ref|XP_001952594.1|	64.7	8e-09	PREDICTED: similar to mCG67939 [Acyrthosiphon pisum]
Unigene1170	405	gi|118363412|ref|XP_001014607.1|	50.8	3e-09	Putative RNA polymerase II transcriptional coactivator [Tetrahymena thermophila] >gi|89296698|gb|EAR94686.1| Putative RNA polymerase II transcriptional coactivator [Tetrahymena thermophila SB210]
Unigene11701	2358	gi|193681095|ref|XP_001947353.1|	562	0	PREDICTED: similar to polyprotein [Acyrthosiphon pisum]
Unigene11703	234	gi|149640915|ref|XP_001514210.1|	54.3	1e-06	PREDICTED: similar to putatative 28 kDa protein [Ornithorhynchus anatinus]
Unigene11706	803	gi|189241642|ref|XP_970294.2|	404	1e-111	PREDICTED: similar to echinus CG2904-PB [Tribolium castaneum]
Unigene11708	374	gi|41056045|ref|NP_956356.1|	90.9	4e-18	Ribosome biogenesis regulatory protein homolog [Danio rerio] >gi|33585885|gb|AAH55615.1| RRS1 ribosome biogenesis regulator homolog (S. cerevisiae) [Danio rerio] >gi|182888746|gb|AAI64156.1| Rrs1 protein [Danio rerio]
Unigene11709	466	gi|294900045|ref|XP_002776872.1|	128	5e-29	6,7-dimethyl-8-ribityllumazine synthase, putative [Perkinsus marinus ATCC 50983] >gi|239884073|gb|EER08688.1| 6,7-dimethyl-8-ribityllumazine synthase, putative [Perkinsus marinus ATCC 50983]
Unigene11711	689	gi|189238284|ref|XP_968972.2|	385	1e-106	PREDICTED: similar to CG10011 CG10011-PA [Tribolium castaneum]
Unigene11712	1066	gi|189242484|ref|XP_001807061.1|	274	4e-72	PREDICTED: similar to CG16886 CG16886-PA, partial [Tribolium castaneum]
Unigene11713	684	gi|193662083|ref|XP_001946961.1|	60.5	2e-15	PREDICTED: similar to AGAP007493-PA [Acyrthosiphon pisum]
Unigene11714	241	gi|270008217|gb|EFA04665.1|	73.6	2e-12	cytochrome P450-like protein [Tribolium castaneum]
Unigene11716	1154	gi|189240635|ref|XP_969354.2|	677	0	PREDICTED: similar to AGAP009835-PA [Tribolium castaneum]
Unigene11717	275	gi|91081385|ref|XP_972326.1|	91.3	2e-23	PREDICTED: similar to GA11275-PA [Tribolium castaneum]
Unigene11718	1165	gi|91094163|ref|XP_970089.1|	444	1e-123	PREDICTED: similar to CG3894 CG3894-PA [Tribolium castaneum]
Unigene11719	1683	gi|158297027|ref|XP_001237912.2|	181	5e-44	AGAP008132-PA [Anopheles gambiae str. PEST] >gi|157014997|gb|EAU76345.2| AGAP008132-PA [Anopheles gambiae str. PEST]
Unigene11720	628	gi|198416848|ref|XP_002126832.1|	94.7	7e-20	PREDICTED: similar to adenosylmethionine decarboxylase 1 [Ciona intestinalis]
Unigene11723	750	gi|189240338|ref|XP_970612.2|	105	1e-21	PREDICTED: similar to phosphomannomutase [Tribolium castaneum]
Unigene11726	2040	gi|189240623|ref|XP_968384.2|	1095	0	PREDICTED: similar to Huntington disease gene homolog [Tribolium castaneum]
Unigene11727	2137	gi|66561012|ref|XP_392779.2|	95.5	1e-23	PREDICTED: similar to CG7837-PA [Apis mellifera]
Unigene1173	328	gi|189237999|ref|XP_001812951.1|	132	4e-30	PREDICTED: similar to Mediator complex subunit 20 CG18780-PA [Tribolium castaneum]
Unigene11731	1388	gi|157129122|ref|XP_001655298.1|	163	1e-38	zinc finger protein [Aedes aegypti] >gi|108872339|gb|EAT36564.1| zinc finger protein [Aedes aegypti]
Unigene11733	1225	gi|58388510|ref|XP_316331.2|	95.9	3e-18	C-type lectin (AGAP006267-PA) [Anopheles gambiae str. PEST] >gi|55239074|gb|EAA11599.2| C-type lectin (AGAP006267-PA) [Anopheles gambiae str. PEST]
Unigene11734	816	gi|156547939|ref|XP_001604628.1|	312	7e-84	PREDICTED: similar to ENSANGP00000005819 [Nasonia vitripennis]
Unigene11736	263	gi|189234191|ref|XP_970211.2|	64.7	8e-10	PREDICTED: similar to AGAP005618-PA [Tribolium castaneum]
Unigene11737	272	gi|91076938|ref|XP_975174.1|	98.6	2e-26	PREDICTED: similar to CG5191 CG5191-PC [Tribolium castaneum]
Unigene11742	769	gi|91082303|ref|XP_974095.1|	358	8e-98	PREDICTED: similar to F38B2.4 [Tribolium castaneum]
Unigene11743	857	gi|167466183|ref|NP_001107847.1|	303	4e-88	cytochrome P450 monooxigenase CYP4Q3 [Tribolium castaneum] >gi|270014304|gb|EFA10752.1| cytochrome P450-like protein [Tribolium castaneum]
Unigene11744	436	gi|189235826|ref|XP_972552.2|	295	4e-79	PREDICTED: similar to CG9817 CG9817-PA [Tribolium castaneum]
Unigene11747	694	gi|73957726|ref|XP_849558.1|	51.6	2e-14	PREDICTED: similar to GTF2IRD2 beta [Canis familiaris]
Unigene11752	231	gi|167466181|ref|NP_001107846.1|	87.8	2e-24	cytochrome P450 monooxigenase CYP4Q2 [Tribolium castaneum] >gi|270014305|gb|EFA10753.1| cytochrome P450-like protein [Tribolium castaneum]
Unigene11753	378	gi|291415711|ref|XP_002724093.1|	136	2e-31	PREDICTED: adaptor-related protein complex 2, alpha 1 subunit [Oryctolagus cuniculus]
Unigene11758	272	gi|270007448|gb|EFA03896.1|	98.2	7e-20	hypothetical protein TcasGA2_TC014022 [Tribolium castaneum]
Unigene11759	271	gi|270006354|gb|EFA02802.1|	78.2	7e-25	female sterile nasrat [Tribolium castaneum]
Unigene11760	475	gi|189241909|ref|XP_970822.2|	94	2e-18	PREDICTED: similar to Darkener of apricot CG33553-PG [Tribolium castaneum]
Unigene11762	662	gi|166157781|ref|NP_001107328.1|	136	2e-42	ribosomal protein S7 [Xenopus (Silurana) tropicalis] >gi|161612299|gb|AAI56017.1| LOC100135141 protein [Xenopus (Silurana) tropicalis]
Unigene11763	1267	gi|91080563|ref|XP_973259.1|	506	0	PREDICTED: similar to alpha-N-acetyl glucosaminidase [Tribolium castaneum]
Unigene11766	1382	gi|91078870|ref|XP_972519.1|	271	5e-71	PREDICTED: similar to AGAP012154-PA [Tribolium castaneum]
Unigene11767	1564	gi|156551806|ref|XP_001603865.1|	59.3	4e-07	PREDICTED: similar to mixed-lineage leukemia protein, mll [Nasonia vitripennis]
Unigene11768	1643	gi|189239658|ref|XP_973199.2|	659	0	PREDICTED: similar to bruchpilot CG34146-PB [Tribolium castaneum]
Unigene11769	1067	gi|189233756|ref|XP_001814148.1|	178	2e-43	PREDICTED: similar to bip2 CG2009-PA [Tribolium castaneum]
Unigene11773	386	gi|189240723|ref|XP_001807013.1|	227	8e-59	PREDICTED: similar to phosphatase and actin regulator [Tribolium castaneum]
Unigene11774	467	gi|91090372|ref|XP_968696.1|	140	4e-57	PREDICTED: similar to scarlet [Tribolium castaneum]
Unigene11776	253	gi|91091462|ref|XP_976398.1|	51.6	7e-06	PREDICTED: hypothetical protein [Tribolium castaneum] >gi|270000983|gb|EEZ97430.1| hypothetical protein TcasGA2_TC011260 [Tribolium castaneum]
Unigene11777	236	gi|224046938|ref|XP_002197009.1|	68.9	4e-11	PREDICTED: DNA replication complex GINS protein PSF1 [Taeniopygia guttata]
Unigene1178	697	gi|270015951|gb|EFA12399.1|	74.3	3e-12	hypothetical protein TcasGA2_TC016401 [Tribolium castaneum]
Unigene11780	875	gi|193612995|ref|XP_001952260.1|	292	9e-78	PREDICTED: similar to F57G4.9 [Acyrthosiphon pisum]
Unigene11781	517	gi|189242331|ref|XP_969592.2|	330	1e-89	PREDICTED: similar to CG14446 CG14446-PA [Tribolium castaneum]
Unigene11783	455	gi|91083891|ref|XP_967710.1|	288	4e-77	PREDICTED: similar to farnesyl cysteine carboxyl methyltransferase isoform 1 [Tribolium castaneum]
Unigene11784	639	gi|189236217|ref|XP_971516.2|	248	2e-92	PREDICTED: similar to AT30101p [Tribolium castaneum]
Unigene11785	553	gi|73987984|ref|XP_850271.1|	218	1e-55	PREDICTED: similar to RAB6A, member RAS oncogene family isoform 1 [Canis familiaris]
Unigene11786	270	gi|47117250|sp|Q8T5Z4.1|RS19_BRABE	68.6	5e-12	RecName: Full=40S ribosomal protein S19 >gi|20067175|gb|AAM09534.1|AF491451_1 ribosomal protein S19 [Branchiostoma belcheri tsingtauense] >gi|117067267|gb|ABK32082.1| ribosomal protein S19 [Branchiostoma belcheri]
Unigene11787	1174	gi|270005929|gb|EFA02377.1|	65.9	5e-11	hypothetical protein TcasGA2_TC008052 [Tribolium castaneum]
Unigene11789	1847	gi|189235511|ref|XP_970411.2|	878	0	PREDICTED: similar to mCG141618 [Tribolium castaneum]
Unigene11790	547	gi|281204711|gb|EFA78906.1|	119	7e-26	Arf GTPase activating protein [Polysphondylium pallidum PN500]
Unigene11792	661	gi|290563184|ref|NP_001166854.1|	115	1e-24	sex-lethal isoform S [Bombyx mori] >gi|89885657|dbj|BAE86939.1| sex-lethal [Bombyx mori]
Unigene11795	828	gi|239788529|dbj|BAH70939.1|	195	2e-48	ACYPI004215 [Acyrthosiphon pisum]
Unigene11796	957	gi|189238253|ref|XP_001813297.1|	514	1e-144	PREDICTED: similar to AGAP001152-PA [Tribolium castaneum]
Unigene11797	467	gi|189237991|ref|XP_001812786.1|	221	8e-57	PREDICTED: similar to DNA repair endonuclease xp-f / mei-9 / rad1 [Tribolium castaneum] >gi|270008119|gb|EFA04567.1| meiotic 9 [Tribolium castaneum]
Unigene11798	879	gi|270002122|gb|EEZ98569.1|	73.2	4e-19	hypothetical protein TcasGA2_TC001081 [Tribolium castaneum]
Unigene118	3455	gi|91094939|ref|XP_967381.1|	1521	0	PREDICTED: similar to AGAP003484-PA [Tribolium castaneum]
Unigene1180	553	gi|48094508|ref|XP_392132.1|	213	2e-54	PREDICTED: similar to CG16947-PA [Apis mellifera]
Unigene11800	531	gi|284010721|dbj|BAI66840.1|	104	1e-21	variable lymphocyte receptor A [Eptatretus burgeri]
Unigene11801	385	gi|189242065|ref|XP_970152.2|	101	6e-21	PREDICTED: similar to CG9747 CG9747-PA [Tribolium castaneum]
Unigene11803	3288	gi|91092174|ref|XP_968310.1|	1650	0	PREDICTED: similar to AGAP007726-PB [Tribolium castaneum]
Unigene11805	466	gi|291392235|ref|XP_002712634.1|	112	5e-24	PREDICTED: phospholipase C, delta 4 [Oryctolagus cuniculus]
Unigene11807	498	gi|270006125|gb|EFA02573.1|	58.9	6e-08	hypothetical protein TcasGA2_TC008291 [Tribolium castaneum]
Unigene11808	1943	gi|91076464|ref|XP_971999.1|	1033	0	PREDICTED: similar to toll [Tribolium castaneum] >gi|270002905|gb|EEZ99352.1| toll-6 [Tribolium castaneum]
Unigene11809	399	gi|91093092|ref|XP_969508.1|	102	1e-26	PREDICTED: similar to LOC407663 protein [Tribolium castaneum]
Unigene1181	327	gi|221119703|ref|XP_002157021.1|	85.1	6e-16	PREDICTED: similar to WD repeat domain 3 [Hydra magnipapillata]
Unigene11810	2756	gi|189238620|ref|XP_969339.2|	1255	0	PREDICTED: similar to CG40351 CG40351-PC [Tribolium castaneum]
Unigene11811	479	gi|221135793|ref|XP_002159517.1|	106	3e-22	PREDICTED: similar to ankyrin repeat protein, partial [Hydra magnipapillata]
Unigene11812	275	gi|193678997|ref|XP_001944376.1|	62	1e-12	PREDICTED: similar to piggyBac transposase Uribo1 [Acyrthosiphon pisum]
Unigene11813	888	gi|189241087|ref|XP_970403.2|	174	3e-42	PREDICTED: similar to chameau CG5229-PA [Tribolium castaneum]
Unigene11815	808	gi|91091688|ref|XP_972411.1|	285	1e-75	PREDICTED: similar to AGAP009809-PA [Tribolium castaneum]
Unigene11816	1420	gi|219809646|gb|ACL36281.1|	108	4e-22	Kazal-type serine proteinase inhibitor 2 [Fenneropenaeus chinensis]
Unigene11820	1313	gi|156550484|ref|XP_001601519.1|	116	2e-24	PREDICTED: similar to sex determining region Y protein [Nasonia vitripennis]
Unigene11822	1248	gi|189233809|ref|XP_971005.2|	498	1e-164	PREDICTED: similar to trehalose receptor 1 [Tribolium castaneum]
Unigene11825	1273	gi|189236829|ref|XP_972875.2|	306	1e-81	PREDICTED: similar to novel KRAB box and zinc finger, C2H2 type domain containing protein [Tribolium castaneum]
Unigene11826	2136	gi|189239475|ref|XP_975363.2|	354	6e-96	PREDICTED: similar to AGAP002047-PA [Tribolium castaneum]
Unigene11827	232	gi|47204330|emb|CAF95678.1|	50.1	7e-07	unnamed protein product [Tetraodon nigroviridis]
Unigene11829	399	gi|91091300|ref|XP_970405.1|	108	2e-48	PREDICTED: similar to guanylyl cyclase receptor [Tribolium castaneum]
Unigene1183	1184	gi|91095323|ref|XP_974725.1|	381	1e-104	PREDICTED: similar to reverse transcriptase-like protein, partial [Tribolium castaneum]
Unigene11831	2396	gi|91091956|ref|XP_968337.1|	1468	0	PREDICTED: similar to exocyst complex component 6 [Tribolium castaneum]
Unigene11835	1201	gi|189242045|ref|XP_968176.2|	284	1e-148	PREDICTED: similar to collagen alpha chain, anopheles [Tribolium castaneum]
Unigene11836	639	gi|189239220|ref|XP_973405.2|	324	1e-87	PREDICTED: similar to sperm-specific sodium proton exchanger [Tribolium castaneum]
Unigene11837	437	gi|91088711|ref|XP_975115.1|	95.1	6e-19	PREDICTED: similar to CG18317 CG18317-PA [Tribolium castaneum]
Unigene1184	187	gi|170595123|ref|XP_001902255.1|	86.7	2e-16	U88 [Brugia malayi]
Unigene11840	609	gi|189236861|ref|XP_974399.2|	246	3e-64	PREDICTED: similar to CG9951 CG9951-PA [Tribolium castaneum]
Unigene11841	621	gi|195029359|ref|XP_001987541.1|	77.8	2e-13	GH19909 [Drosophila grimshawi] >gi|193903541|gb|EDW02408.1| GH19909 [Drosophila grimshawi]
Unigene11842	1812	gi|283046724|ref|NP_001164308.1|	806	0	painless [Tribolium castaneum] >gi|270006388|gb|EFA02836.1| painless [Tribolium castaneum]
Unigene11847	466	gi|91084361|ref|XP_973332.1|	68.2	8e-11	PREDICTED: similar to sugar transporter [Tribolium castaneum]
Unigene11850	388	gi|189237292|ref|XP_001813804.1|	87.4	1e-16	PREDICTED: similar to CG17270 CG17270-PA [Tribolium castaneum]
Unigene11851	268	gi|189240229|ref|XP_001810123.1|	162	2e-39	PREDICTED: similar to lysosomal alpha-mannosidase (mannosidase alpha class 2b member 1) [Tribolium castaneum]
Unigene11852	392	gi|195107595|ref|XP_001998394.1|	104	1e-21	GI23939 [Drosophila mojavensis] >gi|193914988|gb|EDW13855.1| GI23939 [Drosophila mojavensis]
Unigene11853	644	gi|91083079|ref|XP_968058.1|	268	7e-71	PREDICTED: similar to galactosidase, beta 1 like 3 [Tribolium castaneum]
Unigene11857	622	gi|198459078|ref|XP_002136122.1|	112	6e-24	GA29143 [Drosophila pseudoobscura pseudoobscura] >gi|198142315|gb|EDY71089.1| GA29143 [Drosophila pseudoobscura pseudoobscura]
Unigene1186	581	gi|189236099|ref|XP_973560.2|	230	2e-81	PREDICTED: similar to Serine/threonine-protein kinase 33 [Tribolium castaneum]
Unigene11860	258	gi|189237763|ref|XP_967045.2|	114	7e-25	PREDICTED: similar to CG30084 CG30084-PF [Tribolium castaneum]
Unigene11861	1843	gi|91094257|ref|XP_969374.1|	629	1e-178	PREDICTED: similar to CG13625 CG13625-PA [Tribolium castaneum]
Unigene11862	737	gi|189235447|ref|XP_001813092.1|	363	1e-121	PREDICTED: similar to membrane-associated guanylate kinase (maguk) [Tribolium castaneum]
Unigene11863	245	gi|66529600|ref|XP_624828.1|	110	1e-23	PREDICTED: similar to Na-Ca exchanger 5 [Apis mellifera]
Unigene11864	385	gi|195032270|ref|XP_001988468.1|	51.6	7e-06	GH10559 [Drosophila grimshawi] >gi|193904468|gb|EDW03335.1| GH10559 [Drosophila grimshawi]
Unigene11866	581	gi|91077136|ref|XP_971386.1|	297	1e-79	PREDICTED: similar to rCG37751 [Tribolium castaneum]
Unigene11877	328	gi|194217777|ref|XP_001488307.2|	110	1e-23	PREDICTED: similar to Uncharacterized protein C17orf39 homolog [Equus caballus]
Unigene11879	918	gi|189240047|ref|XP_966393.2|	478	1e-134	PREDICTED: similar to Probable N(2),N(2)-dimethylguanosine tRNA methyltransferase (tRNA(guanine-26,N(2)-N(2)) methyltransferase) (tRNA 2,2-dimethylguanosine-26 methyltransferase) (tRNA(m(2,2)G26)dimethyltransferase) [Tribolium castaneum]
Unigene11880	1114	gi|189236881|ref|XP_001807130.1|	102	1e-27	PREDICTED: similar to orf [Tribolium castaneum]
Unigene11881	1912	gi|189236557|ref|XP_975582.2|	739	0	PREDICTED: similar to Pecanex-like protein 1 (Pecanex homolog) [Tribolium castaneum]
Unigene11886	587	gi|270016036|gb|EFA12484.1|	50.4	1e-06	hypothetical protein TcasGA2_TC001508 [Tribolium castaneum]
Unigene11887	282	gi|115749042|ref|XP_787872.2|	63.9	7e-12	PREDICTED: similar to lipin [Strongylocentrotus purpuratus] >gi|115954270|ref|XP_001177330.1| PREDICTED: similar to lipin [Strongylocentrotus purpuratus]
Unigene11888	1433	gi|189240405|ref|XP_968691.2|	337	8e-91	PREDICTED: similar to lethal (2) 01810 CG5304-PA [Tribolium castaneum]
Unigene11891	481	gi|91090740|ref|XP_967280.1|	201	5e-51	PREDICTED: similar to T23D8.2 [Tribolium castaneum]
Unigene11892	268	gi|270006452|gb|EFA02900.1|	72.8	2e-19	sensory neuron membrane protein 2 [Tribolium castaneum]
Unigene11894	425	gi|291391277|ref|XP_002712074.1|	65.1	3e-12	PREDICTED: origin recognition complex subunit 5 [Oryctolagus cuniculus]
Unigene11895	558	gi|218156315|ref|NP_001136167.1|	162	7e-39	lobe protein [Tribolium castaneum]
Unigene11896	438	gi|270014741|gb|EFA11189.1|	178	5e-44	hypothetical protein TcasGA2_TC004797 [Tribolium castaneum]
Unigene11897	789	gi|91092048|ref|XP_975895.1|	209	6e-53	PREDICTED: similar to ctl transporter isoform 2 [Tribolium castaneum]
Unigene11898	1045	gi|91080893|ref|XP_973325.1|	321	2e-86	PREDICTED: similar to AGAP004824-PA [Tribolium castaneum]
Unigene11899	238	gi|270006340|gb|EFA02788.1|	53.9	1e-06	hypothetical protein TcasGA2_TC008526 [Tribolium castaneum]
Unigene119	374	gi|91085293|ref|XP_968143.1|	70.1	2e-11	PREDICTED: similar to spermine synthase [Tribolium castaneum]
Unigene11900	933	gi|110762900|ref|XP_001122392.1|	119	2e-25	PREDICTED: similar to F47G9.4 [Apis mellifera]
Unigene11901	1322	gi|91088293|ref|XP_968768.1|	91.7	5e-28	PREDICTED: similar to CG10999 CG10999-PA [Tribolium castaneum]
Unigene11902	282	gi|91078866|ref|XP_972417.1|	117	7e-30	PREDICTED: similar to oligopeptide transporter [Tribolium castaneum]
Unigene11903	1755	gi|66517087|ref|XP_393674.2|	545	1e-153	PREDICTED: similar to Ring canal kelch protein [Apis mellifera]
Unigene11905	363	gi|91091008|ref|XP_975006.1|	188	5e-47	PREDICTED: similar to GA19675-PA [Tribolium castaneum]
Unigene11906	970	gi|189235951|ref|XP_001809144.1|	475	1e-132	PREDICTED: similar to ankyrin 2,3/unc44 [Tribolium castaneum]
Unigene11907	671	gi|156548145|ref|XP_001606727.1|	194	2e-48	PREDICTED: similar to LOC495955 protein [Nasonia vitripennis]
Unigene11912	432	gi|189238601|ref|XP_967006.2|	165	3e-40	PREDICTED: similar to sugar transporter [Tribolium castaneum]
Unigene11916	2607	gi|91093959|ref|XP_968177.1|	1206	0	PREDICTED: similar to glucose dehydrogenase [Tribolium castaneum]
Unigene11917	1689	gi|91087765|ref|XP_975023.1|	824	0	PREDICTED: similar to AGAP006705-PA [Tribolium castaneum]
Unigene11918	3805	gi|91079166|ref|XP_967495.1|	1296	0	PREDICTED: similar to bap28 [Tribolium castaneum]
Unigene11919	1016	gi|189241167|ref|XP_974862.2|	439	1e-122	PREDICTED: similar to CG8180 CG8180-PA [Tribolium castaneum]
Unigene11921	339	gi|91081791|ref|XP_973848.1|	161	7e-39	PREDICTED: similar to lipase [Tribolium castaneum]
Unigene11924	1239	gi|189237943|ref|XP_001811459.1|	553	1e-156	PREDICTED: similar to wd-repeat protein [Tribolium castaneum]
Unigene11928	358	gi|91087963|ref|XP_972974.1|	234	6e-61	PREDICTED: similar to CG34370 CG34370-PF [Tribolium castaneum]
Unigene11929	715	gi|189241063|ref|XP_967018.2|	154	2e-36	PREDICTED: similar to restin (Reed-Steinberg cell-expressed intermediate filament-associated protein) [Tribolium castaneum]
Unigene11931	241	gi|91084181|ref|XP_966814.1|	60.1	2e-08	PREDICTED: similar to 10G08 [Tribolium castaneum]
Unigene11933	360	gi|270014002|gb|EFA10450.1|	54.7	9e-07	hypothetical protein TcasGA2_TC012696 [Tribolium castaneum]
Unigene11936	1201	gi|189234337|ref|XP_001814558.1|	416	1e-170	PREDICTED: similar to synaptic vesicle protein [Tribolium castaneum]
Unigene11938	677	gi|291228633|ref|XP_002734279.1|	212	2e-66	PREDICTED: 7-dehydrocholesterol reductase-like [Saccoglossus kowalevskii]
Unigene11939	1110	gi|270003286|gb|EEZ99733.1|	71.2	6e-11	hypothetical protein TcasGA2_TC002502 [Tribolium castaneum]
Unigene11943	295	gi|189237993|ref|XP_001812825.1|	123	9e-36	PREDICTED: similar to CG32226 CG32226-PA [Tribolium castaneum]
Unigene11944	2819	gi|292625806|ref|XP_001920902.2|	271	1e-70	PREDICTED: La ribonucleoprotein domain family, member 1 [Danio rerio]
Unigene11945	1060	gi|19571763|emb|CAD27805.1|	235	2e-60	wdc146 [Tetraodon nigroviridis]
Unigene11947	858	gi|194749499|ref|XP_001957176.1|	119	2e-25	GF10291 [Drosophila ananassae] >gi|190624458|gb|EDV39982.1| GF10291 [Drosophila ananassae]
Unigene11948	494	gi|268573396|ref|XP_002641675.1|	77.4	7e-18	Hypothetical protein CBG10005 [Caenorhabditis briggsae] >gi|187031460|emb|CAP29524.1| Hypothetical protein CBG10005 [Caenorhabditis briggsae]
Unigene11951	390	gi|158187792|gb|ABW23185.1|	150	1e-35	ribosomal protein rpl31 [Arenicola marina]
Unigene11954	281	gi|270002810|gb|EEZ99257.1|	72	5e-12	labial [Tribolium castaneum]
Unigene11955	813	gi|66549117|ref|XP_624252.1|	293	3e-78	PREDICTED: similar to trithorax-related CG3848-PC, isoform C [Apis mellifera]
Unigene11957	1107	gi|91088073|ref|XP_968074.1|	232	1e-92	PREDICTED: similar to AGAP010373-PA [Tribolium castaneum]
Unigene11958	509	gi|158289387|ref|XP_311130.4|	118	7e-26	AGAP000033-PA [Anopheles gambiae str. PEST] >gi|157019031|gb|EAA06521.4| AGAP000033-PA [Anopheles gambiae str. PEST]
Unigene1196	511	gi|66517251|ref|XP_393681.2|	76.3	4e-13	PREDICTED: similar to ring finger protein 168 [Apis mellifera]
Unigene11960	484	gi|189241176|ref|XP_966575.2|	241	6e-63	PREDICTED: similar to wd-repeat protein [Tribolium castaneum]
Unigene11961	756	gi|91094351|ref|XP_969877.1|	488	1e-137	PREDICTED: similar to AGAP005209-PA [Tribolium castaneum]
Unigene11963	1393	gi|91083707|ref|XP_969848.1|	409	1e-112	PREDICTED: similar to LOC495692 protein [Tribolium castaneum]
Unigene11964	443	gi|91082451|ref|XP_971337.1|	150	1e-35	PREDICTED: similar to hyperpolarization activated cyclic nucleotide-gated potassium channel [Tribolium castaneum]
Unigene11965	967	gi|158285391|ref|XP_001687883.1|	79.3	2e-13	AGAP007590-PA [Anopheles gambiae str. PEST] >gi|157019969|gb|EDO64532.1| AGAP007590-PA [Anopheles gambiae str. PEST]
Unigene11966	1227	gi|91081615|ref|XP_966640.1|	758	0	PREDICTED: similar to AMP dependent coa ligase [Tribolium castaneum]
Unigene1197	622	gi|189241962|ref|XP_968788.2|	175	1e-42	PREDICTED: similar to CG8677 CG8677-PA [Tribolium castaneum]
Unigene11971	535	gi|221104975|ref|XP_002163732.1|	57	3e-07	PREDICTED: similar to peptide deformylase-like protein [Hydra magnipapillata]
Unigene11973	665	gi|156372783|ref|XP_001629215.1|	57	5e-07	predicted protein [Nematostella vectensis] >gi|156216210|gb|EDO37152.1| predicted protein [Nematostella vectensis]
Unigene11974	1439	gi|270001259|gb|EEZ97706.1|	546	1e-154	brahma [Tribolium castaneum]
Unigene11978	299	gi|91081871|ref|XP_968443.1|	76.3	3e-22	PREDICTED: similar to AGAP007123-PA [Tribolium castaneum]
Unigene11979	938	gi|170037009|ref|XP_001846353.1|	147	6e-36	neuronal calcium sensor [Culex quinquefasciatus] >gi|167879981|gb|EDS43364.1| neuronal calcium sensor [Culex quinquefasciatus]
Unigene11980	421	gi|270017023|gb|EFA13469.1|	72	5e-12	hypothetical protein TcasGA2_TC001910 [Tribolium castaneum]
Unigene11981	841	gi|189241972|ref|XP_967032.2|	384	1e-105	PREDICTED: similar to AGAP010671-PA [Tribolium castaneum]
Unigene11983	970	gi|189240894|ref|XP_972548.2|	427	1e-118	PREDICTED: similar to partitioning defective 3, par-3 [Tribolium castaneum]
Unigene11986	836	gi|156151386|ref|NP_079363.2|	132	2e-29	PGAP2-interacting protein [Homo sapiens]
Unigene11987	622	gi|91086837|ref|XP_974106.1|	404	1e-111	PREDICTED: similar to A disintegrin and metalloproteinase with thrombospondin motifs like [Tribolium castaneum]
Unigene11988	241	gi|270006462|gb|EFA02910.1|	73.2	2e-12	hypothetical protein TcasGA2_TC008429 [Tribolium castaneum]
Unigene11989	765	gi|66547483|ref|XP_393185.2|	387	1e-106	PREDICTED: similar to CstF-50 CG2261-PA, isoform A isoform 1 [Apis mellifera]
Unigene11990	1291	gi|91086379|ref|XP_974702.1|	622	1e-177	PREDICTED: similar to tetratricopeptide repeat protein 37 [Tribolium castaneum]
Unigene11991	409	gi|189236881|ref|XP_001807130.1|	67.4	3e-20	PREDICTED: similar to orf [Tribolium castaneum]
Unigene11992	431	gi|270297188|ref|NP_001161909.1|	160	9e-39	cuticular protein analogous to peritrophins 3-A2 [Tribolium castaneum] >gi|268309020|gb|ACY95476.1| cuticular protein analogous to peritrophins 3-A2 [Tribolium castaneum]
Unigene11994	245	gi|281205439|gb|EFA79630.1|	67.8	1e-10	AAA ATPase domain-containing protein [Polysphondylium pallidum PN500]
Unigene11995	558	gi|193634164|ref|XP_001947014.1|	127	3e-31	PREDICTED: similar to Os05g0593000 [Acyrthosiphon pisum]
Unigene11997	621	gi|157821187|ref|NP_001101057.1|	87.8	2e-16	SLIT and NTRK-like family, member 2 [Rattus norvegicus] >gi|149031168|gb|EDL86188.1| rCG49913 [Rattus norvegicus]
Unigene11998	838	gi|189528088|ref|XP_689262.2|	85.1	3e-15	PREDICTED: CG32369-like [Danio rerio]
Unigene11999	1109	gi|189235963|ref|XP_969322.2|	267	4e-70	PREDICTED: similar to p15-2a protein [Tribolium castaneum]
Unigene12	1765	gi|91086027|ref|XP_973160.1|	954	0	PREDICTED: similar to 3-hydroxy-3-methylglutaryl coenzyme A reductase [Tribolium castaneum]
Unigene12000	3332	gi|158286446|ref|XP_308760.4|	414	0	AGAP007010-PA [Anopheles gambiae str. PEST] >gi|157020473|gb|EAA45449.4| AGAP007010-PA [Anopheles gambiae str. PEST]
Unigene12002	572	gi|17646397|gb|AAL40947.1|	209	3e-53	ABC transmembrane transporter [Tribolium castaneum]
Unigene12003	442	gi|91089375|ref|XP_973645.1|	91.3	1e-36	PREDICTED: similar to CG12393 CG12393-PA [Tribolium castaneum]
Unigene12004	1145	gi|158298047|ref|XP_554654.3|	211	4e-53	AGAP004701-PA [Anopheles gambiae str. PEST] >gi|157014620|gb|EAL39446.3| AGAP004701-PA [Anopheles gambiae str. PEST]
Unigene12007	700	gi|91079018|ref|XP_974867.1|	194	3e-48	PREDICTED: similar to CCR4-NOT transcription complex subunit 1 (Negative regulator of transcription subunit 1 homolog) (NOT1H) (hNOT1) (CCR4-associated factor 1) [Tribolium castaneum]
Unigene12008	3389	gi|110755903|ref|XP_392340.3|	1308	0	PREDICTED: similar to Gef26 CG9491-PA [Apis mellifera]
Unigene12009	1726	gi|74865845|sp|Q8MP30.1|Y7791_DICDI	65.9	4e-09	RecName: Full=Uncharacterized histidine-rich protein DDB_G0274557; Flags: Precursor
Unigene12011	1521	gi|268568536|ref|XP_002648045.1|	77.4	1e-12	Hypothetical protein CBG24021 [Caenorhabditis briggsae] >gi|187040553|emb|CAP20728.1| Hypothetical protein CBG24021 [Caenorhabditis briggsae]
Unigene12012	672	gi|91087843|ref|XP_968073.1|	151	2e-35	PREDICTED: similar to Longevity assurance gene 1 CG3576-PB [Tribolium castaneum]
Unigene12013	955	gi|91082417|ref|XP_970245.1|	555	1e-156	PREDICTED: similar to cpg binding protein [Tribolium castaneum]
Unigene12014	485	gi|195124291|ref|XP_002006627.1|	64.7	1e-09	GI18481 [Drosophila mojavensis] >gi|193911695|gb|EDW10562.1| GI18481 [Drosophila mojavensis]
Unigene12015	275	gi|270008710|gb|EFA05158.1|	84.3	1e-15	hypothetical protein TcasGA2_TC015277 [Tribolium castaneum]
Unigene12017	1538	gi|162287044|ref|NP_001104734.1|	154	8e-36	broad-complex [Tribolium castaneum] >gi|159149120|gb|ABW91135.1| broad-complex isoform Z5 [Tribolium castaneum]
Unigene1202	1475	gi|195042734|ref|XP_001991488.1|	157	7e-37	GH12686 [Drosophila grimshawi] >gi|193901246|gb|EDW00113.1| GH12686 [Drosophila grimshawi]
Unigene12020	4670	gi|189234561|ref|XP_974267.2|	1694	0	PREDICTED: similar to CG1657 CG1657-PA [Tribolium castaneum]
Unigene12021	1374	gi|189240407|ref|XP_968986.2|	459	0	PREDICTED: similar to sulfate transporter [Tribolium castaneum]
Unigene12022	2165	gi|195570007|ref|XP_002103000.1|	395	1e-108	GD19200 [Drosophila simulans] >gi|194198927|gb|EDX12503.1| GD19200 [Drosophila simulans]
Unigene12024	480	gi|112983130|ref|NP_001037598.1|	209	2e-53	nuclear cap-binding protein subunit 2 [Bombyx mori] >gi|122119432|sp|Q1HE01.1|NCBP2_BOMMO RecName: Full=Nuclear cap-binding protein subunit 2; AltName: Full=20 kDa nuclear cap-binding protein; AltName: Full=NCBP 20 kDa subunit; Short=CBP20 >gi|95115190|gb|ABF55961.1| Cbp20 [Bombyx mori]
Unigene12028	1155	gi|189237606|ref|XP_968606.2|	487	1e-136	PREDICTED: similar to AGAP000803-PA [Tribolium castaneum]
Unigene12029	598	gi|282847463|ref|NP_001164280.1|	242	5e-63	archipelago [Tribolium castaneum]
Unigene12031	1038	gi|221116469|ref|XP_002157706.1|	179	1e-43	PREDICTED: similar to zinc finger, NFX1-type containing 1, partial [Hydra magnipapillata]
Unigene12032	362	gi|156552796|ref|XP_001600994.1|	51.2	1e-05	PREDICTED: similar to CG7899-PB [Nasonia vitripennis]
Unigene12035	1547	gi|270297228|ref|NP_001161905.1|	369	1e-134	cuticular protein analogous to peritrophins 1-C [Tribolium castaneum] >gi|268309004|gb|ACY95468.1| cuticular protein analogous to peritrophins 1-C [Tribolium castaneum]
Unigene12037	641	gi|189235344|ref|XP_975427.2|	287	2e-76	PREDICTED: similar to CG11737 CG11737-PA [Tribolium castaneum]
Unigene12038	231	gi|91094631|ref|XP_969879.1|	83.2	2e-15	PREDICTED: similar to amino acid transporter [Tribolium castaneum]
Unigene12039	1115	gi|91090214|ref|XP_967924.1|	432	1e-119	PREDICTED: similar to glucosyl/glucuronosyl transferases [Tribolium castaneum]
Unigene12040	377	gi|281202657|gb|EFA76859.1|	53.5	2e-06	polyADP-ribosyltransferase [Polysphondylium pallidum PN500]
Unigene12041	836	gi|91093272|ref|XP_971309.1|	227	4e-58	PREDICTED: similar to GA13041-PA [Tribolium castaneum]
Unigene12042	566	gi|221121545|ref|XP_002160309.1|	60.5	3e-08	PREDICTED: similar to predicted protein [Hydra magnipapillata]
Unigene12045	342	gi|189241497|ref|XP_967205.2|	127	8e-29	PREDICTED: similar to neuron navigator 2 [Tribolium castaneum]
Unigene12047	370	gi|195110625|ref|XP_001999880.1|	114	1e-24	GI22832 [Drosophila mojavensis] >gi|193916474|gb|EDW15341.1| GI22832 [Drosophila mojavensis]
Unigene1205	1266	gi|189240286|ref|XP_973010.2|	376	1e-144	PREDICTED: similar to K11G12.5 [Tribolium castaneum]
Unigene12051	2798	gi|91084681|ref|XP_968452.1|	1164	0	PREDICTED: similar to sulfate transporter [Tribolium castaneum]
Unigene12052	426	gi|91080915|ref|XP_973846.1|	130	1e-29	PREDICTED: similar to SD17694p [Tribolium castaneum]
Unigene12056	1698	gi|189237763|ref|XP_967045.2|	723	0	PREDICTED: similar to CG30084 CG30084-PF [Tribolium castaneum]
Unigene12057	262	gi|114686843|ref|XP_001172192.1|	57.8	1e-07	PREDICTED: sorting and assembly machinery component 50 homolog isoform 3 [Pan troglodytes] >gi|114686845|ref|XP_001172202.1| PREDICTED: sorting and assembly machinery component 50 homolog isoform 4 [Pan troglodytes]
Unigene12058	258	gi|189240009|ref|XP_970333.2|	78.2	7e-14	PREDICTED: similar to HFM1 protein [Tribolium castaneum]
Unigene12059	458	gi|193584731|ref|XP_001952555.1|	74.7	8e-13	PREDICTED: similar to Sarcolemmal membrane-associated protein (Sarcolemmal-associated protein) [Acyrthosiphon pisum]
Unigene12060	364	gi|91079142|ref|XP_975469.1|	245	3e-64	PREDICTED: similar to factor inhibiting HIF-1 [Tribolium castaneum] >gi|270004836|gb|EFA01284.1| hypoxia-inducible factor 1, alpha subunit inhibitor [Tribolium castaneum]
Unigene12061	2937	gi|91076912|ref|XP_975074.1|	1583	0	PREDICTED: similar to lethal (2) 01289 CG9432-PB [Tribolium castaneum]
Unigene12064	243	gi|167466181|ref|NP_001107846.1|	122	3e-27	cytochrome P450 monooxigenase CYP4Q2 [Tribolium castaneum] >gi|270014305|gb|EFA10753.1| cytochrome P450-like protein [Tribolium castaneum]
Unigene12065	238	gi|193662105|ref|XP_001947442.1|	61.2	9e-09	PREDICTED: similar to AGAP005245-PK [Acyrthosiphon pisum]
Unigene12066	2124	gi|56283929|ref|NP_523475.3|	63.9	2e-08	salivary gland secretion 1 [Drosophila melanogaster] >gi|55380421|gb|AAF50957.4| salivary gland secretion 1 [Drosophila melanogaster]
Unigene1207	1292	gi|270002932|gb|EEZ99379.1|	242	2e-62	serine protease H47 [Tribolium castaneum]
Unigene12070	398	gi|189240347|ref|XP_001811869.1|	111	8e-24	PREDICTED: similar to pickpocket [Tribolium castaneum]
Unigene12071	251	gi|270009941|gb|EFA06389.1|	55.5	3e-13	hypothetical protein TcasGA2_TC009267 [Tribolium castaneum]
Unigene12072	1714	gi|157866641|ref|XP_001687712.1|	89	5e-16	kinesin K39 [Leishmania major strain Friedlin]
Unigene12073	410	gi|126570694|gb|ABO21281.1|	63.5	2e-09	variable lymphocyte receptor A diversity region [Petromyzon marinus]
Unigene12075	435	gi|91092654|ref|XP_970210.1|	162	4e-39	PREDICTED: similar to vitellogenin [Tribolium castaneum]
Unigene12078	393	gi|256075190|ref|XP_002573903.1|	90.9	1e-17	cgmp-dependent 35-cyclic phosphodiesterase [Schistosoma mansoni]
Unigene1208	575	gi|91084957|ref|XP_971693.1|	134	2e-30	PREDICTED: similar to Zinc finger Y-chromosomal protein 2 [Tribolium castaneum]
Unigene12080	748	gi|145651811|ref|NP_001078831.1|	127	3e-28	oxytocin/vasopressin-like peptide [Tribolium castaneum] >gi|126116546|gb|ABN79655.1| arginine vasopressin-like peptide [Tribolium castaneum] >gi|160878071|gb|ABX52000.1| vasopressin-like preprohormone [Tribolium castaneum] >gi|270012814|gb|EFA09262.1| arginine vasopressin-like peptide [Tribolium castaneum]
Unigene12081	1449	gi|110759807|ref|XP_396084.3|	242	1e-107	PREDICTED: similar to Protein C18orf8 (Colon cancer-associated protein Mic1) (Mic-1) isoform 1 [Apis mellifera]
Unigene12082	1083	gi|91087537|ref|XP_970192.1|	449	1e-145	PREDICTED: similar to suppressor of T-cell receptor signaling 1 [Tribolium castaneum]
Unigene12084	779	gi|158295920|ref|XP_001688883.1|	55.5	2e-06	AGAP006481-PA [Anopheles gambiae str. PEST] >gi|157016264|gb|EDO63889.1| AGAP006481-PA [Anopheles gambiae str. PEST]
Unigene12085	735	gi|292618238|ref|XP_002663592.1|	56.2	1e-06	PREDICTED: zinc finger protein 71-like [Danio rerio]
Unigene12086	710	gi|91093353|ref|XP_969001.1|	469	1e-131	PREDICTED: similar to Transmembrane protein 195 [Tribolium castaneum]
Unigene12089	278	gi|189241430|ref|XP_971656.2|	80.1	2e-14	PREDICTED: similar to CG30264 CG30264-PA [Tribolium castaneum]
Unigene1209	231	gi|169218417|gb|ACA50099.1|	66.2	3e-10	reverse transcriptase-like protein [Ectropis obliqua]
Unigene12090	493	gi|270001587|gb|EEZ98034.1|	130	1e-29	hypothetical protein TcasGA2_TC000435 [Tribolium castaneum]
Unigene12091	607	gi|189238551|ref|XP_967343.2|	166	2e-61	PREDICTED: similar to Fasciclin-1 precursor (Fasciclin I) (FAS I) (FCN) [Tribolium castaneum]
Unigene12095	551	gi|91082383|ref|XP_968748.1|	240	2e-62	PREDICTED: similar to AGAP006427-PA [Tribolium castaneum]
Unigene12096	609	gi|293343518|ref|XP_001055616.2|	95.1	1e-18	PREDICTED: similar to dJ55C23.6 gene product [Rattus norvegicus] >gi|293355421|ref|XP_220112.5| PREDICTED: similar to dJ55C23.6 gene product [Rattus norvegicus]
Unigene12099	437	gi|270014245|gb|EFA10693.1|	259	2e-68	systemic RNA interference defective protein 1 [Tribolium castaneum]
Unigene12102	618	gi|167385405|ref|XP_001737333.1|	70.9	3e-11	hypothetical protein [Entamoeba dispar SAW760] >gi|165899905|gb|EDR26391.1| hypothetical protein EDI_078630 [Entamoeba dispar SAW760]
Unigene12106	929	gi|91084957|ref|XP_971693.1|	133	1e-29	PREDICTED: similar to Zinc finger Y-chromosomal protein 2 [Tribolium castaneum]
Unigene12108	352	gi|91084957|ref|XP_971693.1|	54.7	9e-07	PREDICTED: similar to Zinc finger Y-chromosomal protein 2 [Tribolium castaneum]
Unigene1211	426	gi|189239505|ref|XP_975534.2|	211	7e-54	PREDICTED: similar to zinc finger SWIM domain-containing protein 5 [Tribolium castaneum]
Unigene12110	603	gi|91092184|ref|XP_968700.1|	363	2e-99	PREDICTED: similar to Uncharacterized protein KIAA1033 [Tribolium castaneum]
Unigene12111	458	gi|190702371|gb|ACE75264.1|	172	2e-42	DNA Pol B2 domain-containing protein [Glyptapanteles flavicoxis]
Unigene12112	455	gi|91079766|ref|XP_966799.1|	233	2e-60	PREDICTED: similar to GA20615-PA [Tribolium castaneum]
Unigene12113	1076	gi|198437654|ref|XP_002130498.1|	72.8	2e-11	PREDICTED: similar to Syt7 protein [Ciona intestinalis]
Unigene12114	1175	gi|189234894|ref|XP_966707.2|	649	0	PREDICTED: similar to Discoidin domain receptor CG33531-PA [Tribolium castaneum]
Unigene12116	372	gi|195056023|ref|XP_001994912.1|	60.1	2e-08	GH17498 [Drosophila grimshawi] >gi|193892675|gb|EDV91541.1| GH17498 [Drosophila grimshawi]
Unigene12118	397	gi|91080989|ref|XP_975018.1|	63.9	3e-22	PREDICTED: similar to dynein heavy chain isotype 1B [Tribolium castaneum]
Unigene12119	585	gi|270002885|gb|EEZ99332.1|	111	2e-23	serine protease P46 [Tribolium castaneum]
Unigene12122	386	gi|189233871|ref|XP_969436.2|	178	5e-44	PREDICTED: similar to FoxP protein [Tribolium castaneum]
Unigene12123	1777	gi|91086965|ref|XP_973158.1|	673	0	PREDICTED: similar to neural precursor cell expressed, developmentally down-regulated 1 [Tribolium castaneum]
Unigene12124	451	gi|270013338|gb|EFA09786.1|	78.6	6e-14	hypothetical protein TcasGA2_TC011928 [Tribolium castaneum]
Unigene12125	611	gi|91081667|ref|XP_969700.1|	354	9e-97	PREDICTED: similar to AGAP000550-PA [Tribolium castaneum]
Unigene12126	359	gi|189237105|ref|XP_001811801.1|	204	7e-52	PREDICTED: similar to zinc finger protein [Tribolium castaneum]
Unigene12128	388	gi|189237606|ref|XP_968606.2|	143	1e-33	PREDICTED: similar to AGAP000803-PA [Tribolium castaneum]
Unigene12129	997	gi|91082811|ref|XP_968605.1|	571	1e-161	PREDICTED: similar to endoplasmic reticulum-resident kdel protein [Tribolium castaneum]
Unigene12131	390	gi|189238999|ref|XP_974157.2|	77.8	1e-13	PREDICTED: similar to AGAP001553-PA [Tribolium castaneum]
Unigene12133	519	gi|91081527|ref|XP_974840.1|	150	1e-35	PREDICTED: similar to harmonin [Tribolium castaneum]
Unigene12134	397	gi|189240229|ref|XP_001810123.1|	192	2e-48	PREDICTED: similar to lysosomal alpha-mannosidase (mannosidase alpha class 2b member 1) [Tribolium castaneum]
Unigene12135	840	gi|270009742|gb|EFA06190.1|	230	4e-59	hypothetical protein TcasGA2_TC009039 [Tribolium castaneum]
Unigene12138	1587	gi|91089365|ref|XP_973210.1|	695	0	PREDICTED: similar to Go protein, alpha subunit [Tribolium castaneum]
Unigene12140	685	gi|189241548|ref|XP_971070.2|	327	2e-88	PREDICTED: similar to ga binding protein beta chain (transcription factor e4tf1-47) [Tribolium castaneum] >gi|270001278|gb|EEZ97725.1| spatzle 5 [Tribolium castaneum]
Unigene12141	1114	gi|291244219|ref|XP_002741985.1|	390	1e-125	PREDICTED: t-complex 1-like isoform 2 [Saccoglossus kowalevskii]
Unigene12142	304	gi|193669481|ref|XP_001951285.1|	49.7	8e-09	PREDICTED: similar to zinc finger, MYM domain containing 1 [Acyrthosiphon pisum]
Unigene12145	429	gi|149411252|ref|XP_001514950.1|	77	2e-27	PREDICTED: similar to DNA-dependent protein kinase catalytic subunit [Ornithorhynchus anatinus]
Unigene12148	999	gi|91094309|ref|XP_972199.1|	257	5e-67	PREDICTED: similar to bunched CG5461-PE [Tribolium castaneum]
Unigene12149	595	gi|91079390|ref|XP_971570.1|	271	7e-72	PREDICTED: similar to pheromone-degrading enzyme [Tribolium castaneum] >gi|270004824|gb|EFA01272.1| cytochrome P450-like protein [Tribolium castaneum]
Unigene1215	208	gi|292609698|ref|XP_002660488.1|	75.1	6e-13	PREDICTED: si:dkey-257n17.3 [Danio rerio]
Unigene12150	779	gi|189233689|ref|XP_001809624.1|	204	1e-95	PREDICTED: similar to AGAP001118-PA [Tribolium castaneum]
Unigene12152	280	gi|119596372|gb|EAW75966.1|	70.5	2e-11	splicing factor, arginine/serine-rich 6, isoform CRA_c [Homo sapiens]
Unigene12154	1418	gi|91084957|ref|XP_971693.1|	194	8e-48	PREDICTED: similar to Zinc finger Y-chromosomal protein 2 [Tribolium castaneum]
Unigene12156	289	gi|91081771|ref|XP_973327.1|	104	2e-36	PREDICTED: similar to kek1 [Tribolium castaneum]
Unigene12160	528	gi|189239680|ref|XP_974422.2|	216	4e-55	PREDICTED: similar to tyrosine protein kinase [Tribolium castaneum]
Unigene12161	1012	gi|189239753|ref|XP_969432.2|	396	1e-109	PREDICTED: similar to Copia protein (Gag-int-pol protein) [Tribolium castaneum]
Unigene12163	830	gi|148670205|gb|EDL02152.1|	63.2	1e-08	mCG10534 [Mus musculus]
Unigene12166	385	gi|198438251|ref|XP_002130731.1|	135	4e-31	PREDICTED: similar to MGC131075 protein [Ciona intestinalis]
Unigene12168	354	gi|89355887|gb|ABD72267.1|	95.9	3e-19	pol polyprotein [Drosophila buzzatii]
Unigene12170	452	gi|91085783|ref|XP_974443.1|	147	6e-67	PREDICTED: similar to fumarylacetoacetate hydrolase [Tribolium castaneum]
Unigene12171	232	gi|189237695|ref|XP_970316.2|	97.4	1e-19	PREDICTED: similar to GA18260-PA, partial [Tribolium castaneum]
Unigene12173	861	gi|189236376|ref|XP_969185.2|	498	1e-139	PREDICTED: similar to ATP-dependent RNA helicase [Tribolium castaneum]
Unigene12176	494	gi|291232722|ref|XP_002736302.1|	100	2e-20	PREDICTED: cleavage and polyadenylation specific factor 1-like [Saccoglossus kowalevskii]
Unigene12177	242	gi|195109907|ref|XP_001999523.1|	48.9	2e-08	GI24567 [Drosophila mojavensis] >gi|193916117|gb|EDW14984.1| GI24567 [Drosophila mojavensis]
Unigene12178	498	gi|123493533|ref|XP_001326306.1|	117	2e-25	fimbrin [Trichomonas vaginalis G3]
Unigene12180	697	gi|189235899|ref|XP_967972.2|	108	2e-22	PREDICTED: similar to CG10508 CG10508-PD [Tribolium castaneum]
Unigene12181	418	gi|189235044|ref|XP_973688.2|	210	1e-53	PREDICTED: similar to valyl-tRNA synthetase [Tribolium castaneum]
Unigene12183	3125	gi|189241098|ref|XP_971301.2|	1383	0	PREDICTED: similar to vacuolar protein sorting 13D [Tribolium castaneum]
Unigene12185	937	gi|91094979|ref|XP_971439.1|	135	1e-92	PREDICTED: similar to wingless-type MMTV integration site family, member 8A [Tribolium castaneum]
Unigene12187	269	gi|91081803|ref|XP_974148.1|	55.8	1e-08	PREDICTED: similar to AGAP008928-PA [Tribolium castaneum]
Unigene12189	652	gi|189239537|ref|XP_976492.2|	159	8e-38	PREDICTED: hypothetical protein [Tribolium castaneum]
Unigene12193	590	gi|189238999|ref|XP_974157.2|	53.5	4e-06	PREDICTED: similar to AGAP001553-PA [Tribolium castaneum]
Unigene12195	261	gi|270011165|gb|EFA07613.1|	72.8	3e-12	gustatory receptor 116 [Tribolium castaneum]
Unigene12196	521	gi|270007073|gb|EFA03521.1|	70.5	2e-11	hypothetical protein TcasGA2_TC013523 [Tribolium castaneum]
Unigene12197	493	gi|270015792|gb|EFA12240.1|	172	3e-42	hypothetical protein TcasGA2_TC016172 [Tribolium castaneum]
Unigene12198	279	gi|6981670|ref|NP_036809.1|	58.2	8e-08	tonin precursor [Rattus norvegicus] >gi|135987|sp|P00759.1|KLK2_RAT RecName: Full=Tonin; AltName: Full=Esterase 1; AltName: Full=S2 kallikrein; AltName: Full=Glandular kallikrein-2; Short=rGK-2; AltName: Full=RSKG-5; Flags: Precursor >gi|205034|gb|AAA41466.1| S2 kallikrein [Rattus norvegicus] >gi|206776|gb|AAA42081.1| tonin [Rattus norvegicus] >gi|207413|gb|AAA42259.1| tonin [Rattus norvegicus] >…
Unigene12199	676	gi|91079536|ref|XP_970781.1|	95.1	2e-18	PREDICTED: similar to smt3 CG4494-PA [Tribolium castaneum]
Unigene122	784	gi|189235658|ref|XP_969896.2|	491	1e-137	PREDICTED: similar to rolling pebbles [Tribolium castaneum]
Unigene12200	1753	gi|91080719|ref|XP_975372.1|	1086	0	PREDICTED: similar to WD repeat domain 19 [Tribolium castaneum]
Unigene12202	693	gi|91095191|ref|XP_972561.1|	121	2e-26	PREDICTED: similar to pantetheinase [Tribolium castaneum]
Unigene12205	283	gi|270003693|gb|EFA00141.1|	54.7	2e-09	hypothetical protein TcasGA2_TC002962 [Tribolium castaneum]
Unigene12206	585	gi|91079832|ref|XP_970236.1|	252	6e-66	PREDICTED: similar to vasodilator-stimulated phosphoprotein [Tribolium castaneum]
Unigene12207	1523	gi|189235708|ref|XP_001807927.1|	211	7e-53	PREDICTED: similar to CG12340 CG12340-PA [Tribolium castaneum]
Unigene12208	1655	gi|189240732|ref|XP_967455.2|	832	0	PREDICTED: similar to AGAP010563-PA [Tribolium castaneum]
Unigene12209	1728	gi|91082027|ref|XP_970377.1|	754	0	PREDICTED: similar to AGAP004982-PA [Tribolium castaneum]
Unigene1221	762	gi|189240127|ref|XP_001814407.1|	470	1e-131	PREDICTED: similar to Heparan sulfate 3-O sulfotransferase-B CG7890-PA [Tribolium castaneum]
Unigene12210	1525	gi|91090708|ref|XP_974847.1|	798	0	PREDICTED: similar to endoplasmic reticulum to nucleus signalling 2 [Tribolium castaneum]
Unigene12211	1501	gi|189241826|ref|XP_972653.2|	625	1e-178	PREDICTED: similar to AGAP002030-PA [Tribolium castaneum]
Unigene12213	416	gi|34097970|dbj|BAC82199.1|	105	6e-22	acaloleptin A precursor [Acalolepta luxuriosa]
Unigene12215	1412	gi|91087275|ref|XP_975544.1|	485	1e-135	PREDICTED: similar to CG7598 CG7598-PA [Tribolium castaneum]
Unigene12216	995	gi|189237993|ref|XP_001812825.1|	498	1e-167	PREDICTED: similar to CG32226 CG32226-PA [Tribolium castaneum]
Unigene12218	782	gi|189239617|ref|XP_969486.2|	437	1e-121	PREDICTED: serrate [Tribolium castaneum]
Unigene12219	632	gi|189242373|ref|XP_971189.2|	231	5e-86	PREDICTED: similar to phd finger protein [Tribolium castaneum]
Unigene1222	213	gi|91089775|ref|XP_967355.1|	47.4	3e-11	PREDICTED: similar to AGAP003493-PC [Tribolium castaneum]
Unigene12222	635	gi|91084253|ref|XP_970318.1|	347	2e-94	PREDICTED: similar to CRAL/TRIO domain-containing protein [Tribolium castaneum]
Unigene12224	1314	gi|189236995|ref|XP_970755.2|	84	1e-14	PREDICTED: similar to connector enhancer of ksr CG6556-PA [Tribolium castaneum]
Unigene12225	1045	gi|189239788|ref|XP_969346.2|	461	1e-128	PREDICTED: similar to XPG-like endonuclease CG10670-PA [Tribolium castaneum]
Unigene12228	1134	gi|270014225|gb|EFA10673.1|	719	0	muscle-specific protein 300 [Tribolium castaneum]
Unigene12230	2075	gi|189240093|ref|XP_972388.2|	554	0	PREDICTED: similar to quick-to-court [Tribolium castaneum]
Unigene12233	352	gi|119113368|ref|XP_309546.3|	101	8e-21	AGAP011100-PA [Anopheles gambiae str. PEST] >gi|116131757|gb|EAA05228.4| AGAP011100-PA [Anopheles gambiae str. PEST]
Unigene12236	298	gi|189233787|ref|XP_972835.2|	114	1e-24	PREDICTED: similar to AGAP007127-PA [Tribolium castaneum]
Unigene12237	1089	gi|91093699|ref|XP_966579.1|	562	1e-159	PREDICTED: similar to methuselah-like (AGAP009453-PA) [Tribolium castaneum]
Unigene12238	2311	gi|91081137|ref|XP_975548.1|	545	0	PREDICTED: similar to AGAP010985-PA [Tribolium castaneum]
Unigene12239	1695	gi|189240293|ref|XP_973377.2|	998	0	PREDICTED: similar to mini-me CG3231-PA [Tribolium castaneum]
Unigene12240	1960	gi|91083075|ref|XP_967901.1|	855	0	PREDICTED: similar to cytochrome P450 CYP6BK17 [Tribolium castaneum] >gi|270008226|gb|EFA04674.1| cytochrome P450 346A1 [Tribolium castaneum]
Unigene12241	519	gi|91080559|ref|XP_973186.1|	135	8e-31	PREDICTED: similar to Helix-loop-helix protein delilah [Tribolium castaneum]
Unigene12243	1405	gi|91094499|ref|XP_971436.1|	501	1e-140	PREDICTED: similar to CG5629 CG5629-PA [Tribolium castaneum]
Unigene1225	953	gi|189234531|ref|XP_967948.2|	328	1e-159	PREDICTED: similar to bumetanide sensitive NaK2Cl cotransporter isoform 1 [Tribolium castaneum]
Unigene12251	623	gi|91094019|ref|XP_967296.1|	135	7e-31	PREDICTED: similar to CG4830 CG4830-PA [Tribolium castaneum]
Unigene12252	1203	gi|229577428|ref|NP_001153375.1|	320	5e-86	U2-associated SR140 protein [Nasonia vitripennis]
Unigene12253	1319	gi|189237726|ref|XP_001811713.1|	427	1e-118	PREDICTED: similar to novel KRAB box and zinc finger, C2H2 type domain containing protein [Tribolium castaneum]
Unigene12257	291	gi|131328778|gb|AAH35143.2|	60.8	1e-08	Tigger transposable element derived 1 [Homo sapiens]
Unigene12259	362	gi|91088109|ref|XP_969565.1|	145	5e-34	PREDICTED: similar to lethal (1) G0193 CG2206-PA [Tribolium castaneum]
Unigene12260	2298	gi|189237923|ref|XP_001810409.1|	1210	0	PREDICTED: similar to exocyst complex 84-kDa subunit [Tribolium castaneum]
Unigene12261	418	gi|282720985|ref|NP_001164243.1|	138	1e-66	angiotensin-converting enzyme 3 [Tribolium castaneum] >gi|270015941|gb|EFA12389.1| Ance-3 [Tribolium castaneum]
Unigene12262	821	gi|91076108|ref|XP_968944.1|	408	1e-112	PREDICTED: similar to tout-velu CG10117-PA [Tribolium castaneum]
Unigene12263	514	gi|91077324|ref|XP_974759.1|	239	4e-62	PREDICTED: similar to GA19292-PA [Tribolium castaneum]
Unigene12265	672	gi|270005301|gb|EFA01749.1|	158	9e-43	hypothetical protein TcasGA2_TC007347 [Tribolium castaneum]
Unigene12266	1075	gi|189235695|ref|XP_966714.2|	394	1e-108	PREDICTED: similar to fixR [Tribolium castaneum]
Unigene12269	468	gi|189236053|ref|XP_969839.2|	181	5e-45	PREDICTED: similar to GA15871-PA [Tribolium castaneum]
Unigene12270	569	gi|91082795|ref|XP_967666.1|	160	2e-38	PREDICTED: similar to transcriptional intermediary factor 2 [Tribolium castaneum]
Unigene12272	3896	gi|91086967|ref|XP_973235.1|	2503	0	PREDICTED: similar to DnaJ (Hsp40) homolog, subfamily C, member 13 [Tribolium castaneum]
Unigene12274	3811	gi|157167428|ref|XP_001660688.1|	577	1e-163	protein tyrosine phosphatase, non-receptor type nt6 [Aedes aegypti] >gi|108873584|gb|EAT37809.1| protein tyrosine phosphatase, non-receptor type nt6 [Aedes aegypti]
Unigene12275	369	gi|158298842|ref|XP_318996.4|	63.9	1e-09	cuticular protein 78, RR-1 family (AGAP009876-PA) [Anopheles gambiae str. PEST] >gi|157014081|gb|EAA14379.5| cuticular protein 78, RR-1 family (AGAP009876-PA) [Anopheles gambiae str. PEST]
Unigene12276	2024	gi|189234010|ref|XP_972656.2|	1299	0	PREDICTED: similar to MAST205 [Tribolium castaneum]
Unigene12277	890	gi|157819993|ref|NP_001102594.1|	97.1	7e-19	coiled-coil domain containing 112 [Rattus norvegicus]
Unigene1228	1694	gi|118794489|ref|XP_321528.3|	77.8	1e-12	AGAP001583-PA [Anopheles gambiae str. PEST] >gi|116116319|gb|EAA01290.4| AGAP001583-PA [Anopheles gambiae str. PEST]
Unigene12280	1400	gi|91080021|ref|XP_972009.1|	715	0	PREDICTED: similar to UV radiation resistance associated [Tribolium castaneum]
Unigene12281	673	gi|91080653|ref|XP_974588.1|	258	1e-67	PREDICTED: similar to AGAP007868-PA [Tribolium castaneum]
Unigene12282	524	gi|91076804|ref|XP_974266.1|	193	2e-48	PREDICTED: similar to phosphodiesterase 10A [Tribolium castaneum]
Unigene12283	1401	gi|91082411|ref|XP_969978.1|	438	1e-121	PREDICTED: similar to mixed-lineage leukemia protein [Tribolium castaneum]
Unigene12287	285	gi|189237815|ref|XP_974072.2|	98.2	2e-31	PREDICTED: similar to GA18147-PA [Tribolium castaneum]
Unigene12288	646	gi|91091528|ref|XP_970224.1|	244	2e-63	PREDICTED: similar to beta-glucosidase [Tribolium castaneum]
Unigene12289	511	gi|91085469|ref|XP_970255.1|	74.7	1e-12	PREDICTED: similar to hyperpolarization-gated and cyclic nucleotide regulated channel [Tribolium castaneum]
Unigene12291	350	gi|91084645|ref|XP_966329.1|	79.3	3e-14	PREDICTED: similar to AGAP011167-PA [Tribolium castaneum]
Unigene12292	518	gi|270012416|gb|EFA08864.1|	68.2	1e-10	hypothetical protein TcasGA2_TC006565 [Tribolium castaneum]
Unigene12294	284	gi|270006222|gb|EFA02670.1|	150	9e-36	hypothetical protein TcasGA2_TC008391 [Tribolium castaneum]
Unigene12295	781	gi|110761641|ref|XP_001120375.1|	71.2	3e-11	PREDICTED: similar to RhoGEF3 CG1225-PA, isoform A [Apis mellifera]
Unigene12296	543	gi|4126681|dbj|BAA36692.1|	126	2e-54	vacuolar-type H+-ATPase subunit B [Ascidia sydneiensis samea]
Unigene12298	408	gi|189239044|ref|XP_969373.2|	63.9	1e-09	PREDICTED: similar to CG9143 CG9143-PA [Tribolium castaneum]
Unigene12301	417	gi|270001137|gb|EEZ97584.1|	69.7	3e-11	hypothetical protein TcasGA2_TC011446 [Tribolium castaneum]
Unigene12302	480	gi|270008142|gb|EFA04590.1|	171	7e-42	reversed polarity [Tribolium castaneum]
Unigene12303	1346	gi|91091100|ref|XP_968628.1|	791	0	PREDICTED: similar to AGAP006096-PA [Tribolium castaneum]
Unigene12304	510	gi|91079600|ref|XP_968514.1|	272	4e-72	PREDICTED: similar to transcription initiation factor TFIID subunit 7 [Tribolium castaneum]
Unigene12305	280	gi|56759136|gb|AAW27708.1|	51.6	7e-06	SJCHGC05558 protein [Schistosoma japonicum]
Unigene12306	1504	gi|91091274|ref|XP_969501.1|	762	0	PREDICTED: similar to nuclear pore complex protein nup107 [Tribolium castaneum]
Unigene12307	486	gi|189240748|ref|XP_968563.2|	218	6e-56	PREDICTED: similar to AGAP008780-PA [Tribolium castaneum]
Unigene12308	845	gi|189241063|ref|XP_967018.2|	272	1e-71	PREDICTED: similar to restin (Reed-Steinberg cell-expressed intermediate filament-associated protein) [Tribolium castaneum]
Unigene12309	1095	gi|189236920|ref|XP_970179.2|	58.9	3e-07	PREDICTED: similar to solute carrier family 20, member 2 [Tribolium castaneum]
Unigene1231	246	gi|270012961|gb|EFA09409.1|	57.8	1e-07	hypothetical protein TcasGA2_TC005211 [Tribolium castaneum]
Unigene12312	981	gi|91092246|ref|XP_971603.1|	464	1e-129	PREDICTED: similar to Nuclear factor I CG2380-PB [Tribolium castaneum]
Unigene12314	1172	gi|239791114|dbj|BAH72068.1|	98.2	5e-19	ACYPI009121 [Acyrthosiphon pisum]
Unigene12317	388	gi|45709074|gb|AAH67600.1|	98.6	5e-20	Prmt6 protein [Danio rerio]
Unigene12318	499	gi|214151|gb|AAA49713.1|	116	3e-25	finger protein [Xenopus borealis]
Unigene12320	610	gi|270016643|gb|EFA13089.1|	74.3	2e-18	hypothetical protein TcasGA2_TC011589 [Tribolium castaneum]
Unigene12322	266	gi|91093232|ref|XP_968088.1|	82.4	4e-20	PREDICTED: similar to CG6178 CG6178-PA, partial [Tribolium castaneum]
Unigene12323	370	gi|91078442|ref|XP_966794.1|	56.6	2e-07	PREDICTED: similar to putative neuropeptide Y receptor 3 (AGAP012378-PA) [Tribolium castaneum] >gi|270004854|gb|EFA01302.1| hypothetical protein TcasGA2_TC003151 [Tribolium castaneum]
Unigene12324	1516	gi|91089459|ref|XP_968228.1|	704	0	PREDICTED: similar to GA10870-PA [Tribolium castaneum]
Unigene12325	914	gi|91080133|ref|XP_968206.1|	91.3	4e-29	PREDICTED: similar to stoned-A [Tribolium castaneum]
Unigene12328	952	gi|189236277|ref|XP_001814972.1|	97.8	5e-25	PREDICTED: similar to ankyrin 2,3/unc44 [Tribolium castaneum]
Unigene12329	299	gi|189235133|ref|XP_966882.2|	116	2e-25	PREDICTED: similar to CG15609 CG15609-PA [Tribolium castaneum]
Unigene12335	1171	gi|189233617|ref|XP_001811978.1|	759	0	PREDICTED: similar to agrin [Tribolium castaneum]
Unigene12336	3928	gi|189235087|ref|XP_001808767.1|	2008	0	PREDICTED: similar to AGAP004841-PA [Tribolium castaneum]
Unigene12337	804	gi|197632171|gb|ACH70809.1|	157	3e-37	actin related protein 2/3 complex subunit 2 [Salmo salar]
Unigene12339	422	gi|190410960|sp|A7SL20.1|U399_NEMVE	77.4	1e-13	RecName: Full=UPF0399 protein v1g245966
Unigene12341	606	gi|270015650|gb|EFA12098.1|	100	4e-20	hypothetical protein TcasGA2_TC016013 [Tribolium castaneum]
Unigene12342	303	gi|110749105|ref|XP_396869.3|	100	1e-20	PREDICTED: similar to Phosphotidylinositol 3 kinase 68D CG11621-PA, isoform A [Apis mellifera]
Unigene12343	458	gi|189240224|ref|XP_966748.2|	268	3e-71	PREDICTED: similar to ancient ubiquitous protein 1 [Tribolium castaneum]
Unigene12344	275	gi|91077168|ref|XP_972002.1|	110	1e-23	PREDICTED: similar to CG6006 CG6006-PC [Tribolium castaneum]
Unigene12345	273	gi|270003810|gb|EFA00258.1|	109	2e-27	hypothetical protein TcasGA2_TC003091 [Tribolium castaneum]
Unigene12347	1768	gi|91090818|ref|XP_971488.1|	538	1e-151	PREDICTED: similar to crossveinless 2 CG15671-PA [Tribolium castaneum] >gi|270014335|gb|EFA10783.1| crossveinless 2 [Tribolium castaneum]
Unigene12348	461	gi|193716096|ref|XP_001952582.1|	150	9e-36	PREDICTED: similar to chromaffin granule amine transporter [Acyrthosiphon pisum]
Unigene12349	1499	gi|170057523|ref|XP_001864521.1|	160	1e-37	kinase [Culex quinquefasciatus] >gi|167876919|gb|EDS40302.1| kinase [Culex quinquefasciatus]
Unigene12352	1035	gi|194220416|ref|XP_001492729.2|	475	1e-132	PREDICTED: activating signal cointegrator 1 complex subunit 3-like 1 isoform 1 [Equus caballus]
Unigene12353	429	gi|189241901|ref|XP_968708.2|	253	1e-66	PREDICTED: similar to serine/threonine protein kinase [Tribolium castaneum]
Unigene12355	279	gi|198470877|ref|XP_001355420.2|	69.7	3e-11	GA13263 [Drosophila pseudoobscura pseudoobscura] >gi|198145663|gb|EAL32478.2| GA13263 [Drosophila pseudoobscura pseudoobscura]
Unigene12358	979	gi|189241240|ref|XP_001813080.1|	442	1e-123	PREDICTED: similar to ribosomal protein S6 kinase [Tribolium castaneum]
Unigene1236	166	gi|40950477|gb|AAR97872.1|	114	1e-24	tenebrin [Tenebrio molitor]
Unigene12360	692	gi|166851830|ref|NP_001107779.1|	306	4e-82	bursicon [Tribolium castaneum] >gi|74325216|gb|ABA03053.1| bursicon [Tribolium castaneum] >gi|270008186|gb|EFA04634.1| bursicon [Tribolium castaneum]
Unigene12361	443	gi|189238507|ref|XP_970668.2|	291	4e-78	PREDICTED: similar to Homeobox protein cut [Tribolium castaneum]
Unigene12362	1636	gi|195053163|ref|XP_001993496.1|	274	6e-72	GH13033 [Drosophila grimshawi] >gi|193900555|gb|EDV99421.1| GH13033 [Drosophila grimshawi]
Unigene12363	2488	gi|91090936|ref|XP_974392.1|	1265	0	PREDICTED: similar to slingshot dual specificity phosphatase [Tribolium castaneum]
Unigene12365	1356	gi|91091240|ref|XP_968234.1|	667	0	PREDICTED: similar to Beta-1,3-glucosyltransferase (Beta3Glc-T) (Beta-3-glycosyltransferase-like) [Tribolium castaneum]
Unigene12366	376	gi|110763710|ref|XP_001122665.1|	101	8e-21	PREDICTED: similar to bone morphogenetic protein 1 isoform 1, precursor [Apis mellifera]
Unigene12367	283	gi|91095311|ref|XP_973868.1|	102	4e-21	PREDICTED: similar to reverse transcriptase homolog [Tribolium castaneum]
Unigene12368	1132	gi|289597597|gb|ADD12234.1|	62.4	3e-08	SVSP4 [Theileria annulata]
Unigene12369	449	gi|270002846|gb|EEZ99293.1|	230	9e-60	sevenless [Tribolium castaneum]
Unigene12370	585	gi|91094677|ref|XP_967216.1|	191	1e-47	PREDICTED: similar to phosphatidylinositol 4-kinase type-ii [Tribolium castaneum]
Unigene12371	1015	gi|91076608|ref|XP_969018.1|	560	1e-158	PREDICTED: similar to acyloxyacyl hydrolase [Tribolium castaneum]
Unigene12373	406	gi|198456023|ref|XP_001360206.2|	87.8	9e-17	dscam [Drosophila pseudoobscura pseudoobscura] >gi|198135489|gb|EAL24780.2| dscam [Drosophila pseudoobscura pseudoobscura]
Unigene12374	587	gi|156544289|ref|XP_001607078.1|	102	2e-31	PREDICTED: similar to rotatin [Nasonia vitripennis]
Unigene12375	1021	gi|91091082|ref|XP_967535.1|	461	1e-128	PREDICTED: similar to retinol dehydrogenase 11 [Tribolium castaneum]
Unigene12379	719	gi|189234930|ref|XP_971266.2|	332	5e-90	PREDICTED: similar to ctl2 [Tribolium castaneum]
Unigene12382	499	gi|270006475|gb|EFA02923.1|	119	3e-26	cytochrome P450-like protein [Tribolium castaneum]
Unigene12383	277	gi|115916082|ref|XP_785136.2|	72.4	4e-12	PREDICTED: similar to nonclathrin coat protein zeta1-COP [Strongylocentrotus purpuratus] >gi|115964758|ref|XP_001183662.1| PREDICTED: similar to nonclathrin coat protein zeta1-COP [Strongylocentrotus purpuratus]
Unigene12384	1464	gi|91084437|ref|XP_969119.1|	561	1e-158	PREDICTED: similar to GA21658-PA [Tribolium castaneum]
Unigene12387	619	gi|189235408|ref|XP_971016.2|	395	1e-109	PREDICTED: similar to protein kinase N2 [Tribolium castaneum]
Unigene12388	484	gi|126327703|ref|XP_001379008.1|	76.6	3e-13	PREDICTED: similar to neuronal protein [Monodelphis domestica]
Unigene1239	4319	gi|91076832|ref|XP_974636.1|	2150	0	PREDICTED: similar to GA20540-PA [Tribolium castaneum]
Unigene12390	568	gi|91084815|ref|XP_973232.1|	111	6e-25	PREDICTED: similar to CRAL/TRIO domain-containing protein [Tribolium castaneum]
Unigene12391	298	gi|91082343|ref|XP_966895.1|	130	6e-38	PREDICTED: similar to adenylate cyclase [Tribolium castaneum]
Unigene12392	2213	gi|270006398|gb|EFA02846.1|	762	0	regulator of telomere elongation helicase 1 [Tribolium castaneum]
Unigene12393	1109	gi|189233997|ref|XP_971945.2|	541	1e-179	PREDICTED: similar to AGAP009579-PA [Tribolium castaneum]
Unigene12394	1175	gi|189237683|ref|XP_968680.2|	452	1e-125	PREDICTED: similar to growth factor receptor-bound protein 14 [Tribolium castaneum]
Unigene12396	2558	gi|270008234|gb|EFA04682.1|	1630	0	bluestreak [Tribolium castaneum]
Unigene12397	2164	gi|156539685|ref|XP_001600347.1|	142	5e-32	PREDICTED: similar to cyclic GMP stimulated phosphodiesterase [Nasonia vitripennis]
Unigene12399	674	gi|114051800|ref|NP_001040433.1|	227	2e-58	Eukaryotic translation initiation factor 3 subunit I [Bombyx mori] >gi|121958921|sp|Q1HPW4.1|EIF3I_BOMMO RecName: Full=Eukaryotic translation initiation factor 3 subunit I; Short=eIF3i >gi|95102872|gb|ABF51377.1| eukaryotic translation initiation factor 3 subunit 2 beta [Bombyx mori]
Unigene124	401	gi|110755138|ref|XP_001121632.1|	114	7e-25	PREDICTED: similar to thoc6 CG5632-PA [Apis mellifera]
Unigene1240	2840	gi|270002882|gb|EEZ99329.1|	524	1e-147	hu li tai shao [Tribolium castaneum]
Unigene12402	492	gi|156547587|ref|XP_001603068.1|	112	7e-47	PREDICTED: similar to Gmpr2 protein [Nasonia vitripennis]
Unigene12405	2865	gi|189238741|ref|XP_972079.2|	1147	0	PREDICTED: similar to AGAP003821-PA [Tribolium castaneum]
Unigene12407	1359	gi|154415531|ref|XP_001580790.1|	120	7e-41	ankyrin repeat protein [Trichomonas vaginalis G3]
Unigene12411	274	gi|170031531|ref|XP_001843638.1|	85.1	6e-16	sodium/solute symporter [Culex quinquefasciatus] >gi|167870466|gb|EDS33849.1| sodium/solute symporter [Culex quinquefasciatus]
Unigene12412	429	gi|270014290|gb|EFA10738.1|	70.9	1e-11	armadillo-2 [Tribolium castaneum]
Unigene12413	1003	gi|91081877|ref|XP_966684.1|	306	7e-82	PREDICTED: similar to CRAL/TRIO domain-containing protein isoform 1 [Tribolium castaneum]
Unigene12414	1460	gi|189238339|ref|XP_966736.2|	405	1e-111	PREDICTED: similar to GA10061-PA [Tribolium castaneum]
Unigene12416	1035	gi|91077114|ref|XP_970499.1|	277	1e-123	PREDICTED: similar to mitochondrial solute carrier [Tribolium castaneum]
Unigene12417	723	gi|270008452|gb|EFA04900.1|	199	9e-50	hypothetical protein TcasGA2_TC014964 [Tribolium castaneum]
Unigene12418	294	gi|126303557|ref|XP_001373679.1|	100	1e-20	PREDICTED: similar to activating signal cointegrator 1 complex subunit 3-like 1 isoform 2 [Monodelphis domestica]
Unigene12422	1323	gi|91089301|ref|XP_971594.1|	594	1e-168	PREDICTED: similar to CG9706 CG9706-PA [Tribolium castaneum]
Unigene12425	948	gi|225543470|ref|NP_001139383.1|	538	1e-152	serum response factor [Tribolium castaneum]
Unigene12427	1936	gi|73974154|ref|XP_857212.1|	305	1e-130	PREDICTED: similar to Polyadenylate-binding protein 1 (Poly(A)-binding protein 1) (PABP 1) isoform 18 [Canis familiaris]
Unigene12428	659	gi|134069012|emb|CAM67156.1|	63.5	5e-09	Hypothetical repeat protein [Leishmania infantum]
Unigene12429	941	gi|91084635|ref|XP_974720.1|	258	3e-67	PREDICTED: similar to CG2052 CG2052-PB [Tribolium castaneum]
Unigene12432	570	gi|157361535|gb|ABV44725.1|	94.7	1e-18	9.2 kDa midgut protein [Phlebotomus papatasi]
Unigene12434	289	gi|270008763|gb|EFA05211.1|	56.6	2e-07	hypothetical protein TcasGA2_TC015351 [Tribolium castaneum]
Unigene12435	631	gi|189235708|ref|XP_001807927.1|	185	8e-46	PREDICTED: similar to CG12340 CG12340-PA [Tribolium castaneum]
Unigene12437	1332	gi|91084399|ref|XP_966650.1|	511	1e-143	PREDICTED: similar to CG17841 CG17841-PA [Tribolium castaneum]
Unigene12438	1119	gi|189240105|ref|XP_972808.2|	456	1e-127	PREDICTED: similar to Glycoprotein-N-acetylgalactosamine 3-beta-galactosyltransferase 1 (Core 1 beta1,3-galactosyltransferase 1) (Core1 UDP-galactose:N-acetylgalactosamine-alpha-R beta 1,3-galactosyltransferase 1) (Core 1 beta3-Gal-T) (C1GalT1) (Core 1 O-glyc [Tribolium castaneum]
Unigene12443	1174	gi|242017690|ref|XP_002429320.1|	189	1e-46	NADH-Ubiquinone oxidoreductase AGGG subunit [Pediculus humanus corporis] >gi|212514223|gb|EEB16582.1| NADH-Ubiquinone oxidoreductase AGGG subunit [Pediculus humanus corporis]
Unigene12445	2402	gi|73948417|ref|XP_541652.2|	176	2e-55	PREDICTED: similar to Zinc finger protein 208 [Canis familiaris]
Unigene12446	1418	gi|91089387|ref|XP_973863.1|	382	1e-104	PREDICTED: similar to AGAP002913-PA [Tribolium castaneum]
Unigene12447	725	gi|270016209|gb|EFA12655.1|	320	2e-86	aminopeptidase-like protein [Tribolium castaneum]
Unigene12450	714	gi|91080327|ref|XP_974524.1|	120	3e-26	PREDICTED: similar to S-phase kinase-associated protein [Tribolium castaneum] >gi|270006399|gb|EFA02847.1| S-phase kinase-associated protein 1 [Tribolium castaneum]
Unigene12451	553	gi|219520145|gb|AAI43235.1|	176	3e-43	PPP2R5E protein [Homo sapiens]
Unigene12452	658	gi|270001137|gb|EEZ97584.1|	87.8	2e-16	hypothetical protein TcasGA2_TC011446 [Tribolium castaneum]
Unigene12454	1235	gi|156547641|ref|XP_001604091.1|	203	9e-51	PREDICTED: similar to CG15111-PB [Nasonia vitripennis]
Unigene12456	598	gi|91085781|ref|XP_974423.1|	302	5e-81	PREDICTED: similar to Fas apoptotic inhibitory molecule [Tribolium castaneum]
Unigene12457	808	gi|91088307|ref|XP_969348.1|	380	1e-104	PREDICTED: similar to WW domain-containing oxidoreductase [Tribolium castaneum]
Unigene12458	1243	gi|193592071|ref|XP_001945533.1|	107	9e-22	PREDICTED: similar to leucine-rich repeats and immunoglobulin-like domains 1, partial [Acyrthosiphon pisum]
Unigene12459	262	gi|114583461|ref|XP_001163057.1|	79.3	3e-14	PREDICTED: aspartyl aminopeptidase isoform 8 [Pan troglodytes] >gi|114583463|ref|XP_001163014.1| PREDICTED: aspartyl aminopeptidase isoform 7 [Pan troglodytes] >gi|114583465|ref|XP_001163203.1| PREDICTED: aspartyl aminopeptidase isoform 12 [Pan troglodytes]
Unigene12462	1413	gi|270012416|gb|EFA08864.1|	280	7e-74	hypothetical protein TcasGA2_TC006565 [Tribolium castaneum]
Unigene12464	276	gi|195432190|ref|XP_002064109.1|	131	6e-30	GK19994 [Drosophila willistoni] >gi|194160194|gb|EDW75095.1| GK19994 [Drosophila willistoni]
Unigene12465	553	gi|91077728|ref|XP_975084.1|	178	2e-62	PREDICTED: similar to molybdopterin biosynthesis moeb protein [Tribolium castaneum]
Unigene12466	465	gi|270013964|gb|EFA10412.1|	142	3e-33	hypothetical protein TcasGA2_TC012652 [Tribolium castaneum]
Unigene12467	2784	gi|91085393|ref|XP_966738.1|	1383	0	PREDICTED: similar to Hermansky-Pudlak syndrome 3 homolog [Tribolium castaneum]
Unigene12468	519	gi|126322142|ref|XP_001374906.1|	59.3	5e-08	PREDICTED: similar to CTD (carboxy-terminal domain, RNA polymerase II, polypeptide A) phosphatase, subunit 1 [Monodelphis domestica]
Unigene12469	551	gi|226443358|ref|NP_001139889.1|	86.7	4e-16	FRG1 protein [Salmo salar] >gi|221219706|gb|ACM08514.1| FRG1 [Salmo salar]
Unigene12470	427	gi|156543380|ref|XP_001599885.1|	191	5e-48	PREDICTED: similar to ENSANGP00000019133 [Nasonia vitripennis]
Unigene12476	511	gi|91088983|ref|XP_966918.1|	173	2e-42	PREDICTED: similar to mitochondrial ribosomal protein S21 CG32854-PA [Tribolium castaneum]
Unigene12479	385	gi|118394915|ref|XP_001029817.1|	58.9	5e-08	Elongation factor Tu GTP binding domain containing protein [Tetrahymena thermophila] >gi|89284086|gb|EAR82153.1| Elongation factor Tu GTP binding domain containing protein [Tetrahymena thermophila SB210]
Unigene12480	305	gi|91087161|ref|XP_975356.1|	161	5e-39	PREDICTED: similar to high-affinity octopamine transporter protein [Tribolium castaneum]
Unigene12482	520	gi|66472790|ref|NP_001018605.1|	126	2e-49	GTP binding protein 3 precursor [Danio rerio] >gi|82192604|sp|Q501Z5.1|GTPB3_DANRE RecName: Full=tRNA modification GTPase GTPBP3, mitochondrial; AltName: Full=GTP-binding protein 3; Flags: Precursor >gi|63100959|gb|AAH95801.1| GTP binding protein 3 [Danio rerio]
Unigene12484	239	gi|91083527|ref|XP_973110.1|	144	8e-34	PREDICTED: similar to AGAP007646-PA [Tribolium castaneum]
Unigene12485	262	gi|270010121|gb|EFA06569.1|	73.6	2e-12	hypothetical protein TcasGA2_TC009480 [Tribolium castaneum]
Unigene12486	552	gi|270297202|ref|NP_001161902.1|	295	4e-79	juvenile hormone epoxide hydrolase-like protein 5 [Tribolium castaneum] >gi|269093690|dbj|BAI49690.1| juvenile hormone epoxide hydrolase-like protein 5 [Tribolium castaneum]
Unigene12489	1138	gi|91090510|ref|XP_969573.1|	636	0	PREDICTED: similar to CG17257 CG17257-PB [Tribolium castaneum]
Unigene12490	348	gi|189235737|ref|XP_001808400.1|	129	3e-29	PREDICTED: similar to GA14032-PA [Tribolium castaneum]
Unigene12494	2558	gi|189240548|ref|XP_973126.2|	1433	0	PREDICTED: similar to DEAD box ATP-dependent RNA helicase [Tribolium castaneum]
Unigene12496	664	gi|281208530|gb|EFA82706.1|	57.8	7e-17	cyclin [Polysphondylium pallidum PN500]
Unigene12498	872	gi|123455572|ref|XP_001315529.1|	76.3	1e-12	DNA-directed RNA polymerase, omega subunit family protein [Trichomonas vaginalis G3] >gi|121898208|gb|EAY03306.1| DNA-directed RNA polymerase, omega subunit family protein [Trichomonas vaginalis G3]
Unigene12499	356	gi|189238713|ref|XP_001811673.1|	68.9	5e-11	PREDICTED: similar to RE1-silencing transcription factor [Tribolium castaneum]
Unigene125	933	gi|193716291|ref|XP_001945810.1|	129	2e-28	PREDICTED: similar to orf [Acyrthosiphon pisum]
Unigene1250	594	gi|189238999|ref|XP_974157.2|	158	9e-38	PREDICTED: similar to AGAP001553-PA [Tribolium castaneum]
Unigene12500	700	gi|91084629|ref|XP_974610.1|	297	2e-79	PREDICTED: similar to AGAP011167-PA [Tribolium castaneum]
Unigene12503	3083	gi|5901834|gb|AAD55425.1|AF181639_1	350	0	BcDNA.GH09358 [Drosophila melanogaster]
Unigene12504	888	gi|91083717|ref|XP_970249.1|	168	2e-63	PREDICTED: similar to AGAP005840-PA [Tribolium castaneum]
Unigene12505	413	gi|195130661|ref|XP_002009770.1|	227	1e-58	GI15540 [Drosophila mojavensis] >gi|193908220|gb|EDW07087.1| GI15540 [Drosophila mojavensis]
Unigene12506	469	gi|189240935|ref|XP_001810245.1|	176	2e-73	PREDICTED: similar to axonemal dynein intermediate chain inner arm i1 [Tribolium castaneum]
Unigene12507	1831	gi|270016050|gb|EFA12498.1|	285	1e-153	hypothetical protein TcasGA2_TC012899 [Tribolium castaneum]
Unigene12508	774	gi|91083953|ref|XP_975002.1|	229	9e-59	PREDICTED: similar to CG31720 CG31720-PB [Tribolium castaneum]
Unigene12509	458	gi|156549148|ref|XP_001607707.1|	229	3e-59	PREDICTED: similar to MGC148591 protein [Nasonia vitripennis]
Unigene12511	973	gi|91091014|ref|XP_975059.1|	305	1e-81	PREDICTED: similar to Drop CG1897-PA [Tribolium castaneum]
Unigene12512	959	gi|189237945|ref|XP_001811513.1|	279	1e-73	PREDICTED: similar to CG11617 CG11617-PA [Tribolium castaneum]
Unigene12513	481	gi|189236496|ref|XP_975177.2|	201	1e-56	PREDICTED: similar to Alpha-(1,3)-fucosyltransferase 10 (Galactoside 3-L-fucosyltransferase 10) (Fucosyltransferase 10) (FucT-X) (Fuc-TX) [Tribolium castaneum]
Unigene12515	363	gi|125977188|ref|XP_001352627.1|	56.6	2e-07	GA13435 [Drosophila pseudoobscura pseudoobscura] >gi|195168032|ref|XP_002024836.1| GL17892 [Drosophila persimilis] >gi|54641375|gb|EAL30125.1| GA13435 [Drosophila pseudoobscura pseudoobscura] >gi|194108266|gb|EDW30309.1| GL17892 [Drosophila persimilis]
Unigene12516	1173	gi|91076590|ref|XP_968261.1|	548	1e-154	PREDICTED: similar to Tubulin, epsilon 1 [Tribolium castaneum]
Unigene12518	546	gi|125981837|ref|XP_001354922.1|	155	6e-37	GA15513 [Drosophila pseudoobscura pseudoobscura] >gi|54643234|gb|EAL31978.1| GA15513 [Drosophila pseudoobscura pseudoobscura]
Unigene12519	1127	gi|91081765|ref|XP_973226.1|	375	1e-157	PREDICTED: similar to kek1 [Tribolium castaneum] >gi|270006351|gb|EFA02799.1| kekkon-1 [Tribolium castaneum]
Unigene1252	2570	gi|189233780|ref|XP_001814557.1|	514	0	PREDICTED: similar to Kinesin-73 CG8183-PB [Tribolium castaneum]
Unigene12520	430	gi|32566504|ref|NP_502354.2|	42	7e-06	yeast SEC homolog family member (sec-24.2) [Caenorhabditis elegans] >gi|25005158|emb|CAA92988.3| C. elegans protein ZC518.2, partially confirmed by transcript evidence [Caenorhabditis elegans]
Unigene12521	739	gi|193713952|ref|XP_001950196.1|	90.5	5e-17	PREDICTED: hypothetical protein [Acyrthosiphon pisum]
Unigene12523	1660	gi|91080139|ref|XP_968438.1|	978	0	PREDICTED: similar to FIG4 homolog [Tribolium castaneum]
Unigene12527	434	gi|189237867|ref|XP_975103.2|	122	2e-38	PREDICTED: similar to AGAP007783-PA [Tribolium castaneum]
Unigene12528	252	gi|189241862|ref|XP_971243.2|	127	2e-35	PREDICTED: similar to Synapsin CG3985-PE [Tribolium castaneum]
Unigene12529	1134	gi|189235978|ref|XP_970849.2|	676	0	PREDICTED: similar to CG32030 CG32030-PA [Tribolium castaneum]
Unigene12531	270	gi|91090774|ref|XP_969574.1|	80.5	1e-14	PREDICTED: similar to sterol O-acyltransferase 2 [Tribolium castaneum]
Unigene12532	301	gi|91088853|ref|XP_971168.1|	80.1	2e-14	PREDICTED: similar to Fibronectin type-III domain-containing protein C4orf31 homolog [Tribolium castaneum]
Unigene12533	893	gi|118398143|ref|XP_001031401.1|	90.1	6e-28	Patatin-like phospholipase family protein [Tetrahymena thermophila] >gi|89285729|gb|EAR83738.1| Patatin-like phospholipase family protein [Tetrahymena thermophila SB210]
Unigene12534	532	gi|170053459|ref|XP_001862683.1|	268	8e-71	histone H3.1t [Culex quinquefasciatus] >gi|167873992|gb|EDS37375.1| histone H3.1t [Culex quinquefasciatus]
Unigene12535	270	gi|91090774|ref|XP_969574.1|	79.7	3e-14	PREDICTED: similar to sterol O-acyltransferase 2 [Tribolium castaneum]
Unigene12536	1248	gi|189238118|ref|XP_001814132.1|	366	1e-99	PREDICTED: similar to zinc finger protein 84 [Tribolium castaneum]
Unigene12537	705	gi|157817813|ref|NP_001101408.1|	64.3	3e-09	polymerase (RNA) I polypeptide E [Rattus norvegicus] >gi|165970698|gb|AAI58700.1| Polymerase (RNA) I polypeptide E [Rattus norvegicus]
Unigene12538	256	gi|270001179|gb|EEZ97626.1|	80.5	1e-14	hypothetical protein TcasGA2_TC016074 [Tribolium castaneum]
Unigene12539	896	gi|170055629|ref|XP_001863666.1|	123	9e-27	transcription factor [Culex quinquefasciatus] >gi|167875541|gb|EDS38924.1| transcription factor [Culex quinquefasciatus]
Unigene12542	370	gi|91078010|ref|XP_969830.1|	107	2e-31	PREDICTED: similar to CG14085 CG14085-PA [Tribolium castaneum]
Unigene12543	551	gi|91092600|ref|XP_970624.1|	174	2e-68	PREDICTED: similar to AGAP006594-PA [Tribolium castaneum]
Unigene12545	495	gi|189233848|ref|XP_972256.2|	112	6e-24	PREDICTED: similar to FCH domain only 2 [Tribolium castaneum]
Unigene12547	588	gi|91091786|ref|XP_969825.1|	176	5e-54	PREDICTED: similar to xaa-pro aminopeptidase [Tribolium castaneum]
Unigene12548	261	gi|149038108|gb|EDL92468.1|	92	5e-18	nuclear import 7 homolog (S. cerevisiae), isoform CRA_b [Rattus norvegicus]
Unigene12550	463	gi|119570331|gb|EAW49946.1|	57	2e-07	KIAA0690, isoform CRA_a [Homo sapiens]
Unigene12551	727	gi|189239803|ref|XP_970743.2|	286	5e-91	PREDICTED: similar to MGC80116 protein [Tribolium castaneum]
Unigene12552	3562	gi|189236103|ref|XP_001813325.1|	678	0	PREDICTED: similar to phospholipase C [Tribolium castaneum]
Unigene12553	433	gi|259647942|dbj|BAI40291.1|	135	5e-31	scalloped [Henosepilachna vigintioctopunctata]
Unigene12555	1312	gi|91091704|ref|XP_972821.1|	372	1e-101	PREDICTED: similar to phosphatidylinositol 4-kinase beta [Tribolium castaneum] >gi|270001265|gb|EEZ97712.1| four wheel drive [Tribolium castaneum]
Unigene12556	688	gi|123453498|ref|XP_001314730.1|	132	1e-29	ankyrin repeat protein [Trichomonas vaginalis G3]
Unigene12557	1244	gi|189241403|ref|XP_970078.2|	212	2e-53	PREDICTED: similar to brain and reproductive organ-expressed (TNFRSF1A modulator) [Tribolium castaneum]
Unigene12558	2094	gi|291233699|ref|XP_002736789.1|	103	2e-20	PREDICTED: novel zinc finger protein-like, partial [Saccoglossus kowalevskii]
Unigene12559	491	gi|133900667|ref|NP_001023035.2|	76.3	4e-13	C-type LECtin family member (clec-200) [Caenorhabditis elegans]
Unigene12560	439	gi|91094371|ref|XP_970701.1|	158	4e-38	PREDICTED: similar to Nicotinamide riboside kinase 1 [Tribolium castaneum]
Unigene12564	1074	gi|91090674|ref|XP_974487.1|	503	1e-141	PREDICTED: similar to CG3194 CG3194-PA [Tribolium castaneum]
Unigene12565	968	gi|189239794|ref|XP_969790.2|	265	1e-69	PREDICTED: similar to GA15838-PA [Tribolium castaneum]
Unigene12569	1922	gi|110772204|ref|XP_623390.2|	712	0	PREDICTED: similar to Tfb1 CG8151-PB, isoform B [Apis mellifera]
Unigene12570	975	gi|91081901|ref|XP_967043.1|	443	1e-129	PREDICTED: similar to CG3244 CG3244-PA isoform 1 [Tribolium castaneum] >gi|91081903|ref|XP_976065.1| PREDICTED: similar to CG3244 CG3244-PA isoform 2 [Tribolium castaneum]
Unigene12571	388	gi|290560655|ref|NP_001166838.1|	77	5e-30	nucleosome assembly protein isoform 1 [Bombyx mori] >gi|95102568|gb|ABF51222.1| nucleosome assembly protein isoform 1 [Bombyx mori]
Unigene12574	285	gi|270002095|gb|EEZ98542.1|	95.5	3e-25	hypothetical protein TcasGA2_TC001046 [Tribolium castaneum]
Unigene12575	260	gi|270011427|gb|EFA07875.1|	118	4e-32	hypothetical protein TcasGA2_TC005449 [Tribolium castaneum]
Unigene12576	1501	gi|270007409|gb|EFA03857.1|	182	2e-44	hypothetical protein TcasGA2_TC013973 [Tribolium castaneum]
Unigene12577	487	gi|189234297|ref|XP_970947.2|	207	1e-52	PREDICTED: similar to AGAP001076-PA [Tribolium castaneum]
Unigene12579	671	gi|91093074|ref|XP_968706.1|	364	1e-99	PREDICTED: similar to Elongation of very long chain fatty acids protein AAEL008004 [Tribolium castaneum]
Unigene12580	272	gi|110761362|ref|XP_393252.3|	107	9e-23	PREDICTED: similar to CG2989-PA [Apis mellifera]
Unigene12581	1064	gi|270008240|gb|EFA04688.1|	224	3e-57	tartan/capricious-like protein [Tribolium castaneum]
Unigene12583	401	gi|91091414|ref|XP_966309.1|	82	5e-15	PREDICTED: similar to AGAP004762-PA isoform 1 [Tribolium castaneum]
Unigene12585	247	gi|270017045|gb|EFA13491.1|	112	1e-29	hypothetical protein TcasGA2_TC006914 [Tribolium castaneum]
Unigene12586	3526	gi|189236895|ref|XP_967977.2|	1413	0	PREDICTED: C3PO protein [Tribolium castaneum]
Unigene12587	477	gi|193666849|ref|XP_001944915.1|	95.1	7e-19	PREDICTED: similar to Y54G2A.42 [Acyrthosiphon pisum]
Unigene12588	389	gi|115720210|ref|XP_001200962.1|	58.5	2e-17	PREDICTED: similar to ankyrin 2,3/unc44 [Strongylocentrotus purpuratus] >gi|115976131|ref|XP_001193325.1| PREDICTED: similar to ankyrin 2,3/unc44 [Strongylocentrotus purpuratus]
Unigene12589	270	gi|189238644|ref|XP_976314.2|	71.2	3e-17	PREDICTED: similar to AGAP011167-PA [Tribolium castaneum]
Unigene12590	1184	gi|91082775|ref|XP_966551.1|	631	1e-179	PREDICTED: similar to DnaJ (Hsp40) homolog, subfamily C, member 11 [Tribolium castaneum]
Unigene12592	356	gi|91078852|ref|XP_976352.1|	68.6	6e-11	PREDICTED: hypothetical protein [Tribolium castaneum]
Unigene12593	1055	gi|189237047|ref|XP_971519.2|	229	1e-106	PREDICTED: similar to CG14881 CG14881-PA [Tribolium castaneum]
Unigene12594	274	gi|91083527|ref|XP_973110.1|	121	1e-34	PREDICTED: similar to AGAP007646-PA [Tribolium castaneum]
Unigene12595	559	gi|221113756|ref|XP_002163122.1|	154	2e-36	PREDICTED: similar to growth factor, augmenter of liver regeneration (ERV1 homolog, S. cerevisiae) [Hydra magnipapillata]
Unigene12596	955	gi|91076642|ref|XP_970424.1|	582	1e-165	PREDICTED: similar to Buzidau CG13761-PB [Tribolium castaneum]
Unigene12597	384	gi|91083961|ref|XP_975053.1|	216	2e-55	PREDICTED: similar to dipeptidyl-peptidase [Tribolium castaneum]
Unigene12598	275	gi|167466192|ref|NP_001107841.1|	74.7	8e-13	Down syndrome cell adhesion molecule [Tribolium castaneum] >gi|270014311|gb|EFA10759.1| down syndrome cell adhesion molecule [Tribolium castaneum]
Unigene12600	1802	gi|91085745|ref|XP_973735.1|	748	0	PREDICTED: similar to rabenosyn-5 [Tribolium castaneum]
Unigene12602	928	gi|189236277|ref|XP_001814972.1|	74.3	5e-12	PREDICTED: similar to ankyrin 2,3/unc44 [Tribolium castaneum]
Unigene12603	613	gi|91086875|ref|XP_969920.1|	129	8e-29	PREDICTED: similar to XK-related protein 6 [Tribolium castaneum]
Unigene12606	244	gi|194890172|ref|XP_001977254.1|	52.4	4e-06	GG18936 [Drosophila erecta] >gi|190648903|gb|EDV46181.1| GG18936 [Drosophila erecta]
Unigene12607	836	gi|189234785|ref|XP_975008.2|	449	1e-125	PREDICTED: similar to acetyl-CoA acetyltransferase, mitochondrial [Tribolium castaneum]
Unigene12608	614	gi|118086505|ref|XP_418994.2|	107	3e-22	PREDICTED: similar to Phosphatidylinositol glycan anchor biosynthesis, class N [Gallus gallus]
Unigene1261	315	gi|91093473|ref|XP_967857.1|	129	4e-29	PREDICTED: similar to hepatocyte growth factor-regulated tyrosine kinase substrate (hgs) [Tribolium castaneum]
Unigene12612	1024	gi|91082929|ref|XP_972879.1|	456	1e-127	PREDICTED: similar to AGAP008575-PA [Tribolium castaneum]
Unigene12614	926	gi|189233844|ref|XP_971835.2|	543	1e-153	PREDICTED: similar to Inositol 1,4,5,-tris-phosphate receptor CG1063-PA [Tribolium castaneum]
Unigene12617	249	gi|91084497|ref|XP_972021.1|	128	5e-29	PREDICTED: similar to oxidase/peroxidase [Tribolium castaneum]
Unigene12618	2071	gi|189240857|ref|XP_969210.2|	1258	0	PREDICTED: similar to Ptc-related CG11212-PA [Tribolium castaneum]
Unigene12619	483	gi|37362210|gb|AAQ91233.1|	253	2e-66	dihydrolipoamide dehydrogenase [Danio rerio]
Unigene1262	1577	gi|189240148|ref|XP_974549.2|	582	0	PREDICTED: similar to transducin beta-like 3 [Tribolium castaneum]
Unigene12620	566	gi|91088021|ref|XP_974160.1|	302	5e-81	PREDICTED: similar to GA14087-PA [Tribolium castaneum]
Unigene12621	557	gi|291000712|ref|XP_002682923.1|	79.3	6e-14	DNA topoisomerase II [Naegleria gruberi] >gi|284096551|gb|EFC50179.1| DNA topoisomerase II [Naegleria gruberi]
Unigene12622	673	gi|66529673|ref|XP_392664.2|	325	1e-110	PREDICTED: similar to Syt7 CG2381-PG, isoform G [Apis mellifera]
Unigene12627	656	gi|189241528|ref|XP_968947.2|	218	1e-75	PREDICTED: similar to Zinc finger protein 294 (RING finger protein 160) [Tribolium castaneum]
Unigene12628	287	gi|270008195|gb|EFA04643.1|	139	2e-32	cuticular protein 4 [Tribolium castaneum]
Unigene12629	658	gi|189238713|ref|XP_001811673.1|	85.9	9e-16	PREDICTED: similar to RE1-silencing transcription factor [Tribolium castaneum]
Unigene1263	639	gi|91090214|ref|XP_967924.1|	268	2e-83	PREDICTED: similar to glucosyl/glucuronosyl transferases [Tribolium castaneum]
Unigene12630	662	gi|91088447|ref|XP_968769.1|	231	1e-59	PREDICTED: similar to glycosylphosphatidylinositol-specific phospholipase C [Tribolium castaneum]
Unigene12632	837	gi|255918127|ref|NP_001157610.1|	244	3e-63	tramtrack [Tribolium castaneum]
Unigene12633	710	gi|57089883|ref|XP_547670.1|	75.5	1e-12	PREDICTED: similar to RalA binding protein 1 (RalBP1) (Ral interacting protein 1) (76-kDa Ral-interacting protein) (Dinitrophenyl S-glutathione ATPase) (DNP-SG ATPase) [Canis familiaris]
Unigene12634	418	gi|91078344|ref|XP_973589.1|	154	6e-37	PREDICTED: similar to CG13313 CG13313-PA [Tribolium castaneum]
Unigene12636	404	gi|156552149|ref|XP_001605703.1|	126	2e-28	PREDICTED: similar to CG4806-PA [Nasonia vitripennis]
Unigene12640	275	gi|270009310|gb|EFA05758.1|	57.4	1e-07	gustatory receptor 20 [Tribolium castaneum]
Unigene12641	737	gi|126324123|ref|XP_001368708.1|	81.3	3e-14	PREDICTED: similar to CGI-144 protein [Monodelphis domestica]
Unigene12642	774	gi|91077764|ref|XP_968340.1|	518	1e-145	PREDICTED: similar to semaphorin 2a [Tribolium castaneum]
Unigene12643	848	gi|170064403|ref|XP_001867511.1|	348	1e-94	inwardly rectifying k+ channel [Culex quinquefasciatus] >gi|167881801|gb|EDS45184.1| inwardly rectifying k+ channel [Culex quinquefasciatus]
Unigene12644	330	gi|148237548|ref|NP_001080819.1|	86.7	2e-16	primase, DNA, polypeptide 1 (49kDa) [Xenopus laevis] >gi|29612475|gb|AAH49395.1| Dnapol-alpha50-prov protein [Xenopus laevis]
Unigene12646	786	gi|66523982|ref|XP_393981.2|	419	1e-116	PREDICTED: similar to transformation/transcription domain-associated protein isoform 1 [Apis mellifera]
Unigene12647	943	gi|189240983|ref|XP_966935.2|	314	1e-151	PREDICTED: similar to CG1523 CG1523-PA [Tribolium castaneum]
Unigene12648	569	gi|156545058|ref|XP_001600888.1|	124	2e-27	PREDICTED: similar to ENSANGP00000009567 [Nasonia vitripennis]
Unigene12649	752	gi|270297180|ref|NP_001161912.1|	390	1e-107	cuticular protein analogous to peritrophins 1-B [Tribolium castaneum] >gi|268309002|gb|ACY95467.1| cuticular protein analogous to peritrophins 1-B [Tribolium castaneum]
Unigene12651	1467	gi|189239218|ref|XP_001810846.1|	449	1e-125	PREDICTED: similar to sperm-specific sodium proton exchanger [Tribolium castaneum]
Unigene12652	1822	gi|9027569|gb|AAB58556.3|	55.8	5e-06	asparagine-rich protein [Plasmodium falciparum]
Unigene12653	3806	gi|156543650|ref|XP_001604931.1|	591	0	PREDICTED: similar to dynein heavy chain [Nasonia vitripennis]
Unigene12654	791	gi|126328583|ref|XP_001362967.1|	91.3	3e-17	PREDICTED: similar to serine/arginine repetitive matrix 1, isoform 3 [Monodelphis domestica]
Unigene12655	594	gi|189239964|ref|XP_001813344.1|	389	1e-107	PREDICTED: similar to Kinesin-like protein unc-104 (Protein immaculate connections) (DUnc104) [Tribolium castaneum]
Unigene12656	986	gi|110748871|ref|XP_001121533.1|	233	1e-59	PREDICTED: similar to Ror CG4926-PA [Apis mellifera]
Unigene12658	293	gi|91079636|ref|XP_967888.1|	76.6	2e-13	PREDICTED: similar to zinc finger protein 2, Y linked [Tribolium castaneum]
Unigene12659	509	gi|189234845|ref|XP_001811788.1|	136	3e-52	PREDICTED: similar to Sodium/potassium-transporting ATPase subunit alpha (Sodium pump subunit alpha) (Na(+)/K(+) ATPase alpha subunit) [Tribolium castaneum]
Unigene12660	516	gi|158285281|ref|XP_001687869.1|	106	3e-22	AGAP007643-PC [Anopheles gambiae str. PEST] >gi|158285283|ref|XP_001687870.1| AGAP007643-PD [Anopheles gambiae str. PEST] >gi|158285287|ref|XP_001687872.1| AGAP007643-PE [Anopheles gambiae str. PEST] >gi|157019916|gb|EDO64518.1| AGAP007643-PC [Anopheles gambiae str. PEST] >gi|157019917|gb|EDO64519.1| AGAP007643-PD [Anopheles gambiae str. PEST] >gi|157019919|gb|EDO64521.1| AGAP007643-PE [Anopheles…
Unigene12661	451	gi|291222046|ref|XP_002731035.1|	87.4	1e-16	PREDICTED: ATPase type 13A3-like [Saccoglossus kowalevskii]
Unigene12662	770	gi|118099142|ref|XP_415553.2|	149	1e-34	PREDICTED: similar to NADPH-dependent FMN and FAD containing oxidoreductase [Gallus gallus]
Unigene12663	810	gi|148236525|ref|NP_001080635.1|	246	6e-64	inositol(myo)-1(or 4)-monophosphatase 1 [Xenopus laevis] >gi|32450268|gb|AAH54268.1| Impa1-prov protein [Xenopus laevis]
Unigene12665	259	gi|189241544|ref|XP_970708.2|	63.9	1e-09	PREDICTED: similar to YEATS domain-containing protein 2 [Tribolium castaneum]
Unigene12666	482	gi|189242337|ref|XP_001810078.1|	55.8	5e-07	PREDICTED: similar to orf [Tribolium castaneum]
Unigene12667	597	gi|189238180|ref|XP_973789.2|	99.4	1e-34	PREDICTED: similar to CG10185 CG10185-PA, partial [Tribolium castaneum]
Unigene1267	1295	gi|6678700|ref|NP_032530.1|	48.5	6e-10	granzyme M [Mus musculus] >gi|1929893|gb|AAB51606.1| granzyme Met-ase-1 precurser [Mus musculus] >gi|4996115|dbj|BAA78336.1| granzyme M [Mus musculus] >gi|148699730|gb|EDL31677.1| granzyme M (lymphocyte met-ase 1), isoform CRA_b [Mus musculus] >gi|223459996|gb|AAI39219.1| Granzyme M (lymphocyte met-ase 1) [Mus musculus] >gi|223460338|gb|AAI39218.1| Granzyme M (lymphocyte met-ase 1) [Mus musculus]
Unigene12672	578	gi|91091154|ref|XP_970935.1|	58.5	1e-07	PREDICTED: similar to CG7120 CG7120-PA [Tribolium castaneum]
Unigene12675	692	gi|270009426|gb|EFA05874.1|	131	2e-29	hypothetical protein TcasGA2_TC008683 [Tribolium castaneum]
Unigene12677	822	gi|270005308|gb|EFA01756.1|	244	3e-63	hypothetical protein TcasGA2_TC007354 [Tribolium castaneum]
Unigene1268	451	gi|418129|sp|P32359.1|TREA_TENMO	310	7e-84	RecName: Full=Trehalase; AltName: Full=Alpha,alpha-trehalase; AltName: Full=Alpha,alpha-trehalose glucohydrolase; Flags: Precursor >gi|217403|dbj|BAA01951.1| trehalase precursor [Tenebrio molitor]
Unigene12680	522	gi|189242408|ref|XP_969008.2|	264	1e-69	PREDICTED: similar to CG4554 CG4554-PA [Tribolium castaneum]
Unigene12682	2486	gi|91077036|ref|XP_967646.1|	1078	0	PREDICTED: similar to molybdenum cofactor sulfurase [Tribolium castaneum]
Unigene12684	458	gi|91079991|ref|XP_970784.1|	177	7e-44	PREDICTED: similar to desert CG32025-PB [Tribolium castaneum]
Unigene12685	2503	gi|195346339|ref|XP_002039723.1|	464	0	GM15813 [Drosophila sechellia] >gi|194135072|gb|EDW56588.1| GM15813 [Drosophila sechellia]
Unigene12686	728	gi|263191484|ref|NP_001161087.1|	127	4e-38	chymotrypsin-like proteinase 5A precursor [Tribolium castaneum] >gi|270008174|gb|EFA04622.1| serine protease P145 [Tribolium castaneum]
Unigene12688	261	gi|91082029|ref|XP_970442.1|	72	5e-12	PREDICTED: similar to Bla g 5 allergen [Tribolium castaneum]
Unigene12689	682	gi|221509352|gb|EEE34921.1|	58.5	2e-07	zinc finger (C3HC4 type, RING finger) protein [Toxoplasma gondii VEG]
Unigene12691	1430	gi|91093785|ref|XP_967374.1|	426	0	PREDICTED: similar to mismatch repair protein [Tribolium castaneum]
Unigene12693	546	gi|189235673|ref|XP_001810932.1|	89.4	5e-17	PREDICTED: similar to alkali metal ion/proton exchanger 3 [Tribolium castaneum]
Unigene12694	588	gi|91082749|ref|XP_973262.1|	290	3e-77	PREDICTED: similar to CG33257 CG33257-PA [Tribolium castaneum]
Unigene12696	648	gi|270010039|gb|EFA06487.1|	100	3e-20	hypothetical protein TcasGA2_TC009384 [Tribolium castaneum]
Unigene12697	812	gi|31231207|ref|XP_318482.1|	154	2e-36	methuselah-like (AGAP004025-PA) [Anopheles gambiae str. PEST] >gi|30174944|gb|EAA13578.2| methuselah-like (AGAP004025-PA) [Anopheles gambiae str. PEST]
Unigene12699	581	gi|10954052|gb|AAG25718.1|AF309416_1	56.2	6e-07	ovarian fibroin-like substance-3 [Cyprinus carpio]
Unigene1270	666	gi|91087147|ref|XP_975307.1|	73.2	4e-22	PREDICTED: similar to beat-VI CG14064-PA [Tribolium castaneum]
Unigene12701	421	gi|91076760|ref|XP_973617.1|	157	1e-37	PREDICTED: similar to mitochondrial carrier protein [Tribolium castaneum]
Unigene12703	302	gi|157783852|gb|ABV72697.1|	129	2e-29	nicotinic acetylcholine receptor alpha 7 subunit [Tribolium castaneum]
Unigene12708	493	gi|91085921|ref|XP_969855.1|	100	1e-20	PREDICTED: similar to shrub CG8055-PA [Tribolium castaneum]
Unigene12709	378	gi|270012362|gb|EFA08810.1|	97.4	1e-19	hypothetical protein TcasGA2_TC006504 [Tribolium castaneum]
Unigene12710	826	gi|270004818|gb|EFA01266.1|	156	9e-37	par-1 [Tribolium castaneum]
Unigene12711	392	gi|270006221|gb|EFA02669.1|	58.2	8e-08	hypothetical protein TcasGA2_TC008390 [Tribolium castaneum]
Unigene12712	647	gi|258617510|gb|ACV83772.1|	140	4e-32	protein phosphatase 2C [Miamiensis avidus]
Unigene12713	474	gi|281202780|gb|EFA76982.1|	120	2e-26	vacuolar protein sorting 28 family protein [Polysphondylium pallidum PN500]
Unigene12714	618	gi|189234831|ref|XP_971076.2|	60.8	3e-16	PREDICTED: similar to Transposable element P transposase (P-element transposase) [Tribolium castaneum]
Unigene12716	1223	gi|270009256|gb|EFA05704.1|	336	9e-91	cytochrome P450-like protein [Tribolium castaneum]
Unigene12718	1175	gi|91085731|ref|XP_973470.1|	585	0	PREDICTED: similar to GA13798-PA [Tribolium castaneum]
Unigene1272	428	gi|91077862|ref|XP_972369.1|	266	1e-70	PREDICTED: similar to Na pump alpha subunit CG5670-PG [Tribolium castaneum]
Unigene12720	925	gi|123409393|ref|XP_001303409.1|	66.6	1e-09	MNN4 protein [Trichomonas vaginalis G3]
Unigene12721	2013	gi|189234521|ref|XP_001813542.1|	714	0	PREDICTED: similar to AGAP005803-PA [Tribolium castaneum]
Unigene12722	489	gi|189238595|ref|XP_972431.2|	119	1e-39	PREDICTED: optomotor-blind-like [Tribolium castaneum]
Unigene12724	422	gi|270000731|gb|EEZ97178.1|	89	4e-17	hypothetical protein TcasGA2_TC004365 [Tribolium castaneum]
Unigene12725	1625	gi|189241967|ref|XP_001810545.1|	199	2e-70	PREDICTED: similar to orf [Tribolium castaneum]
Unigene12727	1170	gi|148886724|ref|NP_001092146.1|	262	1e-100	glutamate-cysteine ligase, catalytic subunit [Xenopus laevis] >gi|116487686|gb|AAI26027.1| LOC100049719 protein [Xenopus laevis]
Unigene12729	612	gi|193669193|ref|XP_001947205.1|	69.3	8e-11	PREDICTED: similar to cd36 antigen, partial [Acyrthosiphon pisum]
Unigene12731	736	gi|189238510|ref|XP_970919.2|	79.7	8e-14	PREDICTED: similar to RE15683p [Tribolium castaneum]
Unigene12732	721	gi|91076172|ref|XP_971560.1|	372	1e-141	PREDICTED: similar to ariadne ubiquitin-conjugating enzyme E2 binding protein [Tribolium castaneum]
Unigene12733	1014	gi|189234256|ref|XP_001811647.1|	597	1e-169	PREDICTED: similar to DNA polymerase zeta catalytic subunit [Tribolium castaneum]
Unigene12735	2233	gi|270008178|gb|EFA04626.1|	422	1e-116	argonaute-2b [Tribolium castaneum]
Unigene12736	2662	gi|189237729|ref|XP_001811804.1|	948	0	PREDICTED: similar to CG11122 CG11122-PA [Tribolium castaneum]
Unigene12737	312	gi|209402528|gb|ACI45976.1|	125	3e-28	gag-pol polyprotein [Clonorchis sinensis]
Unigene1274	1715	gi|189237643|ref|XP_966949.2|	437	1e-121	PREDICTED: similar to Diphthamide methyltransferase CG31289-PA [Tribolium castaneum]
Unigene12740	264	gi|193709378|ref|XP_001950026.1|	66.2	3e-10	PREDICTED: similar to orf [Acyrthosiphon pisum]
Unigene12741	438	gi|189235546|ref|XP_966368.2|	169	2e-41	PREDICTED: similar to GA15696-PA [Tribolium castaneum]
Unigene12742	2188	gi|189236877|ref|XP_974696.2|	1213	0	PREDICTED: similar to chromosome region maintenance protein 5/exportin [Tribolium castaneum]
Unigene12743	428	gi|270008168|gb|EFA04616.1|	206	2e-52	cytochrome P450-like protein [Tribolium castaneum]
Unigene12745	265	gi|194225545|ref|XP_001915615.1|	51.2	1e-05	PREDICTED: similar to UPF0439 protein C9orf30 homolog [Equus caballus]
Unigene12747	556	gi|189236728|ref|XP_974937.2|	227	3e-69	PREDICTED: similar to AGAP011983-PA [Tribolium castaneum]
Unigene12748	530	gi|91089009|ref|XP_968153.1|	319	3e-86	PREDICTED: similar to CG32432 CG32432-PA [Tribolium castaneum]
Unigene12749	1608	gi|91081187|ref|XP_975598.1|	748	0	PREDICTED: similar to growth arrest-specific 2 [Tribolium castaneum]
Unigene12751	588	gi|156544401|ref|XP_001607483.1|	154	1e-42	PREDICTED: similar to nucleoredoxin [Nasonia vitripennis]
Unigene12753	1759	gi|110759172|ref|XP_001120296.1|	498	1e-139	PREDICTED: similar to CG16854-PA [Apis mellifera]
Unigene12754	1778	gi|91085121|ref|XP_969049.1|	339	2e-91	PREDICTED: similar to RAD9 homolog [Tribolium castaneum]
Unigene12757	534	gi|170047349|ref|XP_001851187.1|	108	1e-22	metalloprotease [Culex quinquefasciatus] >gi|167869776|gb|EDS33159.1| metalloprotease [Culex quinquefasciatus]
Unigene12758	949	gi|195048447|ref|XP_001992528.1|	218	3e-55	GH24800 [Drosophila grimshawi] >gi|193893369|gb|EDV92235.1| GH24800 [Drosophila grimshawi]
Unigene12759	384	gi|270012071|gb|EFA08519.1|	108	4e-23	hypothetical protein TcasGA2_TC006172 [Tribolium castaneum]
Unigene12760	749	gi|91078956|ref|XP_974192.1|	353	3e-96	PREDICTED: similar to PRUNEM1 [Tribolium castaneum]
Unigene12761	294	gi|170321839|dbj|BAG14264.1|	90.5	1e-17	modular serine protease zymogen [Tenebrio molitor]
Unigene12762	1290	gi|91083299|ref|XP_974608.1|	836	0	PREDICTED: similar to MGC84545 protein [Tribolium castaneum]
Unigene12763	261	gi|91094287|ref|XP_971061.1|	57.4	1e-07	PREDICTED: similar to GA18985-PA [Tribolium castaneum]
Unigene12766	696	gi|66504141|ref|XP_624454.1|	371	1e-101	PREDICTED: similar to CG8646-PA [Apis mellifera]
Unigene12767	425	gi|189239472|ref|XP_975326.2|	101	6e-21	PREDICTED: similar to focal adhesion kinase [Tribolium castaneum]
Unigene12769	760	gi|189241856|ref|XP_970882.2|	383	1e-105	PREDICTED: similar to AGAP012156-PA [Tribolium castaneum]
Unigene1277	1360	gi|270006328|gb|EFA02776.1|	68.9	2e-14	hypothetical protein TcasGA2_TC008512 [Tribolium castaneum]
Unigene12770	275	gi|91080437|ref|XP_968816.1|	105	1e-26	PREDICTED: similar to GA21555-PA [Tribolium castaneum]
Unigene12771	1158	gi|91092242|ref|XP_971366.1|	667	0	PREDICTED: similar to zinc finger protein [Tribolium castaneum]
Unigene12777	1741	gi|189240262|ref|XP_970334.2|	705	0	PREDICTED: similar to zinc finger, CCHC domain containing 4 [Tribolium castaneum]
Unigene12783	404	gi|198436557|ref|XP_002131463.1|	78.2	7e-14	PREDICTED: similar to MGC83398 protein [Ciona intestinalis]
Unigene12784	1243	gi|195567829|ref|XP_002107461.1|	100	8e-20	GD15548 [Drosophila simulans] >gi|194204868|gb|EDX18444.1| GD15548 [Drosophila simulans]
Unigene12786	592	gi|270005839|gb|EFA02287.1|	256	4e-67	hypothetical protein TcasGA2_TC007951 [Tribolium castaneum]
Unigene12788	993	gi|194213839|ref|XP_001501111.2|	89	2e-16	PREDICTED: murine retrovirus integration site 1 homolog [Equus caballus]
Unigene12789	2450	gi|91084985|ref|XP_972531.1|	460	1e-127	PREDICTED: similar to B lymphoma Mo-MLV insertion region (mouse) [Tribolium castaneum]
Unigene1279	191	gi|270008763|gb|EFA05211.1|	68.6	6e-11	hypothetical protein TcasGA2_TC015351 [Tribolium castaneum]
Unigene12793	712	gi|270009219|gb|EFA05667.1|	60.1	6e-08	lim1 [Tribolium castaneum]
Unigene12794	515	gi|158290182|ref|XP_311756.4|	126	3e-28	AGAP003468-PA [Anopheles gambiae str. PEST] >gi|157018333|gb|EAA07387.4| AGAP003468-PA [Anopheles gambiae str. PEST]
Unigene12796	2105	gi|91075962|ref|XP_969092.1|	520	0	PREDICTED: similar to MGC131022 protein [Tribolium castaneum]
Unigene12797	2082	gi|189237234|ref|XP_970515.2|	216	3e-54	PREDICTED: similar to eukaryotic initiation factor 4A [Tribolium castaneum]
Unigene12799	638	gi|91078280|ref|XP_971788.1|	128	1e-56	PREDICTED: similar to cationic amino acid transporter [Tribolium castaneum]
Unigene128	1839	gi|91080831|ref|XP_970656.1|	589	1e-166	PREDICTED: similar to Histone deacetylase 11 (HD11) [Tribolium castaneum]
Unigene1280	194	gi|189234868|ref|XP_973181.2|	52.4	1e-09	PREDICTED: similar to calsenilin [Tribolium castaneum]
Unigene12800	468	gi|112983430|ref|NP_001036980.1|	62.8	3e-09	DNA cytosine-5 methyltransferase [Bombyx mori] >gi|54888739|dbj|BAD67189.1| DNA cytosine-5 methyltransferase [Bombyx mori]
Unigene12801	517	gi|189240453|ref|XP_973478.2|	171	7e-42	PREDICTED: similar to CG4618 CG4618-PA [Tribolium castaneum]
Unigene12802	1002	gi|91092172|ref|XP_968236.1|	208	6e-90	PREDICTED: similar to Type III alcohol dehydrogenase CG3425-PA [Tribolium castaneum]
Unigene12803	740	gi|91094669|ref|XP_972505.1|	442	1e-123	PREDICTED: similar to osm-1 CG13809-PA [Tribolium castaneum]
Unigene12804	1323	gi|91089925|ref|XP_972979.1|	638	0	PREDICTED: similar to G protein beta subunit-like [Tribolium castaneum]
Unigene12805	854	gi|189234599|ref|XP_001815375.1|	587	1e-166	PREDICTED: similar to 9630041N07Rik protein [Tribolium castaneum]
Unigene12807	435	gi|195011625|ref|XP_001983238.1|	133	2e-42	GH15789 [Drosophila grimshawi] >gi|193896720|gb|EDV95586.1| GH15789 [Drosophila grimshawi]
Unigene12808	307	gi|158287815|ref|XP_563948.3|	94.7	8e-19	AGAP010977-PA [Anopheles gambiae str. PEST] >gi|157019370|gb|EAL41454.3| AGAP010977-PA [Anopheles gambiae str. PEST]
Unigene12810	506	gi|207367000|dbj|BAG71980.1|	275	4e-73	methoprene-tolerant [Tribolium castaneum]
Unigene12813	1357	gi|189239981|ref|XP_967601.2|	265	2e-69	PREDICTED: similar to AGAP011600-PA [Tribolium castaneum]
Unigene12814	488	gi|189241047|ref|XP_967292.2|	315	3e-85	PREDICTED: similar to AGAP005275-PA [Tribolium castaneum]
Unigene12816	1944	gi|189237077|ref|XP_968819.2|	923	0	PREDICTED: similar to heparan sulfate n-deacetylase/n-sulfotransferase [Tribolium castaneum]
Unigene12817	1508	gi|189236557|ref|XP_975582.2|	836	0	PREDICTED: similar to Pecanex-like protein 1 (Pecanex homolog) [Tribolium castaneum]
Unigene12819	535	gi|91076284|ref|XP_968332.1|	253	3e-66	PREDICTED: similar to uridine phosphorylase [Tribolium castaneum]
Unigene1282	620	gi|270015790|gb|EFA12238.1|	231	9e-60	hypothetical protein TcasGA2_TC002045 [Tribolium castaneum] >gi|270016837|gb|EFA13283.1| hypothetical protein TcasGA2_TC010303 [Tribolium castaneum]
Unigene12821	277	gi|270010333|gb|EFA06781.1|	97.8	9e-20	hypothetical protein TcasGA2_TC009717 [Tribolium castaneum]
Unigene12823	2635	gi|189241298|ref|XP_975145.2|	1042	0	PREDICTED: similar to AGAP004780-PA [Tribolium castaneum]
Unigene12824	874	gi|149633977|ref|XP_001507204.1|	186	7e-46	PREDICTED: similar to Small glutamine-rich tetratricopeptide repeat (TPR)-containing, alpha [Ornithorhynchus anatinus]
Unigene12825	308	gi|270004142|gb|EFA00590.1|	65.9	7e-18	hypothetical protein TcasGA2_TC003461 [Tribolium castaneum]
Unigene12826	584	gi|291226384|ref|XP_002733172.1|	235	6e-61	PREDICTED: inorganic pyrophosphatase-like [Saccoglossus kowalevskii]
Unigene12827	537	gi|91081315|ref|XP_969699.1|	54.3	2e-06	PREDICTED: similar to fuzzy CG13396-PA [Tribolium castaneum]
Unigene12828	263	gi|91086951|ref|XP_972888.1|	97.4	1e-19	PREDICTED: similar to Segmentation polarity homeobox protein engrailed [Tribolium castaneum] >gi|270010997|gb|EFA07445.1| engrailed [Tribolium castaneum]
Unigene1283	468	gi|221131068|ref|XP_002158060.1|	65.1	7e-10	PREDICTED: similar to GH12754, partial [Hydra magnipapillata]
Unigene12830	377	gi|198475573|ref|XP_002132955.1|	188	4e-47	GA26108 [Drosophila pseudoobscura pseudoobscura] >gi|198138883|gb|EDY70357.1| GA26108 [Drosophila pseudoobscura pseudoobscura]
Unigene12832	584	gi|189237328|ref|XP_973173.2|	211	2e-74	PREDICTED: similar to pebble CG8114-PB [Tribolium castaneum]
Unigene12833	416	gi|91092172|ref|XP_968236.1|	56.6	2e-07	PREDICTED: similar to Type III alcohol dehydrogenase CG3425-PA [Tribolium castaneum]
Unigene12834	270	gi|157134286|ref|XP_001663224.1|	53.5	2e-06	tartan [Aedes aegypti] >gi|108881389|gb|EAT45614.1| tartan [Aedes aegypti]
Unigene12835	269	gi|15489222|gb|AAH13717.1|	68.9	4e-11	Eukaryotic translation termination factor 1 [Mus musculus]
Unigene12837	480	gi|193713844|ref|XP_001946289.1|	69.7	3e-11	PREDICTED: similar to F57G4.9 [Acyrthosiphon pisum]
Unigene1284	278	gi|110755200|ref|XP_001120048.1|	155	5e-37	PREDICTED: similar to dumpy CG33196-PB [Apis mellifera]
Unigene12841	463	gi|110761150|ref|XP_391870.3|	134	1e-30	PREDICTED: similar to CG32432-PA [Apis mellifera]
Unigene12842	294	gi|91089959|ref|XP_973580.1|	156	2e-37	PREDICTED: similar to nicotinamide mononucleotide adenylyltransferase 1 [Tribolium castaneum]
Unigene12843	1443	gi|270297186|ref|NP_001161913.1|	662	0	yellow-e3 [Tribolium castaneum] >gi|264666900|gb|ACY71057.1| yellow-d [Tribolium castaneum]
Unigene12844	1107	gi|189241049|ref|XP_967463.2|	381	1e-104	PREDICTED: similar to CG17119 CG17119-PA [Tribolium castaneum]
Unigene12846	285	gi|91081961|ref|XP_966594.1|	156	2e-41	PREDICTED: similar to Y-box binding protein isoform 1 [Tribolium castaneum]
Unigene12847	1866	gi|91081495|ref|XP_974508.1|	813	0	PREDICTED: similar to GA15514-PA [Tribolium castaneum]
Unigene12849	1053	gi|91081563|ref|XP_975141.1|	283	1e-145	PREDICTED: similar to Bardet-Biedl syndrome 7 [Tribolium castaneum]
Unigene12850	449	gi|72016467|ref|XP_782887.1|	103	2e-21	PREDICTED: similar to ankyrin 2,3/unc44 [Strongylocentrotus purpuratus] >gi|115934868|ref|XP_001187926.1| PREDICTED: similar to ankyrin 2,3/unc44 [Strongylocentrotus purpuratus]
Unigene12853	277	gi|270014225|gb|EFA10673.1|	122	8e-34	muscle-specific protein 300 [Tribolium castaneum]
Unigene12856	877	gi|91080283|ref|XP_973877.1|	262	1e-68	PREDICTED: similar to carboxylase:pyruvate/acetyl-coa/propionyl-coa [Tribolium castaneum]
Unigene12857	508	gi|189240073|ref|XP_971044.2|	231	9e-60	PREDICTED: similar to gpi inositol deacylase pgap1 [Tribolium castaneum]
Unigene12858	2831	gi|91082033|ref|XP_970590.1|	1285	0	PREDICTED: similar to tyrosine-protein phosphatase non-receptor type 23 [Tribolium castaneum]
Unigene12860	549	gi|125630330|ref|NP_001072383.2|	146	3e-34	HFM1, ATP-dependent DNA helicase homolog [Xenopus (Silurana) tropicalis] >gi|171769820|sp|A2RUV5.1|HFM1_XENTR RecName: Full=Probable ATP-dependent DNA helicase HFM1 >gi|124481566|gb|AAI33061.1| HFM1, ATP-dependent DNA helicase homolog [Xenopus (Silurana) tropicalis]
Unigene12861	399	gi|224488044|sp|A7SA47.1|EIF3H_NEMVE	50.4	4e-08	RecName: Full=Eukaryotic translation initiation factor 3 subunit H; Short=eIF3h
Unigene12862	483	gi|270001564|gb|EEZ98011.1|	105	3e-43	hypothetical protein TcasGA2_TC000410 [Tribolium castaneum]
Unigene12864	679	gi|86515354|ref|NP_001034500.1|	277	2e-73	kynurenine 3-monooxygenase [Tribolium castaneum] >gi|16555099|gb|AAL15465.1| kynurenine 3-monooxygenase [Tribolium castaneum] >gi|16555103|gb|AAL15467.1| kynurenine 3-monooxygenase [Tribolium castaneum]
Unigene12865	461	gi|91093773|ref|XP_966763.1|	239	2e-62	PREDICTED: similar to CG4699 CG4699-PA [Tribolium castaneum]
Unigene12867	1046	gi|91090584|ref|XP_972498.1|	501	1e-140	PREDICTED: similar to myb-like, SWIRM and MPN domains 1 [Tribolium castaneum]
Unigene12868	1054	gi|189237527|ref|XP_973398.2|	639	0	PREDICTED: similar to adenylate cyclase [Tribolium castaneum]
Unigene12870	962	gi|292621511|ref|XP_001919581.2|	63.2	1e-08	PREDICTED: MAX binding protein a [Danio rerio]
Unigene12871	556	gi|149026088|gb|EDL82331.1|	74.7	1e-12	rCG28986 [Rattus norvegicus]
Unigene12872	1008	gi|270015122|gb|EFA11570.1|	599	1e-170	serine protease P54 [Tribolium castaneum]
Unigene12875	2247	gi|91092762|ref|XP_973584.1|	1414	0	PREDICTED: similar to isoleucyl tRNA synthetase [Tribolium castaneum]
Unigene12876	1142	gi|110756770|ref|XP_001121603.1|	95.9	2e-27	PREDICTED: similar to CG6567-PA [Apis mellifera]
Unigene12877	1252	gi|189235703|ref|XP_001807591.1|	644	0	PREDICTED: similar to CG2938 CG2938-PB [Tribolium castaneum]
Unigene12878	358	gi|45645162|gb|AAS73244.1|	53.9	1e-06	neuronal cell adhesion molecule [Bos taurus]
Unigene12879	444	gi|91087033|ref|XP_974402.1|	160	1e-38	PREDICTED: similar to chromosome condensation protein G [Tribolium castaneum]
Unigene1288	210	gi|189239517|ref|XP_975559.2|	121	6e-27	PREDICTED: similar to CG34113 CG34113-PP [Tribolium castaneum]
Unigene12880	627	gi|189240218|ref|XP_972794.2|	212	6e-54	PREDICTED: similar to Probable cytochrome P450 9f2 (CYPIXF2) [Tribolium castaneum] >gi|270012827|gb|EFA09275.1| cytochrome P450 9Z6 [Tribolium castaneum]
Unigene12881	532	gi|291223949|ref|XP_002731965.1|	129	9e-33	PREDICTED: exosome component 2-like [Saccoglossus kowalevskii]
Unigene12887	255	gi|91084279|ref|XP_966774.1|	142	2e-33	PREDICTED: similar to cytochrome P450 [Tribolium castaneum] >gi|270009265|gb|EFA05713.1| cytochrome P450 345D1 [Tribolium castaneum]
Unigene12888	969	gi|91079148|ref|XP_966627.1|	314	3e-84	PREDICTED: similar to L(b002) protein [Tribolium castaneum]
Unigene12889	569	gi|91091758|ref|XP_968804.1|	171	9e-42	PREDICTED: similar to CG10936 CG10936-PA [Tribolium castaneum]
Unigene12891	831	gi|268370273|ref|NP_001161309.1|	388	1e-106	osiris-like protein [Tribolium castaneum]
Unigene12892	2801	gi|91093541|ref|XP_966934.1|	1239	0	PREDICTED: similar to AGAP002424-PA [Tribolium castaneum]
Unigene12893	280	gi|91084489|ref|XP_971806.1|	52	6e-06	PREDICTED: similar to CG17600 CG17600-PA [Tribolium castaneum]
Unigene12894	1157	gi|91095225|ref|XP_970097.1|	594	1e-168	PREDICTED: similar to sodium-dependent excitatory amino acid transporter 2, partial [Tribolium castaneum]
Unigene12895	1396	gi|91091200|ref|XP_972396.1|	547	1e-154	PREDICTED: similar to Zinc finger protein 175 (Zinc finger protein OTK18) [Tribolium castaneum]
Unigene12896	480	gi|110749191|ref|XP_001121583.1|	167	8e-57	PREDICTED: similar to CG12029-PA [Apis mellifera]
Unigene12897	1920	gi|189237186|ref|XP_967079.2|	1160	0	PREDICTED: similar to ubiquitin-protein ligase [Tribolium castaneum]
Unigene129	830	gi|91077726|ref|XP_975075.1|	269	9e-71	PREDICTED: similar to rCG41584 [Tribolium castaneum]
Unigene12900	3554	gi|270002729|gb|EEZ99176.1|	2378	0	slit [Tribolium castaneum]
Unigene12902	396	gi|195577255|ref|XP_002078488.1|	69.7	3e-11	GD22501 [Drosophila simulans] >gi|194190497|gb|EDX04073.1| GD22501 [Drosophila simulans]
Unigene12903	2946	gi|170041857|ref|XP_001848665.1|	392	1e-107	neuroligin [Culex quinquefasciatus] >gi|167865424|gb|EDS28807.1| neuroligin [Culex quinquefasciatus]
Unigene12906	408	gi|221109123|ref|XP_002161081.1|	164	1e-39	PREDICTED: similar to GF20795 [Hydra magnipapillata]
Unigene12908	494	gi|291190787|ref|NP_055872.4|	144	1e-33	probable E3 ubiquitin-protein ligase MYCBP2 [Homo sapiens]
Unigene12912	853	gi|110763053|ref|XP_394045.3|	190	4e-55	PREDICTED: similar to lethal (2) 01810 CG5304-PA [Apis mellifera]
Unigene12915	710	gi|149690257|ref|XP_001502070.1|	89	2e-20	PREDICTED: inositol polyphosphate multikinase [Equus caballus]
Unigene12916	630	gi|221114522|ref|XP_002158769.1|	124	3e-27	PREDICTED: similar to integrin-linked kinase [Hydra magnipapillata]
Unigene12920	871	gi|189237729|ref|XP_001811804.1|	172	1e-41	PREDICTED: similar to CG11122 CG11122-PA [Tribolium castaneum]
Unigene12922	1194	gi|193683349|ref|XP_001946369.1|	128	6e-39	PREDICTED: similar to AGAP001049-PA [Acyrthosiphon pisum]
Unigene12923	261	gi|189236170|ref|XP_966891.2|	128	6e-29	PREDICTED: similar to vacuolar sorting protein (vps) [Tribolium castaneum]
Unigene12924	788	gi|66530901|ref|XP_397279.2|	160	3e-38	PREDICTED: similar to CG10069-PB, isoform B [Apis mellifera]
Unigene12926	1013	gi|91092930|ref|XP_971883.1|	542	1e-153	PREDICTED: similar to Numb-associated kinase [Tribolium castaneum]
Unigene12927	1598	gi|91094477|ref|XP_970702.1|	780	0	PREDICTED: similar to anaphase promoting complex subunit 4 [Tribolium castaneum]
Unigene12928	510	gi|189233629|ref|XP_970999.2|	229	3e-59	PREDICTED: similar to Mouse ortholog of human ACTL6-like [Tribolium castaneum]
Unigene1293	225	gi|189233861|ref|XP_972696.2|	127	1e-28	PREDICTED: similar to AGAP010390-PA [Tribolium castaneum]
Unigene12930	1301	gi|270012416|gb|EFA08864.1|	291	3e-77	hypothetical protein TcasGA2_TC006565 [Tribolium castaneum]
Unigene12931	620	gi|74095929|ref|NP_001027796.1|	78.2	2e-13	SMC2 protein [Takifugu rubripes] >gi|27805179|emb|CAD58848.2| SMC2 protein [Takifugu rubripes]
Unigene12933	450	gi|73957806|ref|XP_850215.1|	51.2	1e-05	PREDICTED: similar to putative emu2 [Canis familiaris]
Unigene12935	1280	gi|91086857|ref|XP_974387.1|	335	1e-122	PREDICTED: eyes absent [Tribolium castaneum] >gi|270010998|gb|EFA07446.1| eyes absent [Tribolium castaneum]
Unigene12937	264	gi|91089959|ref|XP_973580.1|	156	2e-37	PREDICTED: similar to nicotinamide mononucleotide adenylyltransferase 1 [Tribolium castaneum]
Unigene12939	380	gi|270010570|gb|EFA07018.1|	73.9	1e-12	hypothetical protein TcasGA2_TC009989 [Tribolium castaneum]
Unigene12942	264	gi|91092352|ref|XP_971428.1|	61.6	7e-09	PREDICTED: similar to CG7675 CG7675-PB [Tribolium castaneum]
Unigene12943	2784	gi|91075934|ref|XP_967483.1|	632	1e-179	PREDICTED: similar to insulin-like growth factor 2 receptor [Tribolium castaneum]
Unigene12944	1410	gi|189241799|ref|XP_970228.2|	323	1e-143	PREDICTED: similar to formin 3 CG33556-PB [Tribolium castaneum]
Unigene12946	294	gi|189238713|ref|XP_001811673.1|	85.9	4e-16	PREDICTED: similar to RE1-silencing transcription factor [Tribolium castaneum]
Unigene12947	1096	gi|189234183|ref|XP_967290.2|	485	1e-135	PREDICTED: similar to DNA polymerase delta catalytic subunit [Tribolium castaneum]
Unigene12949	961	gi|189238478|ref|XP_968757.2|	458	1e-127	PREDICTED: similar to AGAP001308-PA [Tribolium castaneum]
Unigene12950	678	gi|270008159|gb|EFA04607.1|	278	8e-74	cornichon [Tribolium castaneum]
Unigene12954	1193	gi|91086649|ref|XP_967350.1|	485	1e-135	PREDICTED: similar to malate dehydrogenase [Tribolium castaneum]
Unigene12955	295	gi|71897015|ref|NP_001026507.1|	60.5	1e-12	leucine aminopeptidase [Gallus gallus]
Unigene12958	494	gi|109690023|gb|ABG37907.1|	102	3e-30	guanine nucleotide-binding protein G(i) alpha subunit [Aplysia californica]
Unigene12961	1030	gi|209875793|ref|XP_002139339.1|	174	4e-42	adenylate and guanylate cyclase catalytic domain-containing protein [Cryptosporidium muris RN66] >gi|209554945|gb|EEA04990.1| adenylate and guanylate cyclase catalytic domain-containing protein [Cryptosporidium muris RN66]
Unigene12964	1315	gi|91079784|ref|XP_967813.1|	280	6e-74	PREDICTED: similar to brain chitinase and chia [Tribolium castaneum]
Unigene12965	440	gi|46195771|ref|NP_571924.2|	109	7e-47	class III alcohol dehydrogenase, chi subunit [Danio rerio] >gi|45595752|gb|AAH67170.1| Alcohol dehydrogenase 5 [Danio rerio]
Unigene12966	283	gi|270003432|gb|EEZ99879.1|	83.2	2e-15	hypothetical protein TcasGA2_TC002662 [Tribolium castaneum]
Unigene12969	300	gi|156542143|ref|XP_001601898.1|	74.7	9e-17	PREDICTED: similar to BEL12_AG transposon polyprotein [Nasonia vitripennis]
Unigene12970	855	gi|91081723|ref|XP_971735.1|	388	1e-106	PREDICTED: similar to abc transporter [Tribolium castaneum]
Unigene12975	974	gi|91079464|ref|XP_967245.1|	234	3e-60	PREDICTED: similar to polyhomeotic-like protein 2-like protein [Tribolium castaneum] >gi|270004892|gb|EFA01340.1| polyhomeotic [Tribolium castaneum]
Unigene12977	876	gi|91082451|ref|XP_971337.1|	137	4e-31	PREDICTED: similar to hyperpolarization activated cyclic nucleotide-gated potassium channel [Tribolium castaneum]
Unigene12978	777	gi|189241922|ref|XP_967546.2|	219	7e-56	PREDICTED: similar to rCG52383 [Tribolium castaneum]
Unigene12979	1358	gi|91094663|ref|XP_972361.1|	752	0	PREDICTED: similar to CG32333 CG32333-PA [Tribolium castaneum]
Unigene12980	503	gi|156544946|ref|XP_001607473.1|	80.5	2e-14	PREDICTED: similar to ENSANGP00000003971 isoform 2 [Nasonia vitripennis]
Unigene12983	893	gi|189239951|ref|XP_001812757.1|	280	8e-97	PREDICTED: similar to kinase suppressor of ras CG2899-PA [Tribolium castaneum]
Unigene12985	689	gi|110756463|ref|XP_001120824.1|	55.1	2e-06	PREDICTED: similar to glucocorticoid induced transcript 1 isoform 1 [Apis mellifera]
Unigene12987	965	gi|156403734|ref|XP_001640063.1|	60.1	1e-07	predicted protein [Nematostella vectensis] >gi|156227195|gb|EDO48000.1| predicted protein [Nematostella vectensis]
Unigene12989	267	gi|91088603|ref|XP_973741.1|	114	7e-25	PREDICTED: similar to sodium/shloride dependent amino acid transporter [Tribolium castaneum]
Unigene12991	1020	gi|120689|sp|P17244.2|G3P_CRIGR	491	1e-137	RecName: Full=Glyceraldehyde-3-phosphate dehydrogenase; Short=GAPDH
Unigene12992	471	gi|158285687|ref|XP_308418.4|	199	3e-50	AGAP007420-PA [Anopheles gambiae str. PEST] >gi|157020113|gb|EAA04612.4| AGAP007420-PA [Anopheles gambiae str. PEST]
Unigene12993	1018	gi|91077406|ref|XP_975353.1|	437	1e-121	PREDICTED: similar to clip domain serine protease [Tribolium castaneum]
Unigene12994	513	gi|270014007|gb|EFA10455.1|	186	2e-46	hypothetical protein TcasGA2_TC012701 [Tribolium castaneum]
Unigene12995	703	gi|91088679|ref|XP_974920.1|	318	7e-86	PREDICTED: similar to defective in cullin neddylation protein [Tribolium castaneum]
Unigene12997	581	gi|91087887|ref|XP_970138.1|	270	2e-71	PREDICTED: similar to Homeobox protein PKNOX2 (PBX/knotted homeobox 2) (Homeobox protein PREP-2) [Tribolium castaneum]
Unigene12999	393	gi|221128423|ref|XP_002167535.1|	54.3	1e-06	PREDICTED: similar to tyrosine kinase receptor [Hydra magnipapillata]
Unigene130	1268	gi|91079786|ref|XP_967971.1|	656	0	PREDICTED: similar to GA10780-PA [Tribolium castaneum]
Unigene1300	262	gi|193683245|ref|XP_001952809.1|	45.8	1e-07	PREDICTED: similar to CG12253 CG12253-PA, partial [Acyrthosiphon pisum]
Unigene13000	291	gi|189241819|ref|XP_971611.2|	192	4e-48	PREDICTED: similar to AGAP001905-PA [Tribolium castaneum]
Unigene13002	516	gi|91087843|ref|XP_968073.1|	164	7e-61	PREDICTED: similar to Longevity assurance gene 1 CG3576-PB [Tribolium castaneum]
Unigene13007	680	gi|189240245|ref|XP_001810808.1|	91.3	2e-17	PREDICTED: similar to AGAP006398-PA [Tribolium castaneum]
Unigene1301	548	gi|189242082|ref|XP_001809963.1|	151	2e-41	PREDICTED: similar to BEL12_AG transposon polyprotein [Tribolium castaneum]
Unigene13012	1117	gi|189234774|ref|XP_974911.2|	564	1e-159	PREDICTED: similar to CG3822 CG3822-PA [Tribolium castaneum]
Unigene13014	849	gi|195389278|ref|XP_002053304.1|	71.6	8e-22	GJ23414 [Drosophila virilis] >gi|194151390|gb|EDW66824.1| GJ23414 [Drosophila virilis]
Unigene13015	3913	gi|189235871|ref|XP_001811450.1|	1320	0	PREDICTED: similar to CG18490 CG18490-PB [Tribolium castaneum]
Unigene13017	273	gi|270006347|gb|EFA02795.1|	108	1e-32	TRP gamma [Tribolium castaneum]
Unigene13018	623	gi|195443438|ref|XP_002069424.1|	53.1	6e-06	GK18749 [Drosophila willistoni] >gi|194165509|gb|EDW80410.1| GK18749 [Drosophila willistoni]
Unigene13019	558	gi|189239734|ref|XP_001808421.1|	83.2	4e-15	PREDICTED: similar to orf [Tribolium castaneum]
Unigene13022	477	gi|189242149|ref|XP_974239.2|	278	6e-74	PREDICTED: similar to wd-repeat protein, partial [Tribolium castaneum]
Unigene13023	1349	gi|167234445|ref|NP_001107837.1|	619	1e-176	hedgehog [Tribolium castaneum]
Unigene13027	875	gi|110761150|ref|XP_391870.3|	271	2e-71	PREDICTED: similar to CG32432-PA [Apis mellifera]
Unigene13028	1938	gi|66805239|ref|XP_636352.1|	55.5	7e-06	arrestin domain-containing protein [Dictyostelium discoideum AX4] >gi|74852305|sp|Q54HT7.1|ADCF_DICDI RecName: Full=Arrestin domain-containing protein F >gi|60464722|gb|EAL62848.1| arrestin domain-containing protein [Dictyostelium discoideum AX4]
Unigene13029	306	gi|281200329|gb|EFA74550.1|	98.6	7e-29	fatty acid elongase 3-ketoacyl-CoA synthase [Polysphondylium pallidum PN500]
Unigene13034	417	gi|189235399|ref|XP_001811183.1|	68.2	8e-11	PREDICTED: similar to CG5195 CG5195-PA [Tribolium castaneum]
Unigene13035	811	gi|197102388|ref|NP_001126285.1|	219	8e-56	serine/threonine-protein phosphatase 2A 65 kDa regulatory subunit A alpha isoform [Pongo abelii]
Unigene13036	515	gi|91091444|ref|XP_972566.1|	289	2e-77	PREDICTED: similar to succinate semialdehyde dehydrogenase, mitochondrial [Tribolium castaneum]
Unigene13037	2752	gi|189234994|ref|XP_969025.2|	417	0	PREDICTED: similar to SMG-7 homolog [Tribolium castaneum]
Unigene13039	1038	gi|189241728|ref|XP_966529.2|	368	1e-100	PREDICTED: similar to lethal(3)malignant brain tumor [Tribolium castaneum]
Unigene13042	1113	gi|91079046|ref|XP_975085.1|	356	7e-97	PREDICTED: similar to snurportin 1 [Tribolium castaneum]
Unigene13043	326	gi|91083043|ref|XP_974841.1|	121	8e-27	PREDICTED: similar to CG5869 CG5869-PA [Tribolium castaneum]
Unigene13045	1706	gi|270007766|gb|EFA04214.1|	102	4e-20	hypothetical protein TcasGA2_TC014463 [Tribolium castaneum]
Unigene13046	299	gi|270003018|gb|EEZ99465.1|	82.4	4e-15	hypothetical protein TcasGA2_TC000031 [Tribolium castaneum]
Unigene13047	565	gi|91088501|ref|XP_971231.1|	75.9	7e-13	PREDICTED: similar to F-box and leucine-rich repeat protein 4 [Tribolium castaneum]
Unigene13048	1778	gi|189238924|ref|XP_001811209.1|	144	8e-68	PREDICTED: similar to brain RPTPmam4 [Tribolium castaneum]
Unigene13049	2509	gi|91094045|ref|XP_968644.1|	875	0	PREDICTED: similar to CG7879 CG7879-PA [Tribolium castaneum]
Unigene13050	1626	gi|189237184|ref|XP_966992.2|	750	0	PREDICTED: similar to Cdep CG31536-PE [Tribolium castaneum]
Unigene13051	2158	gi|189241662|ref|XP_966875.2|	1091	0	PREDICTED: similar to AGAP003166-PA [Tribolium castaneum]
Unigene13053	393	gi|126322865|ref|XP_001365875.1|	146	2e-34	PREDICTED: similar to tRNA-guanine transglycosylase [Monodelphis domestica]
Unigene13054	505	gi|149635610|ref|XP_001511970.1|	52.8	5e-06	PREDICTED: similar to Chromosome 10 open reading frame 82 [Ornithorhynchus anatinus]
Unigene13055	3399	gi|110755112|ref|XP_624775.2|	317	1e-115	PREDICTED: similar to CG31037-PA isoform 1 [Apis mellifera]
Unigene13059	487	gi|91091476|ref|XP_966619.1|	129	3e-29	PREDICTED: similar to chromosome 9 open reading frame 90 [Tribolium castaneum]
Unigene13061	890	gi|270014829|gb|EFA11277.1|	207	4e-52	hypothetical protein TcasGA2_TC010812 [Tribolium castaneum]
Unigene13063	480	gi|193657259|ref|XP_001947640.1|	65.9	5e-10	PREDICTED: similar to predicted protein [Acyrthosiphon pisum]
Unigene13064	1184	gi|270010525|gb|EFA06973.1|	137	6e-31	hypothetical protein TcasGA2_TC009933 [Tribolium castaneum]
Unigene13065	289	gi|193678997|ref|XP_001944376.1|	54.7	9e-07	PREDICTED: similar to piggyBac transposase Uribo1 [Acyrthosiphon pisum]
Unigene13066	1364	gi|91089629|ref|XP_973513.1|	820	0	PREDICTED: similar to AGAP009609-PA [Tribolium castaneum]
Unigene13067	2094	gi|189240488|ref|XP_968002.2|	134	2e-29	PREDICTED: similar to proteophosphoglycan ppg4 [Tribolium castaneum]
Unigene13068	478	gi|91077314|ref|XP_974673.1|	145	3e-34	PREDICTED: similar to adam [Tribolium castaneum]
Unigene13069	438	gi|91077418|ref|XP_975403.1|	128	7e-59	PREDICTED: similar to CG5793 CG5793-PA [Tribolium castaneum]
Unigene13071	294	gi|189239596|ref|XP_967754.2|	178	5e-44	PREDICTED: similar to CG9467 CG9467-PA [Tribolium castaneum]
Unigene13072	459	gi|189241927|ref|XP_968016.2|	67.8	1e-10	PREDICTED: similar to mitotic protein phosphatase 1 regulator, putative [Tribolium castaneum]
Unigene13073	252	gi|193709378|ref|XP_001950026.1|	68.9	5e-11	PREDICTED: similar to orf [Acyrthosiphon pisum]
Unigene13074	1390	gi|91088573|ref|XP_973123.1|	395	1e-108	PREDICTED: similar to 1,4-dihydroxy-2-naphthoate octaprenyltransferase [Tribolium castaneum]
Unigene13075	433	gi|170594003|ref|XP_001901753.1|	199	3e-50	Glycosyl hydrolases family 31 protein [Brugia malayi] >gi|158590697|gb|EDP29312.1| Glycosyl hydrolases family 31 protein [Brugia malayi]
Unigene13076	858	gi|91086915|ref|XP_971472.1|	107	5e-43	PREDICTED: similar to Dihydroxyacetone phosphate acyltransferase CG4625-PA [Tribolium castaneum]
Unigene13077	765	gi|91083085|ref|XP_968751.1|	270	1e-86	PREDICTED: similar to cytochrome P450 CYP6BK17 [Tribolium castaneum] >gi|270008228|gb|EFA04676.1| cytochrome P450 346B1 [Tribolium castaneum]
Unigene13079	390	gi|118781876|ref|XP_311915.3|	71.2	9e-12	AGAP002977-PA [Anopheles gambiae str. PEST] >gi|116129301|gb|EAA07579.3| AGAP002977-PA [Anopheles gambiae str. PEST]
Unigene13080	519	gi|213513284|ref|NP_001135406.1|	335	4e-91	estrogen-related receptor [Tribolium castaneum] >gi|270011014|gb|EFA07462.1| estrogen-related receptor [Tribolium castaneum]
Unigene13081	291	gi|291221207|ref|XP_002730614.1|	82	4e-20	PREDICTED: hypothetical protein [Saccoglossus kowalevskii]
Unigene13082	689	gi|15011464|gb|AAK77560.1|AF395329_1	475	1e-133	hexamerin 2 precursor [Tenebrio molitor]
Unigene13083	993	gi|110749554|ref|XP_392782.3|	339	1e-91	PREDICTED: similar to CG7995-PA, isoform A [Apis mellifera]
Unigene13084	486	gi|91088697|ref|XP_975033.1|	79.3	4e-14	PREDICTED: similar to ankyrin repeat protein, putative [Tribolium castaneum] >gi|270011669|gb|EFA08117.1| hypothetical protein TcasGA2_TC005721 [Tribolium castaneum]
Unigene13086	271	gi|109100491|ref|XP_001086317.1|	122	3e-34	PREDICTED: similar to splicing factor 3b, subunit 1 isoform 1 [Macaca mulatta]
Unigene13087	416	gi|23956176|ref|NP_080750.1|	112	3e-24	suppressor of G2 allele of SKP1 homolog [Mus musculus] >gi|37537989|sp|Q9CX34.3|SUGT1_MOUSE RecName: Full=Suppressor of G2 allele of SKP1 homolog >gi|14318755|gb|AAH09167.1| SGT1, suppressor of G2 allele of SKP1 (S. cerevisiae) [Mus musculus] >gi|148703814|gb|EDL35761.1| SGT1, suppressor of G2 allele of SKP1 (S. cerevisiae), isoform CRA_c [Mus musculus]
Unigene13088	608	gi|189234894|ref|XP_966707.2|	238	1e-61	PREDICTED: similar to Discoidin domain receptor CG33531-PA [Tribolium castaneum]
Unigene13089	804	gi|193643578|ref|XP_001949625.1|	58.5	3e-08	PREDICTED: hypothetical protein, partial [Acyrthosiphon pisum]
Unigene1309	3973	gi|91080015|ref|XP_971793.1|	2020	0	PREDICTED: similar to zormin CG33484-PD [Tribolium castaneum]
Unigene13093	444	gi|224062418|ref|XP_002197615.1|	96.7	2e-19	PREDICTED: similar to E3 ubiquitin-protein ligase NEDD4 [Taeniopygia guttata]
Unigene13094	1233	gi|91094261|ref|XP_969516.1|	546	1e-154	PREDICTED: similar to GA20366-PA [Tribolium castaneum]
Unigene13095	319	gi|270014007|gb|EFA10455.1|	79	4e-14	hypothetical protein TcasGA2_TC012701 [Tribolium castaneum]
Unigene13096	607	gi|158300166|ref|XP_320168.4|	82.4	9e-15	AGAP012390-PA [Anopheles gambiae str. PEST] >gi|157013026|gb|EAA00178.4| AGAP012390-PA [Anopheles gambiae str. PEST]
Unigene13097	724	gi|293350971|ref|XP_001061884.2|	98.6	2e-19	PREDICTED: TBP-associated factor 1-like [Rattus norvegicus] >gi|293363034|ref|XP_228551.4| PREDICTED: TAF1 RNA polymerase II, TATA box binding protein (TBP)-associated factor [Rattus norvegicus]
Unigene13099	1043	gi|194668102|ref|XP_001787535.1|	162	2e-38	PREDICTED: similar to SEC31 homolog A [Bos taurus]
Unigene131	337	gi|292627234|ref|XP_001335519.3|	55.8	1e-10	PREDICTED: Caffeine Induced Death (S. pombe Cid) homolog family member (cid-1)-like, partial [Danio rerio]
Unigene13101	262	gi|195054549|ref|XP_001994187.1|	85.1	6e-16	GH23405 [Drosophila grimshawi] >gi|193896057|gb|EDV94923.1| GH23405 [Drosophila grimshawi]
Unigene13102	910	gi|221221646|gb|ACM09484.1|	188	9e-53	Eukaryotic translation initiation factor 2 subunit 2 [Salmo salar]
Unigene13103	2517	gi|189236288|ref|XP_001815250.1|	324	8e-87	PREDICTED: similar to orf [Tribolium castaneum]
Unigene13105	639	gi|91078786|ref|XP_969533.1|	103	4e-21	PREDICTED: similar to CG4042 CG4042-PA [Tribolium castaneum]
Unigene1311	1583	gi|91092464|ref|XP_970082.1|	383	0	PREDICTED: similar to CG3999 CG3999-PA [Tribolium castaneum]
Unigene13110	2065	gi|91094599|ref|XP_966675.1|	417	1e-115	PREDICTED: similar to posterior sex combs protein [Tribolium castaneum]
Unigene13113	919	gi|189235996|ref|XP_972785.2|	384	1e-139	PREDICTED: similar to AGAP008906-PA [Tribolium castaneum]
Unigene13115	1072	gi|189237832|ref|XP_974510.2|	521	1e-146	PREDICTED: similar to pla2g4b [Tribolium castaneum]
Unigene13116	255	gi|2133580|pir||S68305	111	6e-24	gag polyprotein - red flour beetle retrotransposon Woot >gi|805076|gb|AAC47270.1| ORF 1 [Tribolium castaneum]
Unigene13117	2236	gi|91076442|ref|XP_971382.1|	1092	0	PREDICTED: similar to transferrin [Tribolium castaneum]
Unigene13119	896	gi|189234597|ref|XP_974985.2|	244	9e-89	PREDICTED: similar to tau CG31057-PA [Tribolium castaneum]
Unigene13120	533	gi|270012555|gb|EFA09003.1|	72.4	2e-13	hypothetical protein TcasGA2_TC006711 [Tribolium castaneum]
Unigene13121	569	gi|189238865|ref|XP_972891.2|	236	1e-93	PREDICTED: similar to AGAP007092-PA [Tribolium castaneum]
Unigene13122	513	gi|195029891|ref|XP_001987805.1|	108	7e-23	GH19751 [Drosophila grimshawi] >gi|193903805|gb|EDW02672.1| GH19751 [Drosophila grimshawi]
Unigene13123	686	gi|193650233|ref|XP_001952082.1|	88.6	2e-16	PREDICTED: similar to F57G4.9 [Acyrthosiphon pisum]
Unigene13124	314	gi|91080591|ref|XP_973722.1|	167	7e-41	PREDICTED: similar to CG3020 CG3020-PA [Tribolium castaneum]
Unigene13125	584	gi|291232672|ref|XP_002736280.1|	73.9	2e-26	PREDICTED: bruno-2-like [Saccoglossus kowalevskii]
Unigene13126	1302	gi|91094063|ref|XP_969813.1|	512	1e-163	PREDICTED: similar to cytochrome P450 CYP6BK17 [Tribolium castaneum] >gi|270016180|gb|EFA12628.1| cytochrome P450 6BR2 [Tribolium castaneum]
Unigene13127	284	gi|189237147|ref|XP_973725.2|	101	8e-24	PREDICTED: similar to ATP-dependent bile acid permease [Tribolium castaneum]
Unigene13128	256	gi|115676830|ref|XP_785497.2|	82.8	3e-15	PREDICTED: similar to alternative oxidase [Strongylocentrotus purpuratus] >gi|115930459|ref|XP_001192213.1| PREDICTED: similar to alternative oxidase [Strongylocentrotus purpuratus]
Unigene13129	460	gi|270014945|gb|EFA11393.1|	62	6e-09	hypothetical protein TcasGA2_TC011553 [Tribolium castaneum]
Unigene13133	956	gi|91095299|ref|XP_970817.1|	263	6e-69	PREDICTED: similar to protein kinase protein, partial [Tribolium castaneum]
Unigene13134	291	gi|270009987|gb|EFA06435.1|	79.7	3e-14	hypothetical protein TcasGA2_TC009316 [Tribolium castaneum]
Unigene13135	478	gi|91082433|ref|XP_970727.1|	277	7e-74	PREDICTED: similar to AGAP009860-PA [Tribolium castaneum]
Unigene13137	445	gi|189239123|ref|XP_970925.2|	58.5	6e-08	PREDICTED: similar to AGAP010206-PA [Tribolium castaneum] >gi|270011010|gb|EFA07458.1| bicaudal D [Tribolium castaneum]
Unigene13139	3107	gi|189241741|ref|XP_967399.2|	545	0	PREDICTED: similar to CG14073 CG14073-PA [Tribolium castaneum]
Unigene1314	207	gi|215274049|gb|ACJ64922.1|	70.9	3e-26	nicotinic acetylcholine receptor alpha 8 [Leptinotarsa decemlineata]
Unigene13140	478	gi|157131336|ref|XP_001662200.1|	184	8e-46	chitin synthase [Aedes aegypti] >gi|108881856|gb|EAT46081.1| chitin synthase [Aedes aegypti]
Unigene13142	763	gi|91080389|ref|XP_966373.1|	338	1e-131	PREDICTED: similar to type II transmembrane protein, partial [Tribolium castaneum]
Unigene13143	489	gi|115963280|ref|XP_001189292.1|	108	6e-23	PREDICTED: similar to heterogeneous nuclear ribonucleoprotein A3, partial [Strongylocentrotus purpuratus]
Unigene13144	418	gi|189234381|ref|XP_967474.2|	186	3e-46	PREDICTED: similar to Larval cuticle protein A3A (TM-A3A) (TM-LCP A3A) [Tribolium castaneum]
Unigene13146	295	gi|66800953|ref|XP_629402.1|	52.8	3e-06	golgi transport protein 1 [Dictyostelium discoideum AX4] >gi|74850862|sp|Q54CL4.1|GOT1_DICDI RecName: Full=Protein transport protein got1 homolog; AltName: Full=Golgi transport protein 1 >gi|60462783|gb|EAL60983.1| golgi transport protein 1 [Dictyostelium discoideum AX4]
Unigene13147	724	gi|91078076|ref|XP_971952.1|	369	1e-101	PREDICTED: similar to prolyl-tRNA synthetase [Tribolium castaneum]
Unigene13148	272	gi|157117349|ref|XP_001653044.1|	53.1	3e-06	hypothetical protein AaeL_AAEL001315 [Aedes aegypti] >gi|108883386|gb|EAT47611.1| conserved hypothetical protein [Aedes aegypti]
Unigene13150	517	gi|193700025|ref|XP_001944338.1|	77.8	1e-13	PREDICTED: similar to AGAP006655-PA [Acyrthosiphon pisum]
Unigene13151	275	gi|221105426|ref|XP_002162794.1|	62.8	3e-09	PREDICTED: similar to THAP domain-containing protein 9 [Hydra magnipapillata]
Unigene13152	727	gi|189241700|ref|XP_970837.2|	56.6	7e-07	PREDICTED: similar to Mod(mdg4)-heS00531 [Tribolium castaneum]
Unigene13154	3457	gi|91087223|ref|XP_975486.1|	1186	0	PREDICTED: similar to tuberin [Tribolium castaneum]
Unigene13155	566	gi|189236075|ref|XP_972162.2|	80.1	4e-14	PREDICTED: similar to Dual specificity tyrosine-phosphorylation-regulated kinase [Tribolium castaneum]
Unigene13157	1338	gi|270015122|gb|EFA11570.1|	741	0	serine protease P54 [Tribolium castaneum]
Unigene13158	1955	gi|91080109|ref|XP_967250.1|	571	1e-161	PREDICTED: similar to CG6619 CG6619-PA [Tribolium castaneum]
Unigene13159	731	gi|189237451|ref|XP_966552.2|	109	1e-22	PREDICTED: similar to nuclear pore complex protein nup214 [Tribolium castaneum]
Unigene1316	211	gi|270010376|gb|EFA06824.1|	52.4	4e-06	hypothetical protein TcasGA2_TC009766 [Tribolium castaneum]
Unigene13160	1009	gi|91091124|ref|XP_969500.1|	300	5e-80	PREDICTED: similar to AGAP005378-PC [Tribolium castaneum]
Unigene13161	589	gi|91085955|ref|XP_971224.1|	337	1e-91	PREDICTED: similar to CG5859 CG5859-PA [Tribolium castaneum]
Unigene13164	1329	gi|110764215|ref|XP_623974.2|	434	1e-164	PREDICTED: similar to yurt CG9764-PA [Apis mellifera]
Unigene13168	2414	gi|195107309|ref|XP_001998256.1|	221	5e-68	GI23732 [Drosophila mojavensis] >gi|193914850|gb|EDW13717.1| GI23732 [Drosophila mojavensis]
Unigene13169	839	gi|118788024|ref|XP_316447.3|	248	8e-71	AGAP006413-PA [Anopheles gambiae str. PEST] >gi|116127079|gb|EAA10728.3| AGAP006413-PA [Anopheles gambiae str. PEST]
Unigene1317	231	gi|31208059|ref|XP_312996.1|	72.4	4e-12	scavenger receptor class A-like, lysyl oxidase (AGAP004118-PA) [Anopheles gambiae str. PEST] >gi|21296442|gb|EAA08587.1| scavenger receptor class A-like, lysyl oxidase (AGAP004118-PA) [Anopheles gambiae str. PEST]
Unigene13170	716	gi|189233731|ref|XP_971025.2|	425	1e-118	PREDICTED: similar to AGAP002427-PA [Tribolium castaneum]
Unigene13171	3302	gi|66515913|ref|XP_394812.2|	635	0	PREDICTED: similar to WD repeat domain 35 [Apis mellifera]
Unigene13173	418	gi|91084585|ref|XP_976439.1|	81.6	7e-15	PREDICTED: hypothetical protein [Tribolium castaneum] >gi|270008896|gb|EFA05344.1| hypothetical protein TcasGA2_TC015508 [Tribolium castaneum]
Unigene13174	1676	gi|189235417|ref|XP_001812349.1|	368	1e-100	PREDICTED: similar to AGAP006454-PA [Tribolium castaneum]
Unigene13175	484	gi|66812246|ref|XP_640302.1|	55.8	5e-07	DDT domain-containing protein [Dictyostelium discoideum AX4] >gi|74855116|sp|Q54ST3.1|Y2237_DICDI RecName: Full=DDT domain-containing protein DDB_G0282237 >gi|60468316|gb|EAL66324.1| DDT domain-containing protein [Dictyostelium discoideum AX4]
Unigene13176	1503	gi|110749894|ref|XP_001120969.1|	54.7	9e-06	PREDICTED: similar to CG14972-PA [Apis mellifera]
Unigene13179	845	gi|91088841|ref|XP_970807.1|	358	1e-97	PREDICTED: similar to enoki mushroom CG11290-PA [Tribolium castaneum]
Unigene13180	440	gi|270009780|gb|EFA06228.1|	87	2e-16	hypothetical protein TcasGA2_TC009077 [Tribolium castaneum]
Unigene13182	472	gi|41018059|sp|Q8ISP0.1|RS18_BRABE	226	2e-58	RecName: Full=40S ribosomal protein S18 >gi|24266988|gb|AAN52390.1| ribosomal protein S18 [Branchiostoma belcheri]
Unigene13184	1103	gi|110755282|ref|XP_001120586.1|	218	2e-55	PREDICTED: similar to DNA excision repair protein ERCC-6 (ATP-dependent helicase ERCC6) (Cockayne syndrome protein CSB) [Apis mellifera]
Unigene13186	305	gi|91087705|ref|XP_974383.1|	172	2e-42	PREDICTED: similar to Beta-mannosidase precursor (Lysosomal beta A mannosidase) (Mannanase) (Mannase) [Tribolium castaneum]
Unigene13187	486	gi|270011583|gb|EFA08031.1|	120	1e-26	hypothetical protein TcasGA2_TC005620 [Tribolium castaneum]
Unigene13188	468	gi|91089883|ref|XP_972039.1|	103	1e-21	PREDICTED: similar to glucosyl/glucuronosyl transferases [Tribolium castaneum]
Unigene13189	2179	gi|158299052|ref|XP_319172.4|	924	0	AGAP010024-PA [Anopheles gambiae str. PEST] >gi|157014183|gb|EAA13876.4| AGAP010024-PA [Anopheles gambiae str. PEST]
Unigene13190	391	gi|224079590|ref|XP_002192078.1|	99.4	3e-20	PREDICTED: vesicle-associated membrane protein 3 [Taeniopygia guttata]
Unigene13191	680	gi|268370155|ref|NP_001161257.1|	315	6e-85	polypeptide GalNAc transferase 6-like [Tribolium castaneum]
Unigene13194	769	gi|91094451|ref|XP_966698.1|	283	4e-75	PREDICTED: similar to pyruvate kinase isoform 1 [Tribolium castaneum]
Unigene13195	3905	gi|91089099|ref|XP_971819.1|	2271	0	PREDICTED: similar to fkbp-rapamycin associated protein [Tribolium castaneum]
Unigene13197	941	gi|189233579|ref|XP_001808136.1|	528	1e-149	PREDICTED: similar to F28C1.3b [Tribolium castaneum]
Unigene13198	310	gi|91081575|ref|XP_975220.1|	138	5e-32	PREDICTED: similar to maltase 1 [Tribolium castaneum]
Unigene1320	703	gi|91079400|ref|XP_966449.1|	276	4e-73	PREDICTED: similar to arginyl-tRNA synthetase [Tribolium castaneum]
Unigene13201	499	gi|91094079|ref|XP_970481.1|	227	1e-58	PREDICTED: similar to cytochrome P450 CYP6BK17 [Tribolium castaneum] >gi|270016188|gb|EFA12636.1| cytochrome P450 6BK2 [Tribolium castaneum]
Unigene13203	862	gi|91082857|ref|XP_970728.1|	352	7e-96	PREDICTED: similar to CG17664 CG17664-PB [Tribolium castaneum]
Unigene13206	434	gi|91087525|ref|XP_969558.1|	121	6e-27	PREDICTED: similar to zinc finger protein 106 homolog [Tribolium castaneum]
Unigene13209	483	gi|189238893|ref|XP_974283.2|	184	3e-76	PREDICTED: similar to diacylglycerol kinase, beta 90kDa [Tribolium castaneum]
Unigene13210	515	gi|115698840|ref|XP_795203.2|	58.2	1e-07	PREDICTED: similar to ENSANGP00000018260 [Strongylocentrotus purpuratus] >gi|115976767|ref|XP_001184065.1| PREDICTED: similar to ENSANGP00000018260 [Strongylocentrotus purpuratus]
Unigene13212	1717	gi|91092340|ref|XP_970937.1|	324	1e-170	PREDICTED: similar to ctl transporter [Tribolium castaneum]
Unigene13213	494	gi|91082115|ref|XP_976200.1|	196	2e-49	PREDICTED: hypothetical protein [Tribolium castaneum] >gi|270007260|gb|EFA03708.1| hypothetical protein TcasGA2_TC013813 [Tribolium castaneum]
Unigene13214	726	gi|91087577|ref|XP_971586.1|	473	1e-132	PREDICTED: similar to digestive organ expansion factor [Tribolium castaneum]
Unigene13218	2867	gi|66505260|ref|XP_396597.2|	1096	0	PREDICTED: similar to UPF2 regulator of nonsense transcripts homolog [Apis mellifera]
Unigene1322	224	gi|189239150|ref|XP_971887.2|	94.4	1e-18	PREDICTED: similar to male sterility domain containing 2 [Tribolium castaneum]
Unigene13220	276	gi|189239427|ref|XP_974753.2|	67	2e-10	PREDICTED: similar to TBP-associated factor 8 CG7128-PA [Tribolium castaneum]
Unigene13222	983	gi|48138658|ref|XP_396912.1|	298	8e-98	PREDICTED: similar to ariadne CG5659-PA, isoform A [Apis mellifera] >gi|66499600|ref|XP_623344.1| PREDICTED: similar to ariadne CG5659-PA, isoform A [Apis mellifera]
Unigene13223	273	gi|91077962|ref|XP_967569.1|	144	1e-41	PREDICTED: similar to AGAP007585-PA [Tribolium castaneum]
Unigene13224	668	gi|71896003|ref|NP_001025628.1|	115	1e-24	WD repeat domain 12 [Xenopus (Silurana) tropicalis] >gi|82230728|sp|Q5BJ90.1|WDR12_XENTR RecName: Full=Ribosome biogenesis protein wdr12; AltName: Full=WD repeat-containing protein 12 >gi|60550933|gb|AAH91577.1| wdr12 protein [Xenopus (Silurana) tropicalis]
Unigene13225	1428	gi|91089783|ref|XP_967761.1|	681	0	PREDICTED: similar to CG14446 CG14446-PA, partial [Tribolium castaneum]
Unigene13227	438	gi|189241571|ref|XP_968803.2|	143	6e-42	PREDICTED: similar to pyrokinin-like receptor 1 [Tribolium castaneum]
Unigene13228	2467	gi|189236799|ref|XP_970309.2|	1405	0	PREDICTED: similar to disheveled associated activator of morphogenesis [Tribolium castaneum]
Unigene13229	260	gi|170578201|ref|XP_001894311.1|	104	7e-22	protein-tyrosine phosphatase Lar-like precursor [Brugia malayi]
Unigene1323	542	gi|189239162|ref|XP_972375.2|	93.6	3e-18	PREDICTED: similar to AGAP008072-PA [Tribolium castaneum]
Unigene13230	1721	gi|193688414|ref|XP_001943732.1|	102	4e-20	PREDICTED: similar to fruitless [Acyrthosiphon pisum]
Unigene13231	875	gi|193603776|ref|XP_001950144.1|	124	4e-27	PREDICTED: similar to cell division protein ftsj [Acyrthosiphon pisum]
[truncated: 35,375 more rows]
