# Supplementary material for: Transcriptomic Immune Response of Tenebrio molitor Pupae to Parasitization by Scleroderma guani
Source: PLoS One. 2013 Jan 14;8(1):e54411. doi: 10.1371/journal.pone.0054411 (PMC3544796; doi:10.1371/journal.pone.0054411)
Supplement: Table S3 — Gene ontology (GO) annotation of unigenes. (XLS) [file pone.0054411.s008.xls]

## Sheet: Sheet1
Table S3. GO annotation of unigenes.
GeneID	GO
Unigene1008	GO:0035013	GO:0008188	GO:0045932	GO:0007186	GO:0016021
Unigene1023	GO:0004091
Unigene1034	GO:0003777	GO:0000022	GO:0005874	GO:0051301	GO:0005524	GO:0007018	GO:0005515	GO:0007067	GO:0005871	GO:0005819	GO:0005654
Unigene1040	GO:0005975	GO:0004553	GO:0043169
Unigene1062	GO:0030528	GO:0003677	GO:0045449
Unigene1070	GO:0016199	GO:0016204	GO:0007423	GO:0007026	GO:0016319	GO:0048813	GO:0035147	GO:0030716	GO:0000235	GO:0003779	GO:0030036	GO:0008017	GO:0007475	GO:0035149	GO:0045169	GO:0005912	GO:0030516
Unigene1082	GO:0016491
Unigene1098	GO:0004386	GO:0000166
Unigene1104	GO:0009987
Unigene1106	GO:0005625	GO:0005792	GO:0005529	GO:0005975	GO:0004566	GO:0005764
Unigene1107	GO:0005488	GO:0004672
Unigene1112	GO:0006810	GO:0005215
Unigene1113	GO:0005789	GO:0016780	GO:0016254
Unigene1115	GO:0002119	GO:0000003	GO:0009792	GO:0040007
Unigene1119	GO:0003682	GO:0031202	GO:0005681	GO:0005515	GO:0009952	GO:0000398
Unigene1121	GO:0016020
Unigene11231	GO:0016491
Unigene11233	GO:0043142	GO:0003684	GO:0003690	GO:0051106	GO:0006268	GO:0051260	GO:0008022	GO:0000724	GO:0042802	GO:0006312	GO:0043565	GO:0005524	GO:0000150	GO:0016605	GO:0007131	GO:0003697	GO:0042493	GO:0000800
Unigene11234	GO:0044430	GO:0017111	GO:0000166	GO:0015630
Unigene11238	GO:0005739	GO:0046914	GO:0004222	GO:0006627
Unigene11249	GO:0019216	GO:0043388	GO:0006355	GO:0003700	GO:0045446	GO:0007275	GO:0004402	GO:0003713	GO:0005669	GO:0005737	GO:0008168
Unigene11255	GO:0003677	GO:0045449	GO:0005634
Unigene11267	GO:0005516	GO:0008270	GO:0008021	GO:0043195	GO:0016082	GO:0045211	GO:0019992	GO:0007242
Unigene11271	GO:0000166
Unigene11280	GO:0006651	GO:0004871	GO:0007629	GO:0007242	GO:0004435	GO:0005509	GO:0006661
Unigene11289	GO:0008061	GO:0006030
Unigene11292	GO:0045252	GO:0051087	GO:0004149	GO:0005759	GO:0031072	GO:0006099	GO:0031405	GO:0005634
Unigene11297	GO:0007411	GO:0030424	GO:0008046	GO:0006909	GO:0030425	GO:0016319	GO:0043025	GO:0007413	GO:0007422	GO:0005515	GO:0021551	GO:0008367
Unigene11302	GO:0005737	GO:0004019	GO:0005525	GO:0002376	GO:0005515	GO:0006167	GO:0042301
Unigene11312	GO:0031145	GO:0051437	GO:0051436	GO:0005515	GO:0000502
Unigene11314	GO:0006906	GO:0006813	GO:0008022	GO:0004176	GO:0006508	GO:0005524	GO:0007269	GO:0043198	GO:0000287	GO:0019905	GO:0004252	GO:0005737	GO:0014069	GO:0015031
Unigene11320	GO:0042221	GO:0005515	GO:0043231	GO:0004620	GO:0006898	GO:0016042	GO:0051050	GO:0048522	GO:0009966	GO:0042995	GO:0008081	GO:0044459
Unigene11323	GO:0003677	GO:0006355
Unigene11325	GO:0009987	GO:0048856
Unigene11334	GO:0006357	GO:0030177	GO:0016455	GO:0005515	GO:0000119
Unigene11335	GO:0044267	GO:0004672
Unigene11342	GO:0009888	GO:0043154	GO:0044237	GO:0050614	GO:0005789	GO:0050660	GO:0006916	GO:0044238	GO:0042605	GO:0019899	GO:0005634	GO:0006979
Unigene11347	GO:0016491	GO:0055114	GO:0005488
Unigene11358	GO:0005488
Unigene11365	GO:0016020	GO:0004888
Unigene11368	GO:0043565	GO:0003700	GO:0005634	GO:0006355
Unigene11382	GO:0005829	GO:0003989	GO:0006633	GO:0005625	GO:0005739	GO:0046320	GO:0030145	GO:0006084	GO:0009374	GO:0005524	GO:0014070	GO:0012505	GO:0004075	GO:0042493	GO:0016020	GO:0005794
Unigene11384	GO:0005488
Unigene11388	GO:0005488
Unigene11395	GO:0005887	GO:0005328	GO:0006836
Unigene11397	GO:0043231	GO:0017166	GO:0030274	GO:0007044	GO:0005925	GO:0030866
Unigene11398	GO:0004559	GO:0030246	GO:0005764	GO:0006013	GO:0008270
Unigene11403	GO:0016558	GO:0060152	GO:0008289	GO:0005778	GO:0032403	GO:0005524	GO:0008022	GO:0042623	GO:0005829
Unigene11404	GO:0005622
Unigene11406	GO:0006810	GO:0016020
Unigene11414	GO:0051896	GO:0031932	GO:0032314	GO:0009790	GO:0050731	GO:0030838
Unigene11417	GO:0009190	GO:0004872	GO:0004383
Unigene11427	GO:0043565	GO:0007275	GO:0003700	GO:0005634	GO:0006355
Unigene11431	GO:0043565	GO:0003700	GO:0005634	GO:0006355
Unigene11432	GO:0009987
Unigene11434	GO:0006511	GO:0008270
Unigene11435	GO:0005887	GO:0006810	GO:0005215
Unigene11436	GO:0004067
Unigene11440	GO:0006457	GO:0008380	GO:0048042	GO:0005681	GO:0006397	GO:0003755
Unigene11443	GO:0004553	GO:0005975	GO:0005576	GO:0008367	GO:0045088
Unigene11445	GO:0016740
Unigene11446	GO:0007218	GO:0005184	GO:0007589	GO:0008613
Unigene11447	GO:0003676	GO:0016348	GO:0005634	GO:0008270	GO:0007442
Unigene11467	GO:0005488
Unigene11469	GO:0016491
Unigene11479	GO:0005578
Unigene11481	GO:0048856	GO:0003676	GO:0007275
Unigene11484	GO:0043231	GO:0016020
Unigene11492	GO:0006350	GO:0003899	GO:0003677
Unigene11494	GO:0000122	GO:0051798	GO:0043395	GO:0007154
Unigene11499	GO:0003676	GO:0005515	GO:0006446	GO:0005829
Unigene11501	GO:0008360	GO:0007015	GO:0007242	GO:0007155	GO:0030695
Unigene11503	GO:0005737	GO:0007030	GO:0016887	GO:0016082	GO:0005524	GO:0006888	GO:0006911
Unigene11504	GO:0005576
Unigene11507	GO:0002119	GO:0005488	GO:0004672
Unigene11515	GO:0003887	GO:0006260	GO:0003677	GO:0005634
Unigene11516	GO:0003700	GO:0016481	GO:0005634
Unigene11518	GO:0004104
Unigene11527	GO:0008360	GO:0005887	GO:0007155
Unigene11530	GO:0005737	GO:0031054	GO:0005515
Unigene11534	GO:0005488	GO:0000381	GO:0005634
Unigene11540	GO:0002119	GO:0001708	GO:0016055	GO:0003676	GO:0051402	GO:0005515	GO:0001764	GO:0005634	GO:0007265	GO:0045138
Unigene11545	GO:0004672	GO:0044464	GO:0044267	GO:0048513	GO:0007242	GO:0009607	GO:0033554	GO:0005488
Unigene11556	GO:0006468	GO:0005524	GO:0004713
Unigene11563	GO:0050789	GO:0043234	GO:0044463	GO:0031512	GO:0044446	GO:0005515	GO:0009434	GO:0005737	GO:0009296
Unigene11565	GO:0003899	GO:0003677	GO:0005736	GO:0006360	GO:0032549
Unigene11567	GO:0000718	GO:0030528	GO:0006367	GO:0005515	GO:0006368	GO:0005654
Unigene11571	GO:0005829	GO:0016936
Unigene11574	GO:0008233	GO:0046872
Unigene11579	GO:0005488	GO:0004722	GO:0006470
Unigene11589	GO:0042384	GO:0005525	GO:0005622	GO:0007264
Unigene11595	GO:0005737	GO:0045893	GO:0008134
Unigene11598	GO:0046872	GO:0016820	GO:0016887	GO:0000166	GO:0008152	GO:0016020
Unigene11609	GO:0044464
Unigene11613	GO:0016874	GO:0008152
Unigene11620	GO:0044464	GO:0017111
Unigene11624	GO:0003746	GO:0005525	GO:0005739	GO:0006414	GO:0003924
Unigene11629	GO:0005887	GO:0005328	GO:0006836
Unigene11631	GO:0005488
Unigene11639	GO:0016044	GO:0030127	GO:0006888
Unigene11643	GO:0016747
Unigene11654	GO:0009306	GO:0005509	GO:0040007	GO:0010171	GO:0002119	GO:0005788	GO:0016887	GO:0005515	GO:0030968	GO:0000166	GO:0040011
Unigene11660	GO:0008078	GO:0007476	GO:0007298	GO:0030036	GO:0016563	GO:0007424	GO:0045893
Unigene11665	GO:0005789	GO:0016780	GO:0016254
Unigene11667	GO:0016021	GO:0006813	GO:0005267
Unigene11672	GO:0009755
Unigene11677	GO:0020037	GO:0055114	GO:0004497	GO:0009055
Unigene11679	GO:0000375	GO:0008419	GO:0006397	GO:0005634
Unigene11680	GO:0033746	GO:0030154	GO:0033749	GO:0046329	GO:0055114	GO:0016702	GO:0035212	GO:0005634	GO:0043066
Unigene11685	GO:0004672
Unigene11691	GO:0046872	GO:0044425	GO:0008152	GO:0003824
Unigene11714	GO:0046872
Unigene11723	GO:0008152	GO:0003824
Unigene1173	GO:0003713	GO:0000119	GO:0006357
Unigene1180	GO:0046872
Unigene1181	GO:0005634
Unigene1186	GO:0016740
Unigene1205	GO:0005743	GO:0016021	GO:0005488	GO:0006810	GO:0022857
Unigene1215	GO:0005515	GO:0009987	GO:0051179
Unigene1221	GO:0016740
Unigene12230	GO:0007619
Unigene12237	GO:0004871
Unigene12238	GO:0043231	GO:0042995
Unigene1225	GO:0016020	GO:0006811	GO:0005215
Unigene12261	GO:0008241	GO:0005524	GO:0006508	GO:0016020	GO:0008270	GO:0008237
Unigene12262	GO:0007224	GO:0016055	GO:0008354	GO:0016021	GO:0031227	GO:0015014	GO:0008101	GO:0005515	GO:0030210	GO:0006044	GO:0050508	GO:0005794	GO:0050509
Unigene12263	GO:0008152
Unigene12272	GO:0005737	GO:0004812	GO:0031072	GO:0005524	GO:0006418
Unigene12276	GO:0005488	GO:0004672
Unigene12280	GO:0043234	GO:0017124
Unigene12282	GO:0005488	GO:0016787
Unigene12283	GO:0005515	GO:0007482	GO:0003700	GO:0002168	GO:0007591	GO:0005634	GO:0008270
Unigene12288	GO:0008152	GO:0004553
Unigene12296	GO:0046933	GO:0015986	GO:0046961	GO:0033180
Unigene12303	GO:0008260	GO:0005759	GO:0046952	GO:0042803
Unigene12306	GO:0006810
Unigene12308	GO:0005515	GO:0030239	GO:0044424
Unigene12317	GO:0002009	GO:0008757	GO:0040011
Unigene12318	GO:0003677	GO:0006350
Unigene12324	GO:0005737	GO:0065008	GO:0005488	GO:0016491	GO:0009987
Unigene12325	GO:0016023	GO:0048489
Unigene12329	GO:0016272	GO:0051082	GO:0005509
Unigene12335	GO:0016070	GO:0007166	GO:0043112	GO:0005604	GO:0007268	GO:0010467	GO:0016043	GO:0044464
Unigene12336	GO:0005488
Unigene12337	GO:0006928	GO:0005885	GO:0031252	GO:0005515	GO:0005200	GO:0030838
Unigene12342	GO:0035005	GO:0005543	GO:0016303	GO:0006911	GO:0046934
Unigene12349	GO:0009987	GO:0005488	GO:0016740	GO:0007275
Unigene12353	GO:0006468	GO:0005524	GO:0004674
Unigene12355	GO:0007498	GO:0007010	GO:0044425
Unigene12358	GO:0006468	GO:0005840	GO:0005524	GO:0007165	GO:0004674
Unigene12360	GO:0031395	GO:0005184	GO:0048082
Unigene12361	GO:0000278	GO:0045746	GO:0030528	GO:0007605	GO:0007417	GO:0048813	GO:0030713	GO:0048098	GO:0045165	GO:0008585	GO:0007443	GO:0008587	GO:0007422	GO:0003677	GO:0008052	GO:0035277
Unigene12363	GO:0000278	GO:0016319	GO:0050770	GO:0017017	GO:0010591	GO:0008064	GO:0048749
Unigene12369	GO:0016740
Unigene12370	GO:0004430	GO:0046854
Unigene12371	GO:0008653	GO:0050528	GO:0004465	GO:0050728
Unigene12373	GO:0007411	GO:0030424	GO:0008046	GO:0006909	GO:0030425	GO:0016319	GO:0043025	GO:0007413	GO:0007422	GO:0005515	GO:0021551	GO:0008367	GO:0005887
Unigene12383	GO:0006810	GO:0009987
Unigene12387	GO:0007391	GO:0006468	GO:0005622	GO:0004697	GO:0005524	GO:0007165
Unigene12392	GO:0016818	GO:0005488
Unigene12394	GO:0005737
Unigene12399	GO:0005852	GO:0005515	GO:0006446	GO:0005829
Unigene1239	GO:0006468	GO:0000165	GO:0006979	GO:0004709
Unigene12402	GO:0009117	GO:0030955	GO:0055114	GO:0003920	GO:0009409
Unigene12411	GO:0016021	GO:0006814
Unigene12416	GO:0005743	GO:0022857	GO:0005811	GO:0006839	GO:0005509	GO:0016021
Unigene12418	GO:0005682	GO:0008026	GO:0005524	GO:0005515	GO:0000354
Unigene12425	GO:0007430	GO:0035154	GO:0006355	GO:0043565	GO:0003700	GO:0007475	GO:0005634
Unigene12443	GO:0006470	GO:0043169	GO:0005516	GO:0046872	GO:0045494	GO:0016059	GO:0019722	GO:0004723
Unigene12450	GO:0016301	GO:0006511	GO:0005515	GO:0016874
Unigene12451	GO:0005737	GO:0043231
Unigene12456	GO:0050769	GO:0007249	GO:0006916
Unigene12457	GO:0048705	GO:0001649	GO:0006917	GO:0016491	GO:0005515	GO:0008152	GO:0005634	GO:0005739	GO:0010165
Unigene12464	GO:0008324
Unigene12465	GO:0040035
Unigene12470	GO:0005488	GO:0043229	GO:0006911
Unigene12476	GO:0005763	GO:0003735	GO:0006412
Unigene12480	GO:0005887	GO:0005328	GO:0006836
Unigene12482	GO:0005622	GO:0008033	GO:0000166
Unigene12486	GO:0016803	GO:0005783	GO:0044425
Unigene12494	GO:0008026	GO:0003676	GO:0005524	GO:0005634	GO:0006396
Unigene12505	GO:0008026	GO:0003676	GO:0005681	GO:0005515	GO:0005524	GO:0000398
Unigene12509	GO:0008152	GO:0005524	GO:0008080
Unigene12511	GO:0007419	GO:0006355	GO:0007450	GO:0007420	GO:0007476	GO:0035222	GO:0043565	GO:0021782	GO:0007517	GO:0003700	GO:0007400	GO:0007398	GO:0042659	GO:0035309	GO:0005634
Unigene12513	GO:0042060	GO:0006457	GO:0030097	GO:0042355	GO:0009566	GO:0006605	GO:0007399	GO:0009790	GO:0046920	GO:0006486	GO:0016020	GO:0005794
Unigene12515	GO:0005622
Unigene12516	GO:0015630	GO:0007017	GO:0016043	GO:0005198	GO:0044430
Unigene12518	GO:0005887	GO:0005427
Unigene12527	GO:0006952	GO:0006355	GO:0035169	GO:0042690	GO:0035165	GO:0035164	GO:0021782	GO:0003700	GO:0031290	GO:0008283	GO:0048813	GO:0005634	GO:0007516
Unigene12534	GO:0000786	GO:0003677	GO:0006334	GO:0005634
Unigene12537	GO:0005488	GO:0006350	GO:0005634
Unigene12539	GO:0016568	GO:0044238	GO:0010468	GO:0034960	GO:0005634
Unigene12547	GO:0005829	GO:0004177
Unigene12548	GO:0003723	GO:0042255	GO:0005634	GO:0005515
Unigene12551	GO:0005488
Unigene12553	GO:0003700	GO:0005634	GO:0006355
Unigene12555	GO:0016772	GO:0030726	GO:0007112	GO:0000916	GO:0043147	GO:0007111	GO:0007110	GO:0008340
Unigene12556	GO:0016043
Unigene12557	GO:0006915	GO:0005515	GO:0050794	GO:0005634
Unigene12560	GO:0005488	GO:0016740
Unigene12564	GO:0016021	GO:0016857	GO:0006024
Unigene12570	GO:0005529
Unigene12571	GO:0042393	GO:0045944	GO:0060215	GO:0051260	GO:0006334	GO:0005737	GO:0030332	GO:0005634
Unigene12580	GO:0008061	GO:0006030
Unigene12589	GO:0005576	GO:0007623	GO:0008049
Unigene12595	GO:0005739	GO:0005515
Unigene12597	GO:0008239
Unigene12598	GO:0007411	GO:0030424	GO:0008046	GO:0006909	GO:0030425	GO:0016319	GO:0043025	GO:0007413	GO:0007422	GO:0005515	GO:0021551	GO:0008367
Unigene12600	GO:0035088
Unigene12607	GO:0006633	GO:0046872	GO:0006090	GO:0005743	GO:0005811	GO:0003985
Unigene12608	GO:0005789	GO:0016780	GO:0016254
Unigene12612	GO:0051246	GO:0043687
Unigene12618	GO:0016020
Unigene12619	GO:0007369	GO:0045454	GO:0009055	GO:0048240	GO:0006508	GO:0006120	GO:0043159	GO:0019861	GO:0005759	GO:0004148	GO:0042391	GO:0050660
Unigene12620	GO:0044464
Unigene12621	GO:0005515	GO:0006259	GO:0050789	GO:0044446	GO:0043232	GO:0003824	GO:0005634
Unigene12632	GO:0016566	GO:0000122	GO:0005700	GO:0008270	GO:0046843	GO:0048813	GO:0003704	GO:0003677	GO:0001709	GO:0042803	GO:0045467	GO:0003682	GO:0005634
Unigene12633	GO:0051179	GO:0005100	GO:0007266	GO:0016020
Unigene12641	GO:0005730
Unigene12642	GO:0007431	GO:0004872	GO:0007629	GO:0042756	GO:0016201	GO:0005886	GO:0005515	GO:0007411	GO:0007632	GO:0005576
Unigene12643	GO:0006468	GO:0030955	GO:0005242	GO:0005524	GO:0006813	GO:0016021
Unigene12644	GO:0006350	GO:0003896	GO:0008270	GO:0005658	GO:0006269
Unigene12648	GO:0005739
Unigene12649	GO:0008061	GO:0006030
Unigene12651	GO:0051179	GO:0042995
Unigene12653	GO:0007018	GO:0006072	GO:0005858	GO:0005524	GO:0042623	GO:0004368	GO:0009331	GO:0003777
Unigene12655	GO:0003777	GO:0048490	GO:0007528	GO:0005874	GO:0008345	GO:0047496	GO:0005524	GO:0005871	GO:0005737
Unigene12656	GO:0016301
Unigene12659	GO:0009987	GO:0005890	GO:0005391	GO:0046872	GO:0015672	GO:0005624	GO:0005515
Unigene12660	GO:0007265	GO:0001751	GO:0008103	GO:0008355	GO:0008283	GO:0045172	GO:0019904	GO:0007059	GO:0004863	GO:0045448	GO:0016483	GO:0005634	GO:0006588	GO:0007294
Unigene12661	GO:0016817
Unigene12662	GO:0050662
Unigene12663	GO:0005737	GO:0046872	GO:0006661	GO:0007165	GO:0008934	GO:0006796
Unigene1267	GO:0004175	GO:0035008
Unigene12685	GO:0003677	GO:0004003	GO:0005524	GO:0006289	GO:0005634
Unigene12686	GO:0016787
Unigene1268	GO:0005991	GO:0004555
Unigene12691	GO:0032357	GO:0045910	GO:0010165	GO:0032405	GO:0008022	GO:0000400	GO:0030183	GO:0032302	GO:0008584	GO:0043531	GO:0032181	GO:0003697	GO:0032142	GO:0006302	GO:0006119	GO:0007050	GO:0043524	GO:0019237	GO:0008340	GO:0032143	GO:0010224	GO:0016446	GO:0000287	GO:0007281	GO:0051096	GO:0006301	GO:0006928	GO:0016887	GO:0042803	GO:0032137	GO:0031573	GO:0006298	GO:0005524	GO:0032301	GO:0001701	GO:0043570	GO:0045190
Unigene12697	GO:0007165	GO:0004872
Unigene12701	GO:0016020
Unigene12703	GO:0030594	GO:0030054	GO:0030425	GO:0007632	GO:0006811	GO:0060079	GO:0045211	GO:0004889	GO:0005892
Unigene12712	GO:0016791
Unigene12718	GO:0003899	GO:0005665	GO:0003677	GO:0006366
Unigene12720	GO:0044403	GO:0009987
Unigene1272	GO:0006814	GO:0005391	GO:0030317	GO:0030955	GO:0016021	GO:0006813	GO:0015077	GO:0006754	GO:0005524	GO:0000287	GO:0030641	GO:0031402
Unigene1274	GO:0017183	GO:0004164
Unigene1288	GO:0016021
Unigene1311	GO:0004375	GO:0030170	GO:0016829	GO:0005960	GO:0005739	GO:0042803	GO:0019464
Unigene1314	GO:0045211	GO:0030054	GO:0006811	GO:0016021	GO:0030594	GO:0004889
Unigene1317	GO:0005507	GO:0016020	GO:0005044	GO:0004720
Unigene1320	GO:0016874	GO:0006412
Unigene1323	GO:0005488
Unigene1324	GO:0044238
Unigene1332	GO:0007411	GO:0035098	GO:0003677	GO:0007517	GO:0005515	GO:0035186	GO:0048813	GO:0046976	GO:0016571
Unigene1349	GO:0007427	GO:0035151	GO:0046872	GO:0007088	GO:0046845	GO:0004879	GO:0003700	GO:0006350	GO:0005634
Unigene1354	GO:0006508	GO:0005578
Unigene1356	GO:0005664	GO:0006270
Unigene1370	GO:0020037	GO:0055114	GO:0004497	GO:0009055
Unigene13727	GO:0044238	GO:0006333	GO:0034960	GO:0005515	GO:0005200	GO:0016514
Unigene1372	GO:0016817
Unigene13731	GO:0016787
Unigene13741	GO:0016798	GO:0008152
Unigene13742	GO:0003899	GO:0005488	GO:0006383	GO:0005666	GO:0005737
Unigene13745	GO:0005622	GO:0007264
Unigene13746	GO:0046872
Unigene13750	GO:0006508	GO:0004252
Unigene13759	GO:0010171	GO:0002119	GO:0000003	GO:0009792	GO:0009987	GO:0040007	GO:0015031
Unigene1375	GO:0005737	GO:0009220	GO:0004849	GO:0005634	GO:0019201	GO:0000166
Unigene13763	GO:0043565	GO:0003707	GO:0003700	GO:0005634	GO:0008270	GO:0006355
Unigene1376	GO:0003924	GO:0005525	GO:0007264
Unigene13772	GO:0030528	GO:0005515	GO:0019730	GO:0016199	GO:0005634
Unigene13777	GO:0008233
Unigene13779	GO:0007476
Unigene13788	GO:0004871
Unigene1378	GO:0005840	GO:0003735	GO:0006412
Unigene13790	GO:0008526	GO:0005388	GO:0005509	GO:0045494	GO:0007608	GO:0008525	GO:0016029	GO:0035091	GO:0016059	GO:0005887
Unigene13814	GO:0005516	GO:0007243	GO:0006916	GO:0005524	GO:0016740	GO:0015629	GO:0008624	GO:0005737	GO:0006468
Unigene13816	GO:0016787
Unigene13819	GO:0005277	GO:0016021	GO:0006836
Unigene13835	GO:0005739	GO:0004430	GO:0006661	GO:0005768	GO:0044446	GO:0005515	GO:0031090	GO:0007165	GO:0012505	GO:0006898	GO:0005783
Unigene13840	GO:0008017	GO:0005769	GO:0005624	GO:0048193	GO:0005770	GO:0005798	GO:0005829	GO:0005874
Unigene13842	GO:0030097	GO:0043139	GO:0006367	GO:0000718	GO:0009650	GO:0000075	GO:0008022	GO:0000166	GO:0008026	GO:0006283	GO:0047485	GO:0016563	GO:0021700	GO:0003676	GO:0009790	GO:0046872	GO:0005675	GO:0006917	GO:0033683	GO:0006368	GO:0045944	GO:0019907	GO:0006979	GO:0035315
Unigene13845	GO:0005515	GO:0016740
Unigene13846	GO:0005737	GO:0006423	GO:0005524	GO:0004817
Unigene13847	GO:0000790	GO:0033261	GO:0009582	GO:0007623	GO:0042127	GO:0046982	GO:0016481	GO:0002009
Unigene13849	GO:0007420	GO:0019843	GO:0003735	GO:0006414	GO:0022627	GO:0045727	GO:0009790	GO:0005844	GO:0008284
Unigene13851	GO:0046872
Unigene13856	GO:0005635	GO:0016020
Unigene13864	GO:0043231	GO:0044444	GO:0016020
Unigene13869	GO:0005737	GO:0016740
Unigene1386	GO:0006810
Unigene13872	GO:0005789	GO:0009987	GO:0016021
Unigene13874	GO:0005737	GO:0006897	GO:0005515
Unigene13880	GO:0035004	GO:0005488	GO:0009987
Unigene13882	GO:0004871	GO:0016059	GO:0004435	GO:0051482	GO:0005624	GO:0030384	GO:0008377	GO:0016027	GO:0005509	GO:0006651	GO:0009649	GO:0005096	GO:0019722	GO:0046673	GO:0008654	GO:0007608	GO:0008344
Unigene13889	GO:0005622
Unigene13899	GO:0007265	GO:0001751	GO:0008103	GO:0008355	GO:0008283	GO:0045172	GO:0019904	GO:0007059	GO:0004863	GO:0045448	GO:0016483	GO:0005634	GO:0006588	GO:0007294
Unigene13901	GO:0004725
Unigene13915	GO:0042478
Unigene13916	GO:0044464
Unigene13922	GO:0008380	GO:0003746	GO:0005525	GO:0005681	GO:0005515	GO:0006397	GO:0003924
Unigene13927	GO:0046489	GO:0004143	GO:0046834	GO:0007015	GO:0045494	GO:0006654	GO:0019992	GO:0016059	GO:0016020
Unigene13934	GO:0005488	GO:0048513
Unigene13936	GO:0016021
Unigene13938	GO:0044464
Unigene13943	GO:0046872
Unigene13946	GO:0005488
Unigene13951	GO:0000030	GO:0031227
Unigene13953	GO:0005488
Unigene13961	GO:0044424
Unigene13963	GO:0005515
Unigene13974	GO:0016023	GO:0006886
Unigene13975	GO:0008284	GO:0006916
Unigene13981	GO:0005488
Unigene13983	GO:0003676
Unigene13984	GO:0016020
Unigene13987	GO:0051443	GO:0050815	GO:0060393	GO:0042127	GO:0030512	GO:0046332	GO:0016853	GO:0050816
Unigene13996	GO:0003676	GO:0004386	GO:0000166
Unigene14004	GO:0044262	GO:0005759	GO:0004108	GO:0006099
Unigene14005	GO:0001741	GO:0008285	GO:0030154	GO:0005515	GO:0001835
Unigene1400	GO:0007417	GO:0007166	GO:0030154	GO:0048513	GO:0016043
Unigene14015	GO:0005488
Unigene1401	GO:0008270	GO:0005622
Unigene14022	GO:0006810	GO:0005515
Unigene14025	GO:0007350	GO:0007476	GO:0006911	GO:0007399	GO:0008407	GO:0006350	GO:0005634
Unigene14026	GO:0006350
Unigene1402	GO:0004091
Unigene14030	GO:0004386
Unigene14035	GO:0031965	GO:0000922	GO:0030496	GO:0005813	GO:0035186
Unigene14047	GO:0007165	GO:0016310	GO:0004143
Unigene14055	GO:0000166
Unigene14065	GO:0008380	GO:0004004	GO:0005681	GO:0003723	GO:0006397	GO:0005524
Unigene14068	GO:0008270	GO:0003676	GO:0005622
Unigene14078	GO:0005488
Unigene14080	GO:0005089	GO:0007411	GO:0007417	GO:0050770	GO:0030036	GO:0007422	GO:0007266	GO:0005886
Unigene14092	GO:0016021	GO:0006911
Unigene14096	GO:0016874	GO:0018166
Unigene1409	GO:0008565	GO:0051533	GO:0005488	GO:0007015	GO:0008360	GO:0006607	GO:0005635	GO:0005811	GO:0000059
Unigene14100	GO:0007049	GO:0005509
Unigene14103	GO:0051276	GO:0008094	GO:0004386	GO:0003677	GO:0042493	GO:0000724	GO:0010212	GO:0005524	GO:0005634	GO:0031177
Unigene14104	GO:0044238	GO:0034960	GO:0044444	GO:0019904	GO:0050794	GO:0016020
Unigene14111	GO:0015630	GO:0001745	GO:0035239	GO:0007018	GO:0005515	GO:0044444	GO:0044430
Unigene14112	GO:0006537	GO:0008483
Unigene14115	GO:0042066	GO:0005516	GO:0007291
Unigene14116	GO:0003729	GO:0030619	GO:0005686	GO:0005685	GO:0000381	GO:0005692	GO:0019099	GO:0000166	GO:0007539	GO:0048477
Unigene14118	GO:0006508	GO:0005634	GO:0004198
Unigene14130	GO:0051087	GO:0005874	GO:0007025
Unigene14131	GO:0005730	GO:0005794	GO:0003676
Unigene14134	GO:0001619	GO:0030073	GO:0016020
Unigene14135	GO:0016568	GO:0005667	GO:0045449	GO:0016773	GO:0000123	GO:0003713	GO:0007093
Unigene14136	GO:0007018	GO:0005834	GO:0004871	GO:0003676	GO:0005524	GO:0007186	GO:0005871	GO:0003777	GO:0005874
Unigene14139	GO:0044267	GO:0008234
Unigene14144	GO:0005488
Unigene14145	GO:0005488
Unigene14148	GO:0005488
Unigene1414	GO:0050681	GO:0045944	GO:0000398	GO:0003713	GO:0005634
Unigene14154	GO:0005829	GO:0051436	GO:0004298	GO:0031145	GO:0051437	GO:0005515	GO:0005839	GO:0005634
Unigene14156	GO:0005488	GO:0048513
Unigene14160	GO:0001539	GO:0005858	GO:0000166	GO:0003777
Unigene14162	GO:0007411	GO:0007155	GO:0044425	GO:0005886
Unigene14165	GO:0019805	GO:0048666	GO:0007626	GO:0016234	GO:0005515	GO:0000050	GO:0016023	GO:0008542	GO:0006879	GO:0019244	GO:0009952	GO:0042445	GO:0050809	GO:0021756	GO:0035176	GO:0007283	GO:0051592	GO:0048167	GO:0007212	GO:0007569	GO:0008306	GO:0005794	GO:0007029	GO:0048341	GO:0006916	GO:0043524	GO:0008340	GO:0047496	GO:0016197	GO:0051881	GO:0030424	GO:0030073	GO:0006888	GO:0008088	GO:0051938	GO:0021988	GO:0000052	GO:0006606	GO:0005625	GO:0005246	GO:0046902
Unigene14168	GO:0003723	GO:0006413	GO:0003743
Unigene14169	GO:0008233
Unigene14175	GO:0000795	GO:0007292	GO:0007283	GO:0001541	GO:0007129
Unigene14182	GO:0015078	GO:0042625	GO:0009792	GO:0040007	GO:0000003	GO:0018996	GO:0005624	GO:0002119	GO:0040011	GO:0042624	GO:0015992	GO:0033178
Unigene14190	GO:0006814	GO:0005890	GO:0005391	GO:0006813	GO:0006754
Unigene14191	GO:0005622	GO:0005515
Unigene14196	GO:0005515	GO:0016020	GO:0048519	GO:0031323	GO:0010468	GO:0044267	GO:0007224	GO:0005875	GO:0046907	GO:0032502
Unigene14199	GO:0016772	GO:0006974	GO:0006259	GO:0030098
Unigene14203	GO:0005682	GO:0005488	GO:0000381	GO:0031202
Unigene14211	GO:0005488	GO:0016301
Unigene14218	GO:0042626	GO:0006810	GO:0005524	GO:0016021
Unigene14223	GO:0005886	GO:0005001	GO:0006470	GO:0004728
Unigene1427	GO:0003677	GO:0005622
Unigene1437	GO:0016462
Unigene1449	GO:0003824
Unigene1469	GO:0030528	GO:0007420	GO:0005515	GO:0043193	GO:0008094	GO:0005737	GO:0030182	GO:0005634
Unigene1477	GO:0004362	GO:0009897	GO:0006749	GO:0050662	GO:0005739
Unigene1489	GO:0005488
Unigene1494	GO:0040010	GO:0004742	GO:0044238	GO:0009792	GO:0005739	GO:0044260	GO:0000003	GO:0006086	GO:0045254	GO:0005515	GO:0000166
Unigene1501	GO:0016020
Unigene1503	GO:0015450	GO:0005744	GO:0015031
Unigene1504	GO:0005488	GO:0016301
Unigene1512	GO:0005739	GO:0004658
Unigene1514	GO:0006364	GO:0030529
Unigene1521	GO:0007427	GO:0007411	GO:0007157	GO:0008305	GO:0008360	GO:0007414	GO:0007426	GO:0007476	GO:0004872	GO:0030239	GO:0043292	GO:0007494	GO:0050839	GO:0045185	GO:0035160	GO:0016203	GO:0007431
Unigene1530	GO:0016829
Unigene1535	GO:0005829	GO:0005488
Unigene1536	GO:0001609	GO:0016021	GO:0007165
Unigene1538	GO:0003735	GO:0015934	GO:0005829	GO:0006414
Unigene1543	GO:0005634
Unigene1546	GO:0006468	GO:0005777	GO:0005515	GO:0004631	GO:0008610
Unigene1547	GO:0008152	GO:0005524	GO:0008080
Unigene1549	GO:0042048	GO:0005811
Unigene1550	GO:0005634
Unigene1555	GO:0019941	GO:0051246	GO:0043687	GO:0019787
Unigene1571	GO:0009987
Unigene15734	GO:0016021	GO:0005794	GO:0030145	GO:0016757	GO:0005529
Unigene15735	GO:0003723	GO:0004004	GO:0000381	GO:0005524	GO:0005681	GO:0031202
Unigene1575	GO:0008236
Unigene1588	GO:0030528	GO:0003677	GO:0007275	GO:0008134	GO:0005634	GO:0008270	GO:0006355
Unigene1596	GO:0043234	GO:0005856	GO:0048814	GO:0043197	GO:0048167	GO:0005515	GO:0005634	GO:0005886
Unigene1612	GO:0046872	GO:0030099	GO:0000776	GO:0008134	GO:0016481	GO:0004402	GO:0016573	GO:0005634	GO:0045941
Unigene1618	GO:0000166	GO:0017111
Unigene1631	GO:0005515	GO:0016180	GO:0032039
Unigene1636	GO:0016874	GO:0005759	GO:0005524	GO:0008152
Unigene1639	GO:0046872	GO:0009058	GO:0004637	GO:0000166	GO:0004641	GO:0004644	GO:0006189
Unigene1648	GO:0005829	GO:0008565	GO:0030276	GO:0030131	GO:0031410	GO:0005905	GO:0050690	GO:0006897	GO:0006886	GO:0005794
Unigene1659	GO:0007165	GO:0016310	GO:0004143
Unigene1667	GO:0005737	GO:0007368	GO:0007498	GO:0016459	GO:0005524	GO:0003774	GO:0042623
Unigene1670	GO:0003700	GO:0006355
Unigene1673	GO:0016874
Unigene16748	GO:0007444	GO:0035114
Unigene16749	GO:0005975	GO:0016772
Unigene16760	GO:0005488
Unigene16763	GO:0044464
Unigene16765	GO:0005515	GO:0040015	GO:0001745	GO:0001568	GO:0009617	GO:0005977	GO:0005737	GO:0008285	GO:0008340	GO:0019216	GO:0043565	GO:0030308	GO:0003700	GO:0046627	GO:0006950	GO:0045944	GO:0005634	GO:0042593
Unigene16771	GO:0006891	GO:0005794	GO:0005086
Unigene16774	GO:0008233	GO:0016485	GO:0005739
Unigene16782	GO:0004104	GO:0030054	GO:0001507	GO:0003990	GO:0031225	GO:0045202
Unigene16787	GO:0003824
Unigene16794	GO:0055114	GO:0004735	GO:0005488	GO:0006561
Unigene16800	GO:0008360	GO:0032582	GO:0006911	GO:0007155	GO:0005515	GO:0035160	GO:0016203	GO:0044464
Unigene16801	GO:0048749	GO:0048193	GO:0005798	GO:0005457	GO:0015783	GO:0016020
Unigene16804	GO:0016020	GO:0007166	GO:0004888
Unigene16808	GO:0009288	GO:0005509
Unigene16813	GO:0007601	GO:0044464
Unigene16815	GO:0008298	GO:0016458	GO:0007315	GO:0004386	GO:0005622	GO:0048646	GO:0040029
Unigene16816	GO:0016311	GO:0016791
Unigene16819	GO:0000278	GO:0045746	GO:0007605	GO:0016360	GO:0007417	GO:0048813	GO:0006355	GO:0030713	GO:0048098	GO:0008585	GO:0007443	GO:0003704	GO:0008587	GO:0007422	GO:0043565	GO:0003700	GO:0005634	GO:0035277	GO:0016068
Unigene16820	GO:0016020	GO:0006865
Unigene16822	GO:0019538
Unigene16827	GO:0005515	GO:0007409	GO:0051179	GO:0046872	GO:0006996	GO:0006350	GO:0050794	GO:0005634
Unigene16830	GO:0008159	GO:0016944	GO:0006350	GO:0005634
Unigene16831	GO:0016568	GO:0044238	GO:0034960	GO:0003677
Unigene16832	GO:0006915	GO:0019005	GO:0009887	GO:0005515	GO:0008283
Unigene16834	GO:0000785	GO:0007098	GO:0005819	GO:0048471
Unigene16842	GO:0050918	GO:0006606	GO:0014067	GO:0007507	GO:0008285	GO:0006469	GO:0051898	GO:0005515	GO:0030100	GO:0005737	GO:0046626	GO:0048009
Unigene16845	GO:0004871	GO:0007242	GO:0005509	GO:0006629	GO:0004435
Unigene16846	GO:0005794	GO:0005515	GO:0030117	GO:0008565	GO:0006886	GO:0006897
Unigene16851	GO:0007016	GO:0003779	GO:0005925	GO:0007155	GO:0006911	GO:0015629	GO:0005198
Unigene16852	GO:0008270	GO:0055114	GO:0016491
Unigene16860	GO:0006810	GO:0044464
Unigene16861	GO:0005622	GO:0009987
Unigene16869	GO:0019509	GO:0043874
Unigene16871	GO:0044424
Unigene16873	GO:0016491	GO:0005506	GO:0044464
Unigene16875	GO:0035005	GO:0005543	GO:0016303	GO:0046854	GO:0006911	GO:0007154	GO:0046934
Unigene16877	GO:0008270	GO:0016740
Unigene1687	GO:0005525	GO:0003843	GO:0007010	GO:0004648	GO:0007264	GO:0015031
Unigene16883	GO:0032453	GO:0046914	GO:0005622	GO:0005515
Unigene16886	GO:0043565	GO:0003707	GO:0003700	GO:0005634	GO:0008270	GO:0006355
Unigene16889	GO:0000718	GO:0009411	GO:0047485	GO:0003684	GO:0006295	GO:0008022	GO:0010834	GO:0000724	GO:0004520	GO:0032205	GO:0000784	GO:0003697	GO:0006296	GO:0005654	GO:0000109
Unigene1688	GO:0016787
Unigene16890	GO:0043231	GO:0042981	GO:0044459	GO:0006508	GO:0004197	GO:0005515	GO:0044444
Unigene16897	GO:0006895	GO:0005829	GO:0005764	GO:0042175	GO:0007264	GO:0005795	GO:0006913	GO:0005624	GO:0005770	GO:0005769	GO:0007269	GO:0005515	GO:0005791	GO:0030140	GO:0003924	GO:0048471	GO:0006886	GO:0005525	GO:0005886
Unigene16900	GO:0009653
Unigene16904	GO:0005488	GO:0006310	GO:0005634
Unigene16905	GO:0035160	GO:0048190	GO:0005198	GO:0007390	GO:0046665	GO:0046329	GO:0008594	GO:0005576	GO:0007362	GO:0007391	GO:0008293	GO:0005622	GO:0005488	GO:0016318
Unigene16906	GO:0003824
Unigene16907	GO:0009653
Unigene16909	GO:0016301	GO:0005516	GO:0005977
Unigene16911	GO:0009987	GO:0032501	GO:0065007
Unigene16917	GO:0010878	GO:0033344	GO:0016020	GO:0015485	GO:0010742	GO:0004772	GO:0005792	GO:0034435	GO:0008203	GO:0034379	GO:0000062	GO:0042986
Unigene16918	GO:0009987	GO:0016740
Unigene16920	GO:0051726	GO:0030529
Unigene16922	GO:0016458	GO:0006355	GO:0007476	GO:0042048	GO:0005515	GO:0003700	GO:0005634
Unigene16923	GO:0016301	GO:0008152	GO:0016773
Unigene16926	GO:0008092	GO:0009987
Unigene16930	GO:0016301
Unigene16932	GO:0005737	GO:0008233	GO:0043234
Unigene16933	GO:0019941	GO:0005622	GO:0016881	GO:0006464
Unigene16938	GO:0018149	GO:0016337	GO:0016021	GO:0045198	GO:0030178	GO:0045571	GO:0050839	GO:0016318	GO:0045317	GO:0048105	GO:0001737	GO:0008283	GO:0000904
Unigene16939	GO:0046872	GO:0009987	GO:0006810
Unigene16945	GO:0016459	GO:0005524	GO:0003774
Unigene16947	GO:0007411	GO:0003700	GO:0045893	GO:0044424	GO:0048813
Unigene16949	GO:0044444	GO:0030695	GO:0043231
Unigene16950	GO:0008270	GO:0005622	GO:0005515
Unigene16952	GO:0005622	GO:0005886	GO:0005525	GO:0007264
Unigene16955	GO:0005488
Unigene16962	GO:0005737	GO:0005856	GO:0005515	GO:0009987
Unigene16964	GO:0005262	GO:0006874	GO:0006811	GO:0033667	GO:0016021
Unigene16968	GO:0009994	GO:0010926	GO:0007281	GO:0009653	GO:0016043
Unigene16969	GO:0031011
Unigene16974	GO:0008233
Unigene1697	GO:0016021	GO:0015220	GO:0015871
Unigene16984	GO:0009987
Unigene16989	GO:0008446	GO:0019673	GO:0005622	GO:0050662
Unigene16991	GO:0005488	GO:0030061	GO:0045768	GO:0030425	GO:0005741	GO:0005758	GO:0007601	GO:0007007
Unigene16992	GO:0006139	GO:0003676	GO:0016779
Unigene17006	GO:0008565	GO:0006611	GO:0005643	GO:0065002	GO:0005049	GO:0005737	GO:0000059	GO:0051028
Unigene17011	GO:0004553	GO:0005975	GO:0043565	GO:0003700	GO:0005634	GO:0006355
Unigene17012	GO:0003676
Unigene17024	GO:0004386	GO:0000166
Unigene17025	GO:0008238
Unigene17028	GO:0007186	GO:0016021	GO:0004997	GO:0008188	GO:0004985
Unigene17034	GO:0046664	GO:0008354	GO:0000166	GO:0016055	GO:0007349	GO:0048813	GO:0035147	GO:0007395	GO:0007405	GO:0007377	GO:0030239	GO:0001737	GO:0007173	GO:0046663	GO:0035099	GO:0007254	GO:0042060	GO:0008347	GO:0007374	GO:0035298	GO:0035149	GO:0008045	GO:0045011	GO:0016203	GO:0007422	GO:0006897	GO:0045184	GO:0007368	GO:0007370	GO:0003924	GO:0035277	GO:0019900	GO:0050770	GO:0016318	GO:0005938	GO:0000910
Unigene17036	GO:0005576	GO:0005886	GO:0016021	GO:0007160
Unigene17038	GO:0009880	GO:0045941	GO:0004402	GO:0006323	GO:0009952	GO:0001502	GO:0014036	GO:0048706	GO:0046872	GO:0030099	GO:0016481	GO:0000790	GO:0010172	GO:0008134	GO:0016573
Unigene17040	GO:0009987	GO:0003677	GO:0005634
Unigene17041	GO:0009653	GO:0048731	GO:0004672	GO:0044267	GO:0005737	GO:0050789	GO:0016043	GO:0030054
Unigene17042	GO:0005515
Unigene17046	GO:0005576	GO:0008061	GO:0006030
Unigene17053	GO:0002119	GO:0005488	GO:0004386	GO:0040010	GO:0009792
Unigene17055	GO:0005829	GO:0042609	GO:0030140
Unigene17059	GO:0004523
Unigene17060	GO:0005666	GO:0006383	GO:0003899	GO:0005515
Unigene17061	GO:0005885	GO:0005515
Unigene17066	GO:0044464	GO:0009987
Unigene17069	GO:0008237
Unigene17070	GO:0030097	GO:0016772	GO:0006259	GO:0050896	GO:0030154	GO:0005488
Unigene17071	GO:0031011	GO:0045449
Unigene17074	GO:0005515
Unigene17075	GO:0016740
Unigene17076	GO:0005488	GO:0045449
Unigene17079	GO:0016614	GO:0006066	GO:0050660
Unigene17081	GO:0016063	GO:0005488	GO:0004386
Unigene17083	GO:0005743	GO:0022857	GO:0015992
Unigene17089	GO:0016021
Unigene17091	GO:0007419	GO:0008270	GO:0007462	GO:0006355	GO:0007270	GO:0007465	GO:0043565	GO:0001700	GO:0042331	GO:0005515	GO:0003700	GO:0003707	GO:0005737	GO:0007464	GO:0007510	GO:0005634
Unigene17093	GO:0006810
Unigene17097	GO:0005634	GO:0007275
Unigene17099	GO:0016021	GO:0007165	GO:0007275	GO:0005622
Unigene17105	GO:0050794
Unigene17107	GO:0016301	GO:0007094
Unigene17108	GO:0016757	GO:0005783
Unigene17110	GO:0007411	GO:0005829	GO:0045214	GO:0043195	GO:0009055	GO:0016491	GO:0005886
Unigene17112	GO:0006259	GO:0007059	GO:0005515	GO:0000793	GO:0003916
Unigene17116	GO:0044427
Unigene17117	GO:0006378	GO:0005847	GO:0016787	GO:0016180	GO:0032039
Unigene17121	GO:0046961	GO:0005759	GO:0006172	GO:0046933	GO:0043531	GO:0042288	GO:0009790	GO:0001937	GO:0006629	GO:0015986	GO:0000275	GO:0043499	GO:0006200	GO:0005886	GO:0005524
Unigene17125	GO:0005515	GO:0005759	GO:0004739	GO:0055114	GO:0006096
Unigene17126	GO:0006357	GO:0006367	GO:0005667	GO:0003713
Unigene17130	GO:0006261	GO:0003887	GO:0005488	GO:0006281
Unigene17133	GO:0016020	GO:0016758	GO:0005783
Unigene17134	GO:0016321	GO:0006289	GO:0043234	GO:0004519	GO:0006302	GO:0006298	GO:0000712	GO:0046982
Unigene17141	GO:0009987	GO:0006810	GO:0050789	GO:0040007	GO:0007275	GO:0016020
Unigene17144	GO:0016566	GO:0005515	GO:0008270	GO:0001752	GO:0006355	GO:0035072	GO:0035193	GO:0048747	GO:0003704	GO:0040034	GO:0048808	GO:0003700	GO:0006914	GO:0048477	GO:0007562	GO:0005634	GO:0009608
Unigene17145	GO:0008152
Unigene17146	GO:0008152
Unigene17147	GO:0030176	GO:0005794	GO:0016791	GO:0046856
Unigene17149	GO:0046488
Unigene1714	GO:0020037	GO:0016491	GO:0009055
Unigene17151	GO:0006260	GO:0003677	GO:0005524	GO:0017111
Unigene17159	GO:0006468	GO:0016849	GO:0007242	GO:0009190	GO:0004713	GO:0005524	GO:0016021
Unigene17165	GO:0030528	GO:0045449	GO:0048867	GO:0007275
Unigene17173	GO:0007411	GO:0032924	GO:0007179
Unigene17175	GO:0008152
Unigene17178	GO:0006915	GO:0005643	GO:0006913	GO:0006605	GO:0008262	GO:0016043	GO:0008283	GO:0005737
Unigene1717	GO:0008553	GO:0000276	GO:0016021	GO:0015986	GO:0008289
Unigene17181	GO:0003824
Unigene17187	GO:0006400	GO:0008176	GO:0009792
Unigene17192	GO:0030528	GO:0004871	GO:0003677	GO:0007165	GO:0005634	GO:0006355
Unigene17198	GO:0006810
Unigene17199	GO:0003678	GO:0030174	GO:0006268	GO:0042555	GO:0000785	GO:0005515	GO:0003697	GO:0003682
Unigene17200	GO:0005488
Unigene17201	GO:0007528	GO:0008344	GO:0009045	GO:0006044	GO:0008376
Unigene17205	GO:0003735	GO:0003723	GO:0015935	GO:0006412
Unigene17207	GO:0005515
Unigene1720	GO:0035066	GO:0000124	GO:0045449	GO:0007412	GO:0005515	GO:0004402	GO:0006338
Unigene17212	GO:0007018	GO:0030286	GO:0016887	GO:0005524	GO:0003777	GO:0005874
Unigene17213	GO:0003729	GO:0007173
Unigene17214	GO:0009987
Unigene17216	GO:0008104	GO:0005515	GO:0045121
Unigene17222	GO:0007010	GO:0007275	GO:0009653
Unigene17228	GO:0046872	GO:0044424
Unigene17229	GO:0016021	GO:0007165	GO:0045087	GO:0005515	GO:0005886	GO:0004888
Unigene17230	GO:0005740	GO:0006810	GO:0016020
Unigene17233	GO:0005886
Unigene1733	GO:0044424
Unigene1740	GO:0050794	GO:0044424
Unigene1744	GO:0042552	GO:0017111	GO:0008270	GO:0007528	GO:0021675	GO:0016021	GO:0005743	GO:0060013	GO:0016265	GO:0004222	GO:0006508	GO:0005524	GO:0007409	GO:0030163	GO:0040014
Unigene1751	GO:0008367
Unigene1760	GO:0046872	GO:0016491	GO:0044464
Unigene1761	GO:0005488	GO:0005856	GO:0008324	GO:0006812	GO:0005634
Unigene1769	GO:0015269	GO:0005249	GO:0030955	GO:0043005	GO:0006813	GO:0045433	GO:0008076	GO:0043025	GO:0005515	GO:0008152	GO:0042493	GO:0003824	GO:0048512
Unigene17758	GO:0055114	GO:0016765	GO:0016491	GO:0005488
Unigene1775	GO:0005388	GO:0016021	GO:0006754	GO:0005524	GO:0006816
Unigene17766	GO:0030246	GO:0006013	GO:0004559	GO:0008270
Unigene17786	GO:0008061	GO:0016810	GO:0006030
Unigene1778	GO:0016791
Unigene17790	GO:0005743	GO:0009055	GO:0006810	GO:0006099	GO:0050660	GO:0008177	GO:0022900
Unigene17811	GO:0005737	GO:0007165	GO:0008270	GO:0005515
Unigene17819	GO:0006457	GO:0008022	GO:0030544	GO:0051087
Unigene17826	GO:0008233
Unigene17838	GO:0019934	GO:0017071	GO:0005249	GO:0006813	GO:0005221
Unigene17857	GO:0005954	GO:0004683	GO:0006468	GO:0012505	GO:0019722	GO:0005794	GO:0043005	GO:0005886	GO:0005509	GO:0005524	GO:0005516
Unigene17863	GO:0016021
Unigene1789	GO:0006457	GO:0006611	GO:0042645	GO:0009986	GO:0006916	GO:0005524	GO:0051082
Unigene17906	GO:0030528	GO:0045449	GO:0016585	GO:0006338
Unigene17934	GO:0003918	GO:0006810	GO:0005524	GO:0005694	GO:0006265	GO:0016020	GO:0005215
Unigene17935	GO:0008324
Unigene17960	GO:0005783	GO:0005524	GO:0006950	GO:0005788
Unigene17968	GO:0003723	GO:0005622	GO:0006378	GO:0000166	GO:0005515
Unigene17972	GO:0005730	GO:0003723	GO:0005654
Unigene17977	GO:0016020	GO:0015662	GO:0006812
Unigene17982	GO:0005737	GO:0005488	GO:0019642	GO:0004459	GO:0055114
Unigene17995	GO:0005388	GO:0007274	GO:0051282	GO:0005509	GO:0016021	GO:0006754	GO:0005524	GO:0005515	GO:0006816	GO:0000287	GO:0033017	GO:0005635	GO:0005811
Unigene18014	GO:0006810	GO:0005344
Unigene1803	GO:0030529
Unigene18044	GO:0016020	GO:0022891	GO:0006810
Unigene18065	GO:0015031
Unigene18072	GO:0004867	GO:0008233
Unigene18084	GO:0020037	GO:0055114	GO:0004497	GO:0009055
Unigene18089	GO:0016491	GO:0055114	GO:0005488
Unigene1808	GO:0008104	GO:0030159	GO:0007602	GO:0016027	GO:0031473	GO:0005516
Unigene18096	GO:0005524	GO:0006096	GO:0004396
Unigene18102	GO:0030528	GO:0045449	GO:0007275	GO:0005634
Unigene18106	GO:0006071	GO:0007629	GO:0005811	GO:0006127	GO:0004368	GO:0005739
Unigene18108	GO:0003735	GO:0022625	GO:0006412
Unigene18128	GO:0006468	GO:0005886	GO:0005515	GO:0004705	GO:0007254	GO:0005524	GO:0005739
Unigene18131	GO:0050690	GO:0005886	GO:0030276	GO:0009987	GO:0005829	GO:0030131	GO:0015031
Unigene18136	GO:0005615	GO:0004252	GO:0051087	GO:0016486	GO:0043043	GO:0005509	GO:0043559	GO:0007267	GO:0030141	GO:0051605
Unigene1815	GO:0005576	GO:0005886	GO:0007160
Unigene18168	GO:0004222	GO:0006508	GO:0008270
Unigene18171	GO:0018991	GO:0040010
Unigene18172	GO:0016021
Unigene18181	GO:0007018	GO:0005875	GO:0020037	GO:0005524	GO:0003777	GO:0005874
Unigene18195	GO:0004553	GO:0044444	GO:0043231
Unigene18196	GO:0007498	GO:0008360	GO:0005509	GO:0007264	GO:0005622	GO:0007298	GO:0007155	GO:0003924	GO:0005525	GO:0005886
Unigene18227	GO:0005737	GO:0005488	GO:0005634
Unigene18249	GO:0003676	GO:0045944	GO:0030014	GO:0016563	GO:0005515
Unigene1824	GO:0008152	GO:0003824
Unigene18251	GO:0042995	GO:0005856	GO:0005737	GO:0005524	GO:0003779
Unigene18257	GO:0005887	GO:0005326	GO:0006836	GO:0015293
Unigene18267	GO:0020037	GO:0055114	GO:0004497	GO:0009055	GO:0005739
Unigene1826	GO:0046872	GO:0009055	GO:0005739
Unigene18278	GO:0017025	GO:0006350	GO:0016563	GO:0005634
Unigene1831	GO:0044464
Unigene18321	GO:0005737	GO:0004930	GO:0001639	GO:0005886	GO:0005515	GO:0007612	GO:0048169	GO:0007186	GO:0016021	GO:0007626
Unigene18344	GO:0007411	GO:0007254	GO:0005856	GO:0008360	GO:0050770	GO:0007391	GO:0005524	GO:0005925	GO:0050803	GO:0016601	GO:0004702	GO:0006468
Unigene1834	GO:0046872
Unigene18352	GO:0044464
Unigene18368	GO:0005506	GO:0017111
Unigene18412	GO:0008233
Unigene18424	GO:0008152	GO:0004553
Unigene18425	GO:0005737	GO:0003746	GO:0005525	GO:0006414	GO:0003924
Unigene18454	GO:0003887	GO:0006260	GO:0003677	GO:0005634
Unigene18477	GO:0004842	GO:0000151	GO:0016567
Unigene18485	GO:0001508	GO:0008016	GO:0030955	GO:0008345	GO:0006813	GO:0008076	GO:0060025	GO:0005251	GO:0005515
Unigene18487	GO:0030246	GO:0005975	GO:0016853
Unigene18490	GO:0016301	GO:0016021
Unigene18493	GO:0030833	GO:0005885	GO:0007303	GO:0030037	GO:0006911	GO:0005524	GO:0007413	GO:0003779	GO:0030589	GO:0008335	GO:0005200	GO:0030027
Unigene18518	GO:0006350	GO:0003899	GO:0032549	GO:0003677	GO:0005515
Unigene18534	GO:0005839	GO:0006511	GO:0005634	GO:0005829	GO:0004298
Unigene18544	GO:0008380	GO:0005681	GO:0005515	GO:0006397
Unigene18565	GO:0005975
Unigene18577	GO:0030510	GO:0030511	GO:0030512	GO:0008586	GO:0016021	GO:0035271	GO:0008293	GO:0007362	GO:0007398	GO:0007313	GO:0008083	GO:0005886
Unigene18617	GO:0005737	GO:0019941	GO:0004842	GO:0051246	GO:0043687
Unigene1863	GO:0016757
Unigene18659	GO:0008479	GO:0005840	GO:0008616	GO:0008270
Unigene18669	GO:0006270	GO:0005654	GO:0003677	GO:0005515	GO:0006350	GO:0005524	GO:0017111	GO:0051301
Unigene1866	GO:0031983	GO:0042277	GO:0005625	GO:0005793	GO:0004872	GO:0004177	GO:0006508	GO:0008237	GO:0012506	GO:0006725	GO:0005887
Unigene18682	GO:0040010	GO:0009792	GO:0000003	GO:0002119	GO:0000166	GO:0004812	GO:0006418
Unigene18687	GO:0000022	GO:0051297	GO:0005839	GO:0008283	GO:0006511	GO:0005634	GO:0005829	GO:0004298
Unigene18694	GO:0005743	GO:0016491	GO:0009055	GO:0005506	GO:0006810	GO:0016021	GO:0022904
Unigene1869	GO:0016021
Unigene18707	GO:0006468	GO:0005515	GO:0004713	GO:0005524	GO:0004674
Unigene18714	GO:0004812	GO:0005488	GO:0006418
Unigene18720	GO:0000398	GO:0005634
Unigene18744	GO:0016199	GO:0004871	GO:0007602	GO:0007202	GO:0005834	GO:0016056	GO:0016027	GO:0005525	GO:0006471	GO:0046673	GO:0003924
Unigene18757	GO:0000022	GO:0003735	GO:0022627	GO:0006412	GO:0019843
Unigene18759	GO:0035080	GO:0007000	GO:0008270	GO:0006963	GO:0006355	GO:0005719	GO:0007552	GO:0005730	GO:0006471	GO:0003950	GO:0005703	GO:0051457	GO:0009303	GO:0003677	GO:0051287	GO:0045087
Unigene18760	GO:0006139	GO:0003676	GO:0034960	GO:0007165	GO:0016020	GO:0004888
Unigene18780	GO:0016757
Unigene18801	GO:0004326	GO:0006730	GO:0005524	GO:0009396	GO:0005739
Unigene18805	GO:0051259	GO:0016021	GO:0006047	GO:0019408	GO:0005792	GO:0003975	GO:0006488	GO:0005789	GO:0016757
Unigene18808	GO:0016020	GO:0005542	GO:0006810	GO:0008518
Unigene18813	GO:0006520	GO:0007411	GO:0030424	GO:0008046	GO:0006909	GO:0030425	GO:0016319	GO:0043025	GO:0007413	GO:0007422	GO:0005515	GO:0021551	GO:0008367	GO:0005887
Unigene18820	GO:0005789	GO:0016757	GO:0005515	GO:0016021	GO:0016254
Unigene18850	GO:0006915	GO:0006508	GO:0004197
Unigene1885	GO:0008234
Unigene18877	GO:0003676	GO:0000381	GO:0005634	GO:0000166
Unigene1890	GO:0016043
Unigene1892	GO:0005634
Unigene18949	GO:0008299	GO:0004421
Unigene1894	GO:0006264	GO:0006390
Unigene18956	GO:0006006	GO:0004345	GO:0055114	GO:0005488
Unigene18962	GO:0000122	GO:0005929	GO:0005515	GO:0005737	GO:0043588	GO:0021513	GO:0005634	GO:0045879
Unigene18988	GO:0007411	GO:0007254	GO:0005856	GO:0008360	GO:0050770	GO:0007391	GO:0005524	GO:0005925	GO:0050803	GO:0016601	GO:0004702	GO:0006468
Unigene19003	GO:0003887	GO:0006260	GO:0003677	GO:0005634
Unigene19014	GO:0004197
Unigene19020	GO:0008097	GO:0003735	GO:0005515	GO:0022625	GO:0006412
Unigene19031	GO:0005863	GO:0003779	GO:0006941	GO:0005524	GO:0003774
Unigene19058	GO:0005625	GO:0005529	GO:0043169	GO:0016142	GO:0006004	GO:0005764	GO:0004560
Unigene19078	GO:0046872
Unigene19085	GO:0020037	GO:0055114	GO:0004497	GO:0009055
Unigene19087	GO:0005576	GO:0007268	GO:0005887	GO:0045211	GO:0007156	GO:0005509
Unigene19102	GO:0005737	GO:0031054	GO:0005515
Unigene19112	GO:0004591	GO:0055114	GO:0006096	GO:0030976	GO:0005739
Unigene19113	GO:0006596	GO:0016831
Unigene19114	GO:0005829	GO:0042176	GO:0000502	GO:0005488	GO:0030234
Unigene19126	GO:0016787
Unigene19128	GO:0005829	GO:0007224	GO:0016149	GO:0035071	GO:0006605	GO:0018444	GO:0006415
Unigene1912	GO:0046872
Unigene19135	GO:0016079	GO:0017137	GO:0008270	GO:0008021	GO:0017157	GO:0006886
Unigene1914	GO:0007411	GO:0030424	GO:0008046	GO:0006909	GO:0030425	GO:0016319	GO:0043025	GO:0007413	GO:0007422	GO:0005515	GO:0021551	GO:0008367
Unigene19152	GO:0005524
Unigene19160	GO:0008270
Unigene19162	GO:0016301	GO:0007242	GO:0007205
Unigene19165	GO:0006378	GO:0005847	GO:0016787
Unigene19167	GO:0008236
Unigene19168	GO:0004004	GO:0003676	GO:0031202	GO:0005681	GO:0005524	GO:0000398
Unigene19169	GO:0008152
Unigene19184	GO:0004353	GO:0019551	GO:0005488	GO:0046693	GO:0005759	GO:0055114
Unigene19189	GO:0019934	GO:0017071	GO:0005249	GO:0006813	GO:0005221
Unigene19192	GO:0050577	GO:0055114	GO:0042356	GO:0042350	GO:0016853	GO:0050662
Unigene19201	GO:0000015	GO:0004634	GO:0000287	GO:0006096
Unigene19209	GO:0015114	GO:0016021
Unigene19212	GO:0005488
Unigene19232	GO:0005576	GO:0004867
Unigene19233	GO:0005509	GO:0005515	GO:0042326
Unigene19242	GO:0030170	GO:0004648	GO:0006564	GO:0008615
Unigene19254	GO:0016192	GO:0040010	GO:0009792	GO:0007264	GO:0040035	GO:0018996	GO:0010171	GO:0002119	GO:0005515	GO:0040011	GO:0006886	GO:0005794	GO:0005525
Unigene1928	GO:0007165	GO:0016310	GO:0004143
Unigene19330	GO:0070011
Unigene1934	GO:0044430	GO:0009987	GO:0015630
Unigene19360	GO:0045449	GO:0016564	GO:0003677	GO:0008045	GO:0005634
Unigene19405	GO:0005737	GO:0006021	GO:0005488	GO:0008654	GO:0004512
Unigene19421	GO:0006470	GO:0007415	GO:0005001	GO:0008045	GO:0005886
Unigene19434	GO:0035066	GO:0000124	GO:0008270	GO:0045449	GO:0003677	GO:0007412	GO:0005515	GO:0004402	GO:0006338
Unigene1943	GO:0043229	GO:0030695	GO:0005515	GO:0050794	GO:0005737
Unigene19449	GO:0046872	GO:0043169
Unigene19462	GO:0005840	GO:0003735	GO:0006412
Unigene19467	GO:0005737	GO:0006437	GO:0004831	GO:0005515	GO:0005524	GO:0000049
Unigene1946	GO:0070011
Unigene19494	GO:0003824
Unigene19511	GO:0019941	GO:0006464	GO:0016881
Unigene19532	GO:0003723
Unigene19536	GO:0007219	GO:0001826
Unigene19543	GO:0008237	GO:0006508
Unigene19549	GO:0031625	GO:0009887	GO:0006915	GO:0008283	GO:0006511	GO:0004842	GO:0019005
Unigene19558	GO:0006470	GO:0008138	GO:0004727
Unigene1955	GO:0006810	GO:0016020	GO:0005216
Unigene19562	GO:0044428	GO:0016020
Unigene1956	GO:0042626	GO:0016324	GO:0005624	GO:0042493	GO:0005515	GO:0051384	GO:0005524	GO:0046581
Unigene19592	GO:0005622	GO:0005488
Unigene1961	GO:0005488
Unigene19673	GO:0007165	GO:0045087	GO:0031224	GO:0005515	GO:0004888
Unigene19676	GO:0045211	GO:0030054	GO:0005234	GO:0006811	GO:0004970	GO:0016021
Unigene19677	GO:0003870	GO:0030170	GO:0006783	GO:0005759	GO:0035162	GO:0016769
Unigene19680	GO:0003676	GO:0000166	GO:0030529
Unigene19700	GO:0044431	GO:0005515	GO:0008565	GO:0016192	GO:0006886	GO:0030131
Unigene19706	GO:0005488
Unigene19714	GO:0006259
Unigene1973	GO:0016740
Unigene19751	GO:0008233
Unigene19757	GO:0042626	GO:0006810	GO:0005524	GO:0016021
Unigene19770	GO:0015385	GO:0006885	GO:0016021	GO:0006814
Unigene19824	GO:0005975	GO:0043169	GO:0005764	GO:0015923
Unigene19836	GO:0005847	GO:0006397	GO:0005848	GO:0008270
Unigene19839	GO:0005488	GO:0016887	GO:0043190	GO:0005215	GO:0044424
Unigene19852	GO:0007018	GO:0030286	GO:0016887	GO:0005524	GO:0003777
Unigene19853	GO:0051257	GO:0043060	GO:0045950	GO:0007283	GO:0005712	GO:0006303	GO:0008630	GO:0007060	GO:0000795	GO:0000712	GO:0016446	GO:0001673	GO:0000239	GO:0048477	GO:0032137	GO:0000289	GO:0032389	GO:0006298	GO:0005524	GO:0045190
Unigene19856	GO:0019842	GO:0008184	GO:0008144	GO:0005980	GO:0005625	GO:0005730	GO:0042593	GO:0032052	GO:0006015	GO:0005524	GO:0002060	GO:0042803	GO:0016208	GO:0005737	GO:0005529	GO:0005886
Unigene19859	GO:0005488	GO:0016491	GO:0008610	GO:0005783	GO:0044425
Unigene19867	GO:0009650	GO:0042744	GO:0008083	GO:0004046	GO:0014068	GO:0020037	GO:0008283	GO:0008203	GO:0050661	GO:0032088	GO:0004096	GO:0009060	GO:0020027	GO:0006641	GO:0055114	GO:0042803	GO:0051092	GO:0051262	GO:0005778	GO:0043066	GO:0005739
Unigene19879	GO:0005634	GO:0003677
Unigene19880	GO:0005975
Unigene19892	GO:0006508	GO:0003677	GO:0004190	GO:0008270	GO:0015074
Unigene19905	GO:0016021	GO:0005351	GO:0055085	GO:0008643
Unigene19909	GO:0005856	GO:0005737	GO:0005524	GO:0005515
Unigene19910	GO:0000003	GO:0003924	GO:0005525
Unigene19930	GO:0046872	GO:0051536
Unigene19951	GO:0005488
Unigene19959	GO:0006457	GO:0051082	GO:0005524
Unigene19960	GO:0020037	GO:0055114	GO:0004096	GO:0042744
Unigene19964	GO:0007411	GO:0007390	GO:0008258	GO:0008360	GO:0005912	GO:0032433	GO:0031252	GO:0008064	GO:0051491	GO:0003779	GO:0046907	GO:0007396	GO:0048813	GO:0017124
Unigene19969	GO:0016020
Unigene19973	GO:0030528	GO:0003677	GO:0045449
Unigene20003	GO:0004518
Unigene20035	GO:0007186	GO:0004871	GO:0005525
Unigene20037	GO:0030528	GO:0005515	GO:0019730	GO:0016199	GO:0005634
Unigene20046	GO:0005576	GO:0008061	GO:0006030
Unigene20064	GO:0035071
Unigene20082	GO:0031145	GO:0051437	GO:0051436	GO:0005839	GO:0005634	GO:0005829	GO:0004298
Unigene2009	GO:0009792	GO:0040010	GO:0002119
Unigene20122	GO:0040015	GO:0005524	GO:0040018	GO:0000003	GO:0006730	GO:0040010	GO:0040011
Unigene20126	GO:0008142	GO:0006810
Unigene20130	GO:0042302
Unigene20146	GO:0020037	GO:0055114	GO:0004497	GO:0009055
Unigene20150	GO:0008574	GO:0008103	GO:0007269	GO:0007317	GO:0007310	GO:0005874	GO:0048311	GO:0007303	GO:0008017	GO:0019227	GO:0008088	GO:0047497	GO:0005871	GO:0005524	GO:0001754	GO:0005739
Unigene20153	GO:0006259
Unigene20161	GO:0006633	GO:0016021	GO:0055114	GO:0016491	GO:0005506
Unigene20168	GO:0015031	GO:0005525	GO:0007264
Unigene20211	GO:0000160	GO:0005249	GO:0030955	GO:0016021	GO:0006355	GO:0006813	GO:0000155
Unigene20226	GO:0016459
Unigene20239	GO:0006355	GO:0007476	GO:0003680	GO:0003700	GO:0005634
Unigene2025	GO:0004252	GO:0016486	GO:0006508	GO:0035187
Unigene20295	GO:0005737	GO:0004818	GO:0006424	GO:0005524
Unigene20303	GO:0006099	GO:0051539
Unigene20315	GO:0005214
Unigene20336	GO:0040010	GO:0009792
Unigene20356	GO:0005524	GO:0008026
Unigene20367	GO:0006457	GO:0007294	GO:0006302	GO:0045449	GO:0003700	GO:0051082	GO:0040020	GO:0005634
Unigene20374	GO:0006458	GO:0006626	GO:0005811	GO:0005759	GO:0005524	GO:0051082	GO:0042026	GO:0009408
Unigene20377	GO:0003743	GO:0042552	GO:0005829	GO:0009749	GO:0005851	GO:0005085	GO:0009408	GO:0001541	GO:0043434	GO:0014003	GO:0032057	GO:0031369
Unigene20393	GO:0016627	GO:0006631
Unigene20417	GO:0004252	GO:0016486	GO:0006508	GO:0035187
Unigene2042	GO:0043176	GO:0031406	GO:0033014	GO:0004418	GO:0050662	GO:0005634	GO:0005739
Unigene20449	GO:0016020	GO:0050789	GO:0009987	GO:0032502
Unigene20453	GO:0005737	GO:0006468	GO:0005524	GO:0004674
Unigene2046	GO:0031177	GO:0030261	GO:0006417	GO:0010212	GO:0004003	GO:0045003	GO:0003677	GO:0005524	GO:0008298	GO:0007131	GO:0042493	GO:0048477	GO:0005634
Unigene20480	GO:0005643	GO:0008320	GO:0005829
Unigene20486	GO:0007409
Unigene20487	GO:0005789	GO:0006506	GO:0016021	GO:0016758
Unigene20489	GO:0051246	GO:0019787	GO:0043687
Unigene20490	GO:0046030	GO:0044464
Unigene20493	GO:0019934	GO:0017071	GO:0005249	GO:0006813	GO:0005221
Unigene20508	GO:0005887	GO:0004981	GO:0007213
Unigene20510	GO:0017111
Unigene2051	GO:0005622	GO:0005525	GO:0007264
Unigene20525	GO:0005743	GO:0008137	GO:0006810	GO:0016021	GO:0042773
Unigene20528	GO:0000139	GO:0004571	GO:0006487	GO:0005509
Unigene20529	GO:0017111	GO:0000166
Unigene20535	GO:0016758
Unigene20542	GO:0005737	GO:0004019	GO:0005525	GO:0002376	GO:0006167	GO:0000287	GO:0042301
Unigene20545	GO:0040018	GO:0032012	GO:0005622
Unigene20558	GO:0008152	GO:0005488
Unigene20559	GO:0006890	GO:0005515	GO:0006886	GO:0006911	GO:0030126	GO:0005198
Unigene20570	GO:0007498	GO:0030018	GO:0007303	GO:0008305	GO:0007015	GO:0040023	GO:0003725	GO:0003779	GO:0015629	GO:0008335	GO:0005635
Unigene20574	GO:0004386	GO:0016887	GO:0003676	GO:0005634	GO:0000166	GO:0006396
Unigene20580	GO:0005829	GO:0007224	GO:0016149	GO:0035071	GO:0006605	GO:0018444	GO:0006415
Unigene20584	GO:0005509	GO:0007602
Unigene2058	GO:0005515	GO:0004672	GO:0005694	GO:0005634	GO:0000166	GO:0006396
Unigene20593	GO:0000381	GO:0003723	GO:0005634
Unigene20598	GO:0005488
Unigene20616	GO:0003916
Unigene20621	GO:0004872	GO:0003677	GO:0007165	GO:0016020	GO:0008270	GO:0015074
Unigene20624	GO:0004617	GO:0006564	GO:0051287
Unigene20627	GO:0005576	GO:0006952	GO:0055114	GO:0005344	GO:0004097	GO:0004503	GO:0006810
Unigene20643	GO:0005515
Unigene20645	GO:0031167	GO:0016740	GO:0005634
Unigene20664	GO:0016023	GO:0018738	GO:0004091
Unigene20696	GO:0046872
Unigene20697	GO:0031626	GO:0051291	GO:0008270	GO:0031597	GO:0043171	GO:0043559	GO:0005615	GO:0051603	GO:0009986	GO:0045861	GO:0004222	GO:0042447	GO:0005524	GO:0050435	GO:0016887	GO:0051289	GO:0042803	GO:0005782	GO:0005634
Unigene20718	GO:0005737	GO:0007283	GO:0043565	GO:0045449	GO:0005634	GO:0042803
Unigene20725	GO:0000022	GO:0003735	GO:0005811	GO:0022625	GO:0006412
Unigene20732	GO:0006979	GO:0005506	GO:0004601	GO:0008152
Unigene20755	GO:0008233
Unigene20756	GO:0009987	GO:0016020	GO:0005634
Unigene20758	GO:0006511	GO:0008234	GO:0004221
Unigene2075	GO:0005509
Unigene20768	GO:0003723	GO:0006417
Unigene20772	GO:0020037	GO:0055114	GO:0004497	GO:0009055
Unigene20779	GO:0000785	GO:0016747	GO:0006333	GO:0045449	GO:0003682	GO:0005634
Unigene20789	GO:0005201	GO:0005615	GO:0005604	GO:0007507	GO:0001527	GO:0005509	GO:0005515	GO:0001501
Unigene2079	GO:0046872
Unigene20800	GO:0000398	GO:0005634
Unigene20807	GO:0008892	GO:0008270	GO:0006810
Unigene20808	GO:0007156	GO:0008038	GO:0005886	GO:0007411	GO:0050839	GO:0007158	GO:0016338
Unigene2080	GO:0042578	GO:0005975
Unigene20833	GO:0016791	GO:0005789
Unigene20834	GO:0006003	GO:0005524	GO:0003873
Unigene20836	GO:0004707	GO:0030424	GO:0030425	GO:0035058	GO:0043025	GO:0004713	GO:0005524	GO:0005929	GO:0042073	GO:0008104	GO:0006468
Unigene20847	GO:0005622	GO:0032313
Unigene20849	GO:0006207	GO:0004588	GO:0009116	GO:0006221	GO:0004590
Unigene20866	GO:0030071	GO:0005680
Unigene20879	GO:0003723	GO:0005524	GO:0008026
Unigene20881	GO:0051707	GO:0043234	GO:0005856	GO:0008285	GO:0016023	GO:0005515	GO:0005802	GO:0016239
Unigene20887	GO:0004521	GO:0009303
Unigene20889	GO:0005576	GO:0006952	GO:0055114	GO:0005344	GO:0004097	GO:0004503	GO:0006810
Unigene20897	GO:0006350	GO:0003899	GO:0032549	GO:0003677	GO:0005515
Unigene20900	GO:0005737	GO:0006509	GO:0045766	GO:0008235	GO:0004177	GO:0005576	GO:0005138	GO:0008270
Unigene20905	GO:0016884
Unigene20915	GO:0016021
Unigene20917	GO:0005515	GO:0016459	GO:0005524	GO:0003774	GO:0042623
Unigene20921	GO:0006120	GO:0008137	GO:0006810	GO:0016021	GO:0031966
Unigene20932	GO:0016763	GO:0009116
Unigene20937	GO:0016446	GO:0032138	GO:0016447	GO:0032389	GO:0032407	GO:0005524	GO:0006298	GO:0003697
Unigene20944	GO:0006164	GO:0004639
Unigene20948	GO:0033178	GO:0007517	GO:0003712	GO:0048813	GO:0016820	GO:0000791	GO:0045892	GO:0003702	GO:0007422	GO:0016580	GO:0015986	GO:0003700	GO:0016564
Unigene20966	GO:0006511	GO:0008270
Unigene20993	GO:0016887
Unigene20997	GO:0016874	GO:0008652	GO:0050794	GO:0044464
Unigene21009	GO:0008152
Unigene2100	GO:0016199	GO:0045746	GO:0016874	GO:0005737	GO:0019904	GO:0016567	GO:0005112	GO:0002092	GO:0051965
Unigene21015	GO:0008237	GO:0006508	GO:0008270
Unigene21024	GO:0005488
Unigene21028	GO:0045454	GO:0016853
Unigene21038	GO:0008270	GO:0010008	GO:0004647	GO:0015031
Unigene21047	GO:0005622	GO:0051056
Unigene21050	GO:0040010	GO:0003676	GO:0042802	GO:0043621	GO:0008432	GO:0017151	GO:0009791	GO:0043186	GO:0007281	GO:0003724
Unigene21058	GO:0016887
Unigene2105	GO:0015031
Unigene21075	GO:0016020	GO:0005351	GO:0006810
Unigene21090	GO:0016051	GO:0016324	GO:0005887	GO:0004872	GO:0002168	GO:0019007
Unigene21098	GO:0035066	GO:0000124	GO:0008270	GO:0045449	GO:0007412	GO:0005515	GO:0004402	GO:0006338
Unigene21104	GO:0016020	GO:0008324
Unigene21112	GO:0007018	GO:0030286	GO:0016887	GO:0005524	GO:0003777
Unigene21124	GO:0005488	GO:0030060	GO:0006108	GO:0055114	GO:0006099	GO:0006096
Unigene21126	GO:0008184	GO:0005980	GO:0043234	GO:0030170	GO:0042803
Unigene21127	GO:0004743	GO:0005811	GO:0030955	GO:0000287	GO:0006096	GO:0005829
Unigene21134	GO:0033993	GO:0005829	GO:0005764	GO:0006813	GO:0032367	GO:0008022	GO:0006200	GO:0005774	GO:0005769	GO:0005524	GO:0007032	GO:0005634	GO:0032510
Unigene21136	GO:0008152
Unigene21137	GO:0032312	GO:0008270
Unigene21159	GO:0005515	GO:0052548	GO:0051044	GO:0008237
Unigene21176	GO:0006457	GO:0051082	GO:0031072	GO:0040035
Unigene2118	GO:0046872	GO:0032502
Unigene21212	GO:0007600	GO:0045746	GO:0007610
Unigene21219	GO:0007186	GO:0016021	GO:0004965	GO:0004930
Unigene2121	GO:0016874	GO:0005524	GO:0008152	GO:0009374
Unigene21224	GO:0044444	GO:0006412
Unigene21226	GO:0048190	GO:0005488	GO:0008360	GO:0008154	GO:0008103	GO:0008407	GO:0048749
Unigene21227	GO:0001522	GO:0016866	GO:0008033
Unigene21239	GO:0005874
Unigene21253	GO:0006508	GO:0050897	GO:0008235	GO:0004177
Unigene21254	GO:0008152
Unigene21263	GO:0003777	GO:0000070	GO:0000091	GO:0000922	GO:0007052	GO:0005524	GO:0007018	GO:0005871	GO:0005828
Unigene21269	GO:0030170	GO:0006730	GO:0006563	GO:0005634	GO:0005829	GO:0004372	GO:0006544
Unigene21279	GO:0005634	GO:0003677
Unigene21283	GO:0001504	GO:0008021	GO:0005769	GO:0005313	GO:0016020
Unigene21295	GO:0042023	GO:0006270	GO:0003677	GO:0043138	GO:0003682	GO:0007052	GO:0005524	GO:0005634
Unigene21335	GO:0005319	GO:0006869
Unigene21345	GO:0006606	GO:0005622	GO:0008320
Unigene2134	GO:0005625	GO:0004567	GO:0005764	GO:0006516	GO:0005537
Unigene21351	GO:0046853	GO:0005516	GO:0048306	GO:0008440
Unigene21353	GO:0006508	GO:0004252
Unigene21367	GO:0046872	GO:0055114	GO:0047988	GO:0005739	GO:0015993
Unigene21399	GO:0006508	GO:0050897	GO:0008235	GO:0004177
Unigene21404	GO:0008270	GO:0005515	GO:0004842
Unigene21407	GO:0016020	GO:0042470	GO:0005515
Unigene21416	GO:0008233	GO:0019941	GO:0005886	GO:0005515	GO:0005813
Unigene21420	GO:0006355
Unigene21436	GO:0007427	GO:0008307	GO:0000146	GO:0042623	GO:0005524	GO:0005863	GO:0042803	GO:0030241	GO:0006936
Unigene21437	GO:0008026	GO:0003779	GO:0003723	GO:0007010	GO:0005524	GO:0051789	GO:0003743	GO:0006412	GO:0015629
Unigene2144	GO:0004085	GO:0009055	GO:0005759	GO:0055114	GO:0006631	GO:0050660
Unigene21453	GO:0000184	GO:0035195	GO:0005488
Unigene21470	GO:0044237
Unigene2148	GO:0005488	GO:0008283
Unigene21493	GO:0016021	GO:0008237	GO:0006508	GO:0008241	GO:0008270	GO:0004180
Unigene2149	GO:0008607	GO:0005964	GO:0003824
Unigene21505	GO:0032312	GO:0008270
Unigene21509	GO:0006629	GO:0008415
Unigene21536	GO:0008270	GO:0005622	GO:0005515
Unigene21537	GO:0005856	GO:0005634	GO:0005525
Unigene21540	GO:0005863	GO:0003779	GO:0006941	GO:0005524	GO:0003774
Unigene21550	GO:0005388	GO:0007274	GO:0051282	GO:0005509	GO:0016021	GO:0006754	GO:0005524	GO:0005515	GO:0006816	GO:0000287	GO:0033017	GO:0005635	GO:0005811
Unigene21555	GO:0019941	GO:0006464	GO:0005622	GO:0003723	GO:0004842	GO:0008270
Unigene21565	GO:0017048	GO:0005089	GO:0005525
Unigene21573	GO:0003677	GO:0007525	GO:0001751	GO:0007422	GO:0005634	GO:0008270
Unigene21574	GO:0005737	GO:0042626	GO:0006810	GO:0005524	GO:0016020	GO:0005634
Unigene21579	GO:0005524	GO:0008026
Unigene21585	GO:0000139	GO:0005461	GO:0005464	GO:0005463	GO:0005456	GO:0015757	GO:0015785	GO:0005351	GO:0015789	GO:0016021	GO:0015782	GO:0005459
Unigene21587	GO:0016773
Unigene21589	GO:0009411	GO:0000084	GO:0003887	GO:0046872	GO:0000731	GO:0006297	GO:0003677	GO:0005515	GO:0004518	GO:0005654	GO:0003682
Unigene21590	GO:0006520	GO:0007411	GO:0030424	GO:0008046	GO:0006909	GO:0030425	GO:0016319	GO:0043025	GO:0007413	GO:0007422	GO:0005515	GO:0021551	GO:0008367	GO:0005887
Unigene21593	GO:0020037	GO:0055114	GO:0016491	GO:0009055
Unigene21615	GO:0005703	GO:0003729	GO:0004004	GO:0000381	GO:0005524	GO:0005515	GO:0019730	GO:0005634	GO:0016246
Unigene2162	GO:0005829	GO:0008565	GO:0009792	GO:0048268	GO:0030276	GO:0010171	GO:0002119	GO:0050690	GO:0030122	GO:0030100	GO:0030121	GO:0015031
Unigene21660	GO:0045211	GO:0030054	GO:0004190	GO:0005509	GO:0005234	GO:0006811	GO:0004970	GO:0016021	GO:0006508
Unigene21667	GO:0005815	GO:0005765	GO:0048545	GO:0006357	GO:0016021	GO:0042626	GO:0032383	GO:0043190	GO:0016023	GO:0005524	GO:0042493	GO:0042632	GO:0008203
Unigene2166	GO:0005737	GO:0031202	GO:0005681	GO:0000398
Unigene21670	GO:0017111	GO:0000166
Unigene21680	GO:0004827	GO:0006433	GO:0017101	GO:0004818
Unigene21691	GO:0005096	GO:0005875	GO:0015631	GO:0007049	GO:0005813	GO:0005829
Unigene21701	GO:0005815	GO:0016023	GO:0006357	GO:0043190	GO:0045494	GO:0005765	GO:0048545	GO:0006649	GO:0006629	GO:0042493	GO:0032383	GO:0004012	GO:0042626	GO:0005887	GO:0005524	GO:0042632
Unigene21708	GO:0005682	GO:0003746	GO:0005829	GO:0000398
Unigene21710	GO:0019222	GO:0005488	GO:0005743	GO:0006810	GO:0016021
Unigene21714	GO:0007411	GO:0007417	GO:0042246	GO:0007424	GO:0046872	GO:0007479	GO:0008347	GO:0007382	GO:0003700	GO:0007474	GO:0045449	GO:0007298	GO:0005634	GO:0016564
Unigene2171	GO:0009987
Unigene21721	GO:0008366	GO:0048036	GO:0048675	GO:0016328	GO:0035151	GO:0005509	GO:0016319	GO:0014045	GO:0019991	GO:0050808	GO:0021682	GO:0007158	GO:0005919	GO:0007560	GO:0048813	GO:0007173
Unigene21740	GO:0005840	GO:0006464	GO:0003735	GO:0005634	GO:0008270	GO:0006412
Unigene21747	GO:0016887	GO:0051082	GO:0005634
Unigene2174	GO:0046872
Unigene21752	GO:0009792	GO:0005625	GO:0055114	GO:0019322	GO:0018996	GO:0005792	GO:0002119	GO:0019521	GO:0009051	GO:0031406	GO:0005515	GO:0004616	GO:0050661	GO:0005529
Unigene21756	GO:0008376	GO:0032580
Unigene21770	GO:0002165	GO:0016458	GO:0000381	GO:0006325	GO:0035207	GO:0016585	GO:0005524	GO:0005515	GO:0003918	GO:0004386	GO:0008094	GO:0005694	GO:0048477	GO:0006265
Unigene21776	GO:0005515
Unigene21780	GO:0008270	GO:0006367	GO:0016251	GO:0005669
Unigene2178	GO:0042802	GO:0016481	GO:0042826	GO:0016580
Unigene21794	GO:0017111
Unigene21800	GO:0008103	GO:0004252	GO:0004176	GO:0042052	GO:0007317	GO:0007029	GO:0007030	GO:0016320	GO:0045169	GO:0008104	GO:0000502	GO:0006508	GO:0005783	GO:0005811	GO:0005524
Unigene21811	GO:0051216	GO:0030318	GO:0045944	GO:0030902	GO:0007422	GO:0014032	GO:0050935	GO:0003700	GO:0046982	GO:0042803	GO:0005634
Unigene21815	GO:0042626	GO:0005254	GO:0006811	GO:0005524	GO:0016021
Unigene21819	GO:0016199	GO:0007026	GO:0005546	GO:0030721	GO:0007009	GO:0008091	GO:0045170	GO:0008017	GO:0016328	GO:0030424	GO:0045478	GO:0051015	GO:0042062	GO:0016327	GO:0007274	GO:0005811	GO:0048790	GO:0005516	GO:0005200
Unigene21856	GO:0005488	GO:0004812	GO:0006418	GO:0044424
Unigene21859	GO:0004672	GO:0000166
Unigene2185	GO:0001745	GO:0030528	GO:0045449	GO:0005634
Unigene21871	GO:0008270	GO:0005622
Unigene21890	GO:0003824	GO:0008152
Unigene21910	GO:0030071	GO:0005680	GO:0051301
Unigene21919	GO:0016020	GO:0006810
Unigene21930	GO:0043565	GO:0003702	GO:0003700	GO:0007365	GO:0005634	GO:0006355
Unigene21931	GO:0016021
Unigene21934	GO:0007016	GO:0005856	GO:0008360	GO:0032582	GO:0006911	GO:0007155	GO:0005925	GO:0003779	GO:0035160	GO:0016203
Unigene21943	GO:0020037	GO:0055114	GO:0004497	GO:0009055
Unigene21948	GO:0042552	GO:0043169	GO:0005764	GO:0004563	GO:0050885	GO:0001501	GO:0019953	GO:0019915	GO:0030203	GO:0006689	GO:0046982	GO:0050884	GO:0007605	GO:0007628	GO:0007040	GO:0016020
Unigene21951	GO:0019941	GO:0051246	GO:0043687	GO:0019787
Unigene21967	GO:0006412	GO:0047485	GO:0005840	GO:0006281	GO:0004674	GO:0010212	GO:0008219	GO:0003735	GO:0031410	GO:0003677	GO:0016303	GO:0007094	GO:0007131	GO:0007165	GO:0045786	GO:0005654
Unigene2196	GO:0005488	GO:0016787
Unigene21972	GO:0005730	GO:0005762	GO:0003729	GO:0003735	GO:0006412
Unigene21978	GO:0005743	GO:0016021	GO:0051205
Unigene21994	GO:0006259	GO:0003676	GO:0003824
Unigene21998	GO:0007186	GO:0016021	GO:0004989
Unigene22001	GO:0005761
Unigene22002	GO:0005737	GO:0003677	GO:0003730	GO:0005515	GO:0009047	GO:0017148	GO:0006355
Unigene22010	GO:0005863	GO:0003779	GO:0006941	GO:0005524	GO:0003774
Unigene22013	GO:0005737	GO:0043025	GO:0051223	GO:0043198	GO:0030426	GO:0006904	GO:0006903	GO:0014069	GO:0030165	GO:0006612
Unigene22018	GO:0005634	GO:0005515
Unigene22029	GO:0004553	GO:0005488
Unigene22030	GO:0043190	GO:0005215
Unigene22033	GO:0005739	GO:0055114	GO:0019725	GO:0016491	GO:0044446	GO:0044237	GO:0032502
Unigene2204	GO:0016787
Unigene22057	GO:0020037	GO:0055114	GO:0016491	GO:0009055
Unigene22066	GO:0044424	GO:0005488
Unigene22073	GO:0016020	GO:0006810
Unigene22078	GO:0016311	GO:0016791	GO:0008270
Unigene22085	GO:0016021	GO:0009987
Unigene22089	GO:0001701	GO:0004386	GO:0003677	GO:0006333	GO:0008013	GO:0003682	GO:0005524	GO:0030178	GO:0005634
Unigene22090	GO:0016803	GO:0005783	GO:0044425
Unigene22092	GO:0005743	GO:0008137	GO:0005783
Unigene22096	GO:0000119	GO:0006357
Unigene22105	GO:0008270	GO:0003676	GO:0005622
Unigene22107	GO:0005783	GO:0007030
Unigene22110	GO:0006556	GO:0006730	GO:0004478	GO:0030955	GO:0005524	GO:0000287
Unigene22114	GO:0016021
Unigene22116	GO:0006259	GO:0003676
Unigene22126	GO:0016021	GO:0015662	GO:0006754	GO:0005524	GO:0015914	GO:0000287	GO:0004012
Unigene22147	GO:0005840	GO:0003735	GO:0006412
Unigene22149	GO:0008237	GO:0006508	GO:0008270
Unigene22162	GO:0003729	GO:0007446	GO:0000381	GO:0045165	GO:0000785	GO:0008134	GO:0035107	GO:0035062	GO:0008283	GO:0005737
Unigene22175	GO:0004791	GO:0050661	GO:0009055	GO:0045454	GO:0004362	GO:0055114	GO:0050660	GO:0008340	GO:0005739	GO:0042803
Unigene22188	GO:0005737	GO:0004356	GO:0006538	GO:0007416	GO:0045213	GO:0006542
Unigene22189	GO:0005319	GO:0006869
Unigene22198	GO:0008017	GO:0007017	GO:0007242
Unigene22199	GO:0006470	GO:0006917	GO:0006977	GO:0008285	GO:0004725
Unigene22219	GO:0005488
Unigene22221	GO:0005488
Unigene22232	GO:0005840	GO:0003735	GO:0005515	GO:0008270	GO:0006412
Unigene22238	GO:0003676	GO:0005664	GO:0006270	GO:0008355
Unigene2228	GO:0006468	GO:0005524	GO:0004713
Unigene2229	GO:0043565	GO:0003700	GO:0005634	GO:0006355
Unigene2239	GO:0016491
Unigene2244	GO:0006917	GO:0022402	GO:0050810	GO:0033327	GO:0034960	GO:0005515	GO:0005681	GO:0006139	GO:0030238	GO:0010467	GO:0005737	GO:0048662
Unigene2252	GO:0006979	GO:0007265	GO:0005515	GO:0005737	GO:0005634
Unigene2253	GO:0042802	GO:0042382	GO:0003723	GO:0006397
Unigene2264	GO:0007411	GO:0008347
Unigene22747	GO:0005576	GO:0004866
Unigene22749	GO:0004672	GO:0000166
Unigene22769	GO:0016491	GO:0055114
Unigene22781	GO:0005829	GO:0000070	GO:0051436	GO:0005730	GO:0031145	GO:0000776	GO:0005515	GO:0008283	GO:0007093
Unigene22782	GO:0016020	GO:0005768	GO:0006810	GO:0019904
Unigene22786	GO:0005262
Unigene22796	GO:0005829	GO:0006511	GO:0007264	GO:0005624	GO:0005769	GO:0004842	GO:0003714	GO:0031396
Unigene22815	GO:0005839	GO:0005829	GO:0004298
Unigene22852	GO:0046872	GO:0055114	GO:0047988	GO:0005739	GO:0015993
Unigene2285	GO:0005488
Unigene22864	GO:0005927	GO:0030018	GO:0005515
Unigene22868	GO:0030261	GO:0043138	GO:0003677	GO:0005524	GO:0006270	GO:0005656	GO:0006267	GO:0008283	GO:0003682
Unigene22874	GO:0006810	GO:0016021
Unigene22879	GO:0007186	GO:0006471	GO:0005525
Unigene22884	GO:0008053
Unigene22891	GO:0009190	GO:0016021	GO:0007242	GO:0016849
Unigene22902	GO:0009987	GO:0005488
Unigene22904	GO:0008233	GO:0005201	GO:0005576	GO:0030198
Unigene22905	GO:0005737	GO:0006548	GO:0016211	GO:0009058	GO:0004397
Unigene22906	GO:0030001	GO:0046873
Unigene22908	GO:0005887	GO:0005328	GO:0006836
Unigene22917	GO:0003677	GO:0007525	GO:0001751	GO:0007422	GO:0005634	GO:0008270
Unigene22924	GO:0016020	GO:0005351	GO:0006810
Unigene22933	GO:0016301	GO:0006014
Unigene22945	GO:0007186	GO:0016021	GO:0008188
Unigene22958	GO:0006120	GO:0008137	GO:0005747
Unigene22960	GO:0005247	GO:0005515	GO:0016021	GO:0006821
Unigene22963	GO:0008250	GO:0006486	GO:0016740	GO:0031177
Unigene22965	GO:0031175	GO:0005743	GO:0005509
Unigene22976	GO:0008270
Unigene22978	GO:0003676	GO:0003824
Unigene22994	GO:0006508	GO:0008236
Unigene23002	GO:0005524	GO:0004386	GO:0003677
Unigene2300	GO:0015171	GO:0008021	GO:0006865
Unigene23024	GO:0006259	GO:0003676	GO:0003824
Unigene23040	GO:0006468	GO:0007052	GO:0040010	GO:0005524	GO:0000003	GO:0009792	GO:0004674
Unigene23049	GO:0008060	GO:0008277	GO:0005856	GO:0046872	GO:0005925	GO:0031267
Unigene23052	GO:0045211	GO:0030054	GO:0006811	GO:0016021	GO:0030594	GO:0004889
Unigene23064	GO:0004707	GO:0006468	GO:0005524
Unigene23065	GO:0006464	GO:0043161	GO:0003684	GO:0006289	GO:0005634
Unigene23066	GO:0005515
Unigene23073	GO:0009887	GO:0006915	GO:0008283	GO:0005515	GO:0004842	GO:0019005
Unigene23077	GO:0043565	GO:0046983	GO:0003700	GO:0005634	GO:0006355
Unigene23090	GO:0003735	GO:0005811	GO:0022625	GO:0006414
Unigene23091	GO:0005525	GO:0005622	GO:0005524	GO:0008134	GO:0007264	GO:0006355	GO:0015031
Unigene23092	GO:0008250	GO:0006486	GO:0016740	GO:0031177
Unigene23110	GO:0006119	GO:0017133	GO:0005811
Unigene23111	GO:0007018	GO:0030286	GO:0016887	GO:0005524	GO:0003777
Unigene23116	GO:0005622
Unigene23121	GO:0006468	GO:0005515	GO:0005524	GO:0000287	GO:0004674
Unigene23127	GO:0005975	GO:0004553	GO:0043169
Unigene23141	GO:0006591	GO:0030170	GO:0005759	GO:0004587
Unigene23143	GO:0005488
Unigene23144	GO:0030528	GO:0006357	GO:0000289	GO:0040002	GO:0030014	GO:0005515	GO:0040011	GO:0048477	GO:0005737	GO:0040018
Unigene23146	GO:0016740	GO:0005886
Unigene23150	GO:0008233
Unigene23161	GO:0016874	GO:0008152
Unigene23162	GO:0005762	GO:0003735	GO:0006412
Unigene23183	GO:0000139	GO:0005525	GO:0005886	GO:0007264	GO:0015031
Unigene23185	GO:0005788	GO:0016491	GO:0055114	GO:0005509	GO:0005783	GO:0042803	GO:0030203
Unigene23188	GO:0004325	GO:0006783	GO:0051537	GO:0046501	GO:0034379	GO:0043249	GO:0030350	GO:0005743	GO:0055072	GO:0005515	GO:0009589	GO:0020037	GO:0008203
Unigene2318	GO:0044464
Unigene23199	GO:0005576	GO:0004568	GO:0006036	GO:0043169
Unigene23202	GO:0016021	GO:0007242	GO:0007219	GO:0008233
Unigene23207	GO:0007427	GO:0006024	GO:0007509	GO:0016055	GO:0007507	GO:0015014	GO:0008543	GO:0015016	GO:0007428
Unigene23219	GO:0004643	GO:0003937	GO:0006188
Unigene23228	GO:0006810
Unigene2322	GO:0008233	GO:0009987	GO:0009888	GO:0007369	GO:0046872	GO:0043170
Unigene23257	GO:0030170	GO:0008483
Unigene23261	GO:0006629
Unigene23275	GO:0045886	GO:0007274
Unigene23276	GO:0005509	GO:0005544
Unigene2328	GO:0005737	GO:0005488	GO:0016791	GO:0009987
Unigene23301	GO:0044459	GO:0005783
Unigene23311	GO:0016020	GO:0008324	GO:0000166	GO:0006812
Unigene23321	GO:0006468	GO:0004715	GO:0005515	GO:0005524
Unigene23324	GO:0004871	GO:0007242	GO:0004629	GO:0005509	GO:0006629
Unigene23326	GO:0008234	GO:0019441	GO:0055114	GO:0006508	GO:0004833	GO:0005506
Unigene23327	GO:0005515	GO:0016192	GO:0006886	GO:0030126	GO:0005198
Unigene23331	GO:0003777	GO:0048490	GO:0007528	GO:0005874	GO:0008345	GO:0047496	GO:0005524	GO:0005871	GO:0005737
Unigene23337	GO:0016491	GO:0005811	GO:0035080
Unigene23351	GO:0001525	GO:0046961	GO:0008553	GO:0006933	GO:0046933	GO:0051453	GO:0005743	GO:0042288	GO:0009986	GO:0045261	GO:0006629	GO:0015986	GO:0043499	GO:0005886	GO:0005524
Unigene23354	GO:0008152
Unigene23356	GO:0003676	GO:0005515	GO:0005634	GO:0000398
Unigene23367	GO:0008270	GO:0006355	GO:0007480	GO:0043565	GO:0003700	GO:0007479	GO:0005634
Unigene23381	GO:0048705	GO:0017147	GO:0005624	GO:0005524	GO:0004713	GO:0007409	GO:0042813	GO:0005886	GO:0006468
Unigene23398	GO:0005622
Unigene2339	GO:0016446	GO:0005739	GO:0004844	GO:0016447	GO:0006284	GO:0005515	GO:0043066	GO:0005634
Unigene23402	GO:0016740	GO:0005515	GO:0016020
Unigene23431	GO:0016887	GO:0005515	GO:0003872	GO:0005945	GO:0005524	GO:0000287	GO:0006096
Unigene23441	GO:0003887	GO:0006260	GO:0043565	GO:0005622	GO:0006281
Unigene23449	GO:0045886	GO:0007274
Unigene23454	GO:0004674	GO:0007243	GO:0050684	GO:0007059	GO:0008380	GO:0005524	GO:0030154	GO:0005515	GO:0000287	GO:0005737	GO:0005634	GO:0006468
Unigene23458	GO:0051216	GO:0001894
Unigene23462	GO:0003729	GO:0000381	GO:0006376	GO:0000785	GO:0005515	GO:0005681	GO:0000166	GO:0035062
Unigene23469	GO:0008017	GO:0005875	GO:0008088	GO:0000226	GO:0060052	GO:0007409	GO:0008355	GO:0008582	GO:0048813	GO:0043524
Unigene2346	GO:0040010	GO:0043051	GO:0046872	GO:0046662	GO:0050435	GO:0016188	GO:0019717	GO:0040011	GO:0019992	GO:0048786	GO:0005886
Unigene23470	GO:0006468	GO:0004672
Unigene23474	GO:0006730	GO:0004487	GO:0004477	GO:0055114	GO:0000287	GO:0009396	GO:0005739
Unigene23480	GO:0003676
Unigene23484	GO:0006810	GO:0005344
Unigene23492	GO:0005737	GO:0006468	GO:0008353	GO:0005524	GO:0004693
Unigene23498	GO:0005886	GO:0009966	GO:0005198	GO:0044424
Unigene23509	GO:0004553	GO:0005488
Unigene23510	GO:0004104
Unigene23514	GO:0005737	GO:0045454	GO:0055114	GO:0006096	GO:0050660	GO:0004148
Unigene23521	GO:0000915	GO:0016319	GO:0007409	GO:0035286	GO:0008585	GO:0042067	GO:0030041	GO:0001737	GO:0003779	GO:0005622	GO:0010591	GO:0007298	GO:0030042
Unigene23532	GO:0046034	GO:0005524	GO:0000287	GO:0017111
Unigene23535	GO:0043052	GO:0016020	GO:0005216	GO:0006811
Unigene23536	GO:0044424	GO:0008152	GO:0003824	GO:0005488
Unigene23541	GO:0050774	GO:0008013	GO:0005509	GO:0007156	GO:0016339	GO:0004872	GO:0007413	GO:0007412	GO:0005911	GO:0050839	GO:0016318	GO:0031290	GO:0048846	GO:0005887
Unigene23546	GO:0005839	GO:0006511	GO:0005634	GO:0005829	GO:0004298
Unigene23549	GO:0005319	GO:0006869
Unigene23550	GO:0048190	GO:0006810	GO:0016021	GO:0042626	GO:0008514	GO:0043190	GO:0005524
Unigene23556	GO:0006811	GO:0016021
Unigene23561	GO:0044430	GO:0017111	GO:0000166	GO:0015630
Unigene23569	GO:0004356	GO:0005739	GO:0006542
Unigene23578	GO:0006813	GO:0008076	GO:0005515
Unigene23579	GO:0007420	GO:0005488
Unigene23584	GO:0016780	GO:0016020
Unigene2358	GO:0004638	GO:0006189	GO:0004639	GO:0009320	GO:0005524
Unigene23593	GO:0005509	GO:0007229
Unigene23609	GO:0003746	GO:0003924	GO:0005525
Unigene23621	GO:0005840	GO:0006412
Unigene2364	GO:0043231	GO:0044444	GO:0016740
Unigene23650	GO:0016787
Unigene23657	GO:0004190	GO:0035071	GO:0006508
Unigene23669	GO:0016491	GO:0055114	GO:0005488
Unigene2368	GO:0016055	GO:0048814	GO:0035317	GO:0048800	GO:0005938	GO:0016563	GO:0005515	GO:0008407	GO:0045860
Unigene23690	GO:0016491	GO:0005506
Unigene23697	GO:0006519	GO:0004497	GO:0009308
Unigene23710	GO:0016021
Unigene23712	GO:0004725	GO:0006470	GO:0005737	GO:0003993
Unigene23713	GO:0005615	GO:0019239	GO:0009168
Unigene23716	GO:0008270
Unigene23729	GO:0002039	GO:0051087	GO:0006919	GO:0002842	GO:0005759	GO:0030141	GO:0030135	GO:0005615	GO:0002368	GO:0050821	GO:0005743	GO:0043032	GO:0031101	GO:0005829	GO:0005905	GO:0032735	GO:0009986	GO:0001530	GO:0042100	GO:0032727	GO:0005769	GO:0043498	GO:0032733	GO:0050870	GO:0032729	GO:0042026	GO:0046696	GO:0048291	GO:0002755	GO:0019907	GO:0032755	GO:0005524	GO:0006986	GO:0043066	GO:0043065
Unigene23741	GO:0005524	GO:0008026
Unigene23744	GO:0002119	GO:0006457	GO:0031072	GO:0009792	GO:0051082	GO:0040007	GO:0005739
Unigene23752	GO:0009055	GO:0004497	GO:0020037	GO:0055114	GO:0016020	GO:0005783
Unigene23757	GO:0005829	GO:0017111	GO:0005664	GO:0003677	GO:0006342	GO:0005524	GO:0005515	GO:0006270	GO:0005654
Unigene23765	GO:0006508	GO:0004252
Unigene23795	GO:0005763	GO:0003735
Unigene23802	GO:0030528	GO:0004871	GO:0045449
Unigene23806	GO:0004791	GO:0050661	GO:0009055	GO:0045454	GO:0004362	GO:0055114	GO:0050660	GO:0008340	GO:0005739	GO:0042803
Unigene23807	GO:0006289
Unigene2380	GO:0016020
Unigene23815	GO:0005488
Unigene23816	GO:0007629	GO:0006072	GO:0005811	GO:0006127	GO:0005509	GO:0004368	GO:0009331	GO:0005739
Unigene2382	GO:0008152	GO:0004497
Unigene23840	GO:0005840	GO:0006412
Unigene23844	GO:0005634	GO:0008270	GO:0015074	GO:0006310
Unigene23846	GO:0005840	GO:0003735	GO:0005515	GO:0005829	GO:0006414
Unigene23852	GO:0016887	GO:0005524	GO:0006911	GO:0031177	GO:0043190	GO:0005215
Unigene23860	GO:0030261	GO:0043138	GO:0003677	GO:0005524	GO:0006270	GO:0005656	GO:0006267	GO:0008283	GO:0003682
Unigene23862	GO:0016021	GO:0007155	GO:0008897	GO:0009059
Unigene23867	GO:0006457	GO:0032555	GO:0005515	GO:0016853	GO:0007275	GO:0022414	GO:0044424
Unigene23875	GO:0005840	GO:0006464	GO:0003735	GO:0006412
Unigene2388	GO:0016740
Unigene23892	GO:0005488	GO:0016740	GO:0044464
Unigene23896	GO:0005743	GO:0016021	GO:0005488	GO:0006810	GO:0022857
Unigene2389	GO:0046872
Unigene2391	GO:0003676	GO:0004386	GO:0000166
Unigene23921	GO:0008270	GO:0006367	GO:0016251	GO:0008237	GO:0005669
Unigene23927	GO:0005622	GO:0006508	GO:0030145	GO:0008270	GO:0004177
Unigene23971	GO:0003779	GO:0016459	GO:0005524	GO:0003774
Unigene23974	GO:0019538	GO:0005506	GO:0004656	GO:0055114	GO:0016702	GO:0016222
Unigene23977	GO:0005388	GO:0005509	GO:0016021	GO:0006754	GO:0005524	GO:0006816	GO:0000287	GO:0033017
Unigene23993	GO:0004715	GO:0046777	GO:0042101	GO:0045060	GO:0045059	GO:0050850	GO:0005737	GO:0043366	GO:0001784	GO:0050852	GO:0018108	GO:0005524	GO:0046638	GO:0046641
Unigene24012	GO:0006468	GO:0005524	GO:0004674
Unigene24018	GO:0005890	GO:0005391	GO:0005918	GO:0014045	GO:0019991	GO:0008324	GO:0035158	GO:0035159	GO:0006812
Unigene2401	GO:0005975	GO:0004750
Unigene24029	GO:0006508	GO:0050897	GO:0008235
Unigene24056	GO:0046907
Unigene24061	GO:0033178	GO:0046961
Unigene24067	GO:0016020	GO:0008237	GO:0006508	GO:0008270
Unigene24076	GO:0016021	GO:0006035	GO:0001838	GO:0035158	GO:0035159	GO:0008362	GO:0004100
Unigene24081	GO:0005622	GO:0005515	GO:0007264
Unigene24088	GO:0045454	GO:0005783	GO:0016853
Unigene24090	GO:0044255	GO:0004032
Unigene24093	GO:0046330	GO:0006915	GO:0030041
Unigene24112	GO:0004872	GO:0016301
Unigene24130	GO:0008593	GO:0009997	GO:0048488
Unigene24133	GO:0007165
Unigene24138	GO:0006189	GO:0005515	GO:0004642	GO:0005829
Unigene24142	GO:0005576	GO:0008061	GO:0016810	GO:0006030
Unigene24143	GO:0046872	GO:0019941	GO:0005622	GO:0016567	GO:0004842
Unigene24177	GO:0019521	GO:0050661	GO:0055114	GO:0006098	GO:0004616
Unigene2417	GO:0031672	GO:0043009	GO:0007507	GO:0030239	GO:0031674	GO:0005515	GO:0005198	GO:0003824
Unigene24181	GO:0008553	GO:0000276	GO:0005811	GO:0015992
Unigene24182	GO:0051539	GO:0008152
Unigene24196	GO:0006754	GO:0005524	GO:0006812	GO:0016021	GO:0015662
Unigene24203	GO:0006468	GO:0005524	GO:0004674
Unigene24217	GO:0016021
Unigene24220	GO:0004170	GO:0046080
Unigene24226	GO:0000166	GO:0004386
Unigene24234	GO:0030154	GO:0019941	GO:0006464	GO:0003677	GO:0016881	GO:0005634
Unigene24247	GO:0044464	GO:0016787
Unigene24266	GO:0016757
Unigene24278	GO:0005214
Unigene24293	GO:0005840	GO:0003735	GO:0006412
Unigene24297	GO:0006888
Unigene24299	GO:0005245	GO:0007602	GO:0006816	GO:0016323	GO:0007632	GO:0005509	GO:0045887	GO:0042045	GO:0045433	GO:0005891	GO:0016324	GO:0008344
Unigene24317	GO:0046872	GO:0016787	GO:0000166
Unigene24320	GO:0006413	GO:0005525	GO:0005509	GO:0003743	GO:0005829
Unigene24330	GO:0007156	GO:0007018	GO:0030286	GO:0016887	GO:0005886	GO:0005515	GO:0005509	GO:0005524	GO:0016021	GO:0003777
Unigene24339	GO:0008076	GO:0005249	GO:0005515	GO:0030955	GO:0006813
Unigene24350	GO:0008355	GO:0008306
Unigene24358	GO:0006629	GO:0008415	GO:0016020	GO:0005739
Unigene24360	GO:0006457	GO:0004175	GO:0008540	GO:0016887	GO:0005515	GO:0030163	GO:0005524	GO:0006508	GO:0005634	GO:0005829
Unigene24362	GO:0006388	GO:0016891	GO:0005634	GO:0005739
Unigene24369	GO:0046872	GO:0016491	GO:0008610	GO:0005783	GO:0044425
Unigene24376	GO:0007427	GO:0007411	GO:0007157	GO:0008305	GO:0007414	GO:0007426	GO:0007229	GO:0004872	GO:0007160	GO:0007494	GO:0050839	GO:0007475	GO:0007432	GO:0035160	GO:0048567
Unigene24381	GO:0006259	GO:0003676	GO:0003824
Unigene24388	GO:0016021	GO:0055114	GO:0005739	GO:0008137
Unigene24418	GO:0008431
Unigene24421	GO:0019370	GO:0006508	GO:0008270	GO:0008237
Unigene24423	GO:0005839	GO:0006511	GO:0005634	GO:0005829	GO:0004298
Unigene24435	GO:0005525
Unigene24436	GO:0003824	GO:0008152
Unigene24441	GO:0000166
Unigene24442	GO:0008236
Unigene24446	GO:0040010	GO:0003676	GO:0009792	GO:0004813	GO:0006419	GO:0000003	GO:0005524	GO:0002119	GO:0040011	GO:0005737
Unigene24451	GO:0006986	GO:0048471	GO:0042802	GO:0005634
Unigene24454	GO:0006810	GO:0016021
Unigene24457	GO:0005737	GO:0030145	GO:0008235	GO:0016319	GO:0006508
Unigene24460	GO:0005869
Unigene24467	GO:0006470	GO:0008138	GO:0004727
Unigene24484	GO:0019941	GO:0005622	GO:0016881	GO:0006464
Unigene24502	GO:0006468	GO:0035091	GO:0005515	GO:0004672	GO:0005524	GO:0007154
Unigene24514	GO:0007291	GO:0051246	GO:0043687	GO:0044464
Unigene24518	GO:0005524	GO:0006950
Unigene24522	GO:0060350	GO:0009987	GO:0005604	GO:0051216
Unigene24527	GO:0008270	GO:0003677
Unigene24536	GO:0007155
Unigene24537	GO:0006415	GO:0005525	GO:0003747	GO:0005829	GO:0003924
Unigene24538	GO:0005737	GO:0003746	GO:0005525	GO:0006414	GO:0003924
Unigene24543	GO:0005764	GO:0006665
Unigene2454	GO:0005840
Unigene24550	GO:0005634	GO:0006355
Unigene24569	GO:0005488	GO:0005811	GO:0030060	GO:0006108	GO:0055114	GO:0006099	GO:0006096	GO:0005829
Unigene24579	GO:0042626	GO:0006810	GO:0005524	GO:0016021
Unigene24583	GO:0005524	GO:0051276	GO:0005694
Unigene24590	GO:0035023	GO:0005622	GO:0005089
Unigene24591	GO:0003723	GO:0007616	GO:0051018
Unigene24592	GO:0005840
Unigene24598	GO:0003746	GO:0005525	GO:0005739	GO:0006414	GO:0003924
Unigene24618	GO:0004222	GO:0006508	GO:0008270
Unigene2461	GO:0005488
Unigene24622	GO:0000400	GO:0005626	GO:0007052	GO:0007076	GO:0006265	GO:0006342	GO:0005737	GO:0003918	GO:0051310	GO:0016590	GO:0005694	GO:0007126	GO:0008623	GO:0000182	GO:0005625	GO:0005524	GO:0003696	GO:0003729
Unigene24626	GO:0020037	GO:0009055
Unigene24630	GO:0008152	GO:0005739	GO:0016853
Unigene24632	GO:0048096	GO:0007517	GO:0007409	GO:0048813	GO:0016251	GO:0006911	GO:0004386	GO:0003713	GO:0003677	GO:0007474	GO:0048477	GO:0035172	GO:0035060	GO:0005524
Unigene24637	GO:0005737	GO:0042802	GO:0043066	GO:0008270
Unigene24647	GO:0005625	GO:0006548	GO:0005829	GO:0004397
Unigene2464	GO:0005737	GO:0005515	GO:0009987
Unigene24660	GO:0005887	GO:0005328	GO:0006836
Unigene24668	GO:0001652	GO:0015030	GO:0030515	GO:0016074	GO:0006364	GO:0030529	GO:0008168
Unigene24670	GO:0004871	GO:0045944	GO:0030014	GO:0005975	GO:0016563	GO:0005515	GO:0003700	GO:0007165
Unigene24684	GO:0001702	GO:0008013	GO:0030178	GO:0046330	GO:0048264	GO:0042074	GO:0030877
Unigene24685	GO:0005737	GO:0005869	GO:0016192	GO:0000166
Unigene24705	GO:0016525	GO:0005587	GO:0007166
Unigene24713	GO:0000022	GO:0003735	GO:0005515	GO:0022625	GO:0006412
Unigene24715	GO:0008152	GO:0003824
Unigene24733	GO:0005524	GO:0016887
Unigene24748	GO:0006810
Unigene2474	GO:0043565	GO:0003700	GO:0005634	GO:0008270	GO:0006355
Unigene24759	GO:0005849	GO:0006397	GO:0016787
Unigene24761	GO:0003824
Unigene24767	GO:0008233	GO:0006465	GO:0016021	GO:0005787
Unigene24768	GO:0008236	GO:0016020
Unigene24779	GO:0006629
Unigene2478	GO:0008415	GO:0016020	GO:0018149	GO:0003810	GO:0005509
Unigene24791	GO:0005622	GO:0006396	GO:0004525	GO:0003725
Unigene24801	GO:0016459	GO:0005524	GO:0003774
Unigene24803	GO:0007052	GO:0007076	GO:0043229
Unigene24820	GO:0005634
Unigene24829	GO:0003824	GO:0008152
Unigene24835	GO:0008152	GO:0008484
Unigene24837	GO:0005488	GO:0005811	GO:0009987	GO:0008152	GO:0003824
Unigene24840	GO:0016740
Unigene24842	GO:0006457	GO:0051082	GO:0005524	GO:0006950
Unigene24843	GO:0016251	GO:0006367	GO:0003743	GO:0005673
Unigene24859	GO:0008233
Unigene24871	GO:0055114	GO:0016616	GO:0006102
Unigene24882	GO:0007560	GO:0003704	GO:0007517	GO:0005634	GO:0003677
Unigene24905	GO:0005975	GO:0008448
Unigene24906	GO:0006508	GO:0008234
Unigene24911	GO:0005525	GO:0051020
Unigene24923	GO:0005576	GO:0004568	GO:0008061	GO:0043169	GO:0006032
Unigene24937	GO:0005929	GO:0004835	GO:0006464
Unigene24953	GO:0005525	GO:0005622	GO:0006400	GO:0003924
Unigene2495	GO:0005515	GO:0009615
Unigene24962	GO:0016021
Unigene24970	GO:0003676	GO:0005737	GO:0004364	GO:0043295
Unigene24984	GO:0016740
Unigene24988	GO:0010171	GO:0002119	GO:0005840	GO:0003735	GO:0000003	GO:0040011	GO:0009792	GO:0040007	GO:0006412	GO:0008340
Unigene25002	GO:0016020	GO:0006810
Unigene25014	GO:0016301	GO:0009165	GO:0004749	GO:0009116
Unigene25015	GO:0006261	GO:0007052	GO:0003697	GO:0005662
Unigene25020	GO:0005737	GO:0007269	GO:0050803	GO:0048488	GO:0005515	GO:0042171	GO:0016020
Unigene25027	GO:0007391	GO:0008258	GO:0046329	GO:0031252	GO:0008270	GO:0009880
Unigene25028	GO:0006548
Unigene25029	GO:0030529
Unigene25031	GO:0003899	GO:0005665	GO:0003677	GO:0006366
Unigene25033	GO:0007298	GO:0007165	GO:0006897
Unigene25044	GO:0042221	GO:0045924	GO:0035193	GO:0040011	GO:0007619	GO:0008333	GO:0045477	GO:0048477	GO:0008582	GO:0005886	GO:0048488
Unigene25045	GO:0008152	GO:0003824
Unigene25053	GO:0005488	GO:0006355
Unigene25055	GO:0008152	GO:0008415
Unigene25057	GO:0045449	GO:0009055	GO:0020037	GO:0005634
Unigene25063	GO:0043231	GO:0044444	GO:0016021
Unigene25071	GO:0005488
Unigene25072	GO:0035286	GO:0004871	GO:0048814	GO:0006355	GO:0043565	GO:0048800	GO:0003700	GO:0007165	GO:0005634	GO:0006366
Unigene25079	GO:0009987	GO:0005576
Unigene25084	GO:0046872
Unigene25097	GO:0005509	GO:0016021	GO:0006874	GO:0006816	GO:0005789	GO:0005219	GO:0006936
Unigene25105	GO:0055114	GO:0016319
Unigene25106	GO:0016740
Unigene25125	GO:0005509
Unigene25127	GO:0005488	GO:0016070	GO:0005634
Unigene2512	GO:0003676	GO:0034960	GO:0043414	GO:0008168	GO:0044238
Unigene25134	GO:0006182	GO:0006468	GO:0016849	GO:0007242	GO:0004713	GO:0005524	GO:0016021	GO:0008528
Unigene25164	GO:0020037	GO:0016491	GO:0009055
Unigene25166	GO:0008380	GO:0003676	GO:0005681	GO:0005515	GO:0006397
Unigene2516	GO:0016021	GO:0016079
Unigene25172	GO:0017111
Unigene25188	GO:0008168
Unigene25195	GO:0005811
Unigene25198	GO:0005515	GO:0016192	GO:0006886	GO:0031410	GO:0030131	GO:0005802
Unigene25203	GO:0007010	GO:0007200	GO:0006940	GO:0005057	GO:0000139	GO:0004435	GO:0046578	GO:0001558	GO:0007507	GO:0016042	GO:0007205	GO:0005624	GO:0007204	GO:0008283	GO:0005509	GO:0007173	GO:0005829	GO:0017016	GO:0006651	GO:0008277	GO:0019722	GO:0048016	GO:0005886	GO:0006644	GO:0032835	GO:0000187	GO:0005085
Unigene25214	GO:0004871	GO:0007242	GO:0004629	GO:0005509	GO:0006629
Unigene25227	GO:0005829	GO:0007224	GO:0016149	GO:0035071	GO:0006605	GO:0018444	GO:0006415
Unigene25234	GO:0005622	GO:0006810	GO:0005215
Unigene25236	GO:0043025	GO:0007528	GO:0007268	GO:0008021	GO:0005509	GO:0016192	GO:0008048
Unigene25237	GO:0045746	GO:0016082	GO:0007423	GO:0045167	GO:0008360	GO:0045200	GO:0007179	GO:0019991	GO:0035072	GO:0016323	GO:0045197	GO:0016336	GO:0045186	GO:0005829	GO:0007391	GO:0051668	GO:0051726	GO:0045175	GO:0005856	GO:0045159	GO:0005918	GO:0045184	GO:0016332	GO:0008021	GO:0007406	GO:0016334	GO:0001738	GO:0005614	GO:0005938
Unigene25242	GO:0016491	GO:0055114
Unigene25252	GO:0005515	GO:0008233
Unigene25256	GO:0005634	GO:0003677
Unigene25258	GO:0016874	GO:0008152
Unigene25264	GO:0005488
Unigene25266	GO:0015031	GO:0016021	GO:0005794	GO:0005509	GO:0005529
Unigene25274	GO:0005789	GO:0016757	GO:0005515	GO:0016021	GO:0016254
Unigene25281	GO:0045454	GO:0015035
Unigene25291	GO:0005622	GO:0032312	GO:0008060	GO:0008270
Unigene25297	GO:0007018	GO:0043234	GO:0005525	GO:0051258	GO:0005198	GO:0003924	GO:0005874
Unigene25303	GO:0031177	GO:0008270	GO:0015986	GO:0003677	GO:0007399	GO:0016820	GO:0005515	GO:0003682	GO:0005634	GO:0033178
Unigene25327	GO:0005524	GO:0006950
Unigene25328	GO:0016491
Unigene25333	GO:0016021	GO:0016857
Unigene2533	GO:0006090	GO:0018106	GO:0005524	GO:0004740	GO:0007165	GO:0005759	GO:0000155
Unigene25348	GO:0006979
Unigene25350	GO:0016020
Unigene25351	GO:0016491	GO:0005506
Unigene25355	GO:0000139	GO:0007275	GO:0046964	GO:0046963	GO:0016021
Unigene25360	GO:0016874	GO:0008641	GO:0019941	GO:0006464	GO:0005524
Unigene25396	GO:0016491	GO:0005506
Unigene25412	GO:0005737	GO:0004637	GO:0004644	GO:0004641	GO:0006189	GO:0009113	GO:0005524
Unigene25415	GO:0007018	GO:0030286	GO:0016887	GO:0005524	GO:0003777
Unigene25424	GO:0008080	GO:0008152
Unigene2542	GO:0005886	GO:0006810	GO:0044425	GO:0045202	GO:0005216
Unigene25435	GO:0005634	GO:0003755
Unigene25445	GO:0008103	GO:0004252	GO:0004176	GO:0042052	GO:0007317	GO:0007029	GO:0007030	GO:0016320	GO:0045169	GO:0008104	GO:0000502	GO:0006508	GO:0005783	GO:0005811	GO:0005524
Unigene25447	GO:0005488
Unigene25466	GO:0005863	GO:0003779	GO:0006941	GO:0005524	GO:0003774
Unigene25493	GO:0006367	GO:0006355	GO:0016455	GO:0007517	GO:0000166	GO:0000119	GO:0048813
Unigene2550	GO:0005634	GO:0005515
Unigene25516	GO:0004334	GO:0006572	GO:0006527	GO:0005509	GO:0000287	GO:0005829	GO:0006559
Unigene25533	GO:0005863	GO:0003779	GO:0006941	GO:0005524	GO:0003774
Unigene25539	GO:0030126	GO:0005829	GO:0006890	GO:0006891	GO:0005515	GO:0048205
Unigene25541	GO:0005737	GO:0008080	GO:0031248	GO:0008280	GO:0008152	GO:0007064
Unigene25548	GO:0003700	GO:0005634
Unigene25573	GO:0008270	GO:0005622	GO:0005515
Unigene2557	GO:0007018	GO:0043234	GO:0005525	GO:0051258	GO:0005198	GO:0003924	GO:0005874
Unigene25589	GO:0005856	GO:0005737	GO:0017124	GO:0005200
Unigene25590	GO:0005730	GO:0042273
Unigene25593	GO:0055082	GO:0005544	GO:0006944	GO:0014070	GO:0000267	GO:0005634	GO:0051592
Unigene25595	GO:0005852	GO:0035071	GO:0003743	GO:0006412
Unigene2559	GO:0007186	GO:0016021	GO:0004930
Unigene25613	GO:0005666	GO:0003899	GO:0005488
Unigene25618	GO:0004872	GO:0016301
Unigene25628	GO:0003824
Unigene25637	GO:0006811	GO:0016021
Unigene25638	GO:0004930	GO:0005886	GO:0008366	GO:0048148	GO:0014045	GO:0007186
Unigene2565	GO:0046872	GO:0008531	GO:0009231	GO:0005829	GO:0000166
Unigene25660	GO:0030170	GO:0008483
Unigene25661	GO:0003729	GO:0000381	GO:0006376	GO:0005515	GO:0000166	GO:0035062	GO:0031202
Unigene25662	GO:0004143	GO:0016049	GO:0019932	GO:0046872	GO:0051260	GO:0016023	GO:0046339	GO:0016310	GO:0019992	GO:0046982	GO:0007275	GO:0042803	GO:0007205	GO:0007173	GO:0010033	GO:0005886
Unigene25669	GO:0003729	GO:0007173
Unigene25677	GO:0008270	GO:0005515
Unigene2568	GO:0006930	GO:0006541	GO:0008270	GO:0004070	GO:0007155	GO:0001752	GO:0016597	GO:0006355	GO:0030713	GO:0005525	GO:0007391	GO:0035099	GO:0004151	GO:0007264	GO:0003700	GO:0030718	GO:0006207	GO:0019003	GO:0005811	GO:0004088	GO:0016476	GO:0005524	GO:0006221	GO:0046328	GO:0004087
Unigene25692	GO:0005737	GO:0008104	GO:0051018	GO:0042675	GO:0016021
Unigene25695	GO:0005515
Unigene25696	GO:0046872	GO:0032502	GO:0003676	GO:0005622	GO:0006350
Unigene25707	GO:0030528	GO:0003677	GO:0007517	GO:0005634	GO:0006355
Unigene25730	GO:0005849	GO:0016787
Unigene25742	GO:0001757	GO:0060173	GO:0001525	GO:0006355	GO:0043565	GO:0005515	GO:0003700	GO:0060021	GO:0005737	GO:0007519	GO:0005634
Unigene25743	GO:0008188	GO:0005886	GO:0005515	GO:0007186	GO:0007564	GO:0016021	GO:0016500
Unigene25745	GO:0004470	GO:0046872	GO:0055114	GO:0006108	GO:0051287	GO:0016616
Unigene25754	GO:0003684	GO:0003690	GO:0006268	GO:0000724	GO:0005524	GO:0000150	GO:0005515	GO:0007131	GO:0003697	GO:0008094	GO:0000800
Unigene2575	GO:0005840	GO:0003735	GO:0006412
Unigene25763	GO:0016787
Unigene25785	GO:0003723	GO:0005524	GO:0004004
Unigene25790	GO:0030528	GO:0045449	GO:0005634
Unigene25795	GO:0007411	GO:0016328	GO:0016021	GO:0007156	GO:0005918	GO:0016339	GO:0007413	GO:0030707	GO:0016323	GO:0008355	GO:0016200
Unigene25796	GO:0004872	GO:0005509	GO:0016020
Unigene25798	GO:0005737	GO:0004175	GO:0008540	GO:0016887	GO:0030163	GO:0016998	GO:0005524	GO:0006508	GO:0005634
Unigene25800	GO:0008270	GO:0006476	GO:0035035	GO:0005874	GO:0045843	GO:0042903	GO:0043130	GO:0051301	GO:0003677	GO:0006342	GO:0017136	GO:0051287	GO:0007067	GO:0008134	GO:0005737	GO:0042826
Unigene25803	GO:0007254	GO:0018108	GO:0005912	GO:0007395	GO:0007435	GO:0042059	GO:0007476	GO:0005524	GO:0005515	GO:0045011	GO:0048749	GO:0007424	GO:0004715	GO:0046529
Unigene25811	GO:0048500	GO:0008312
Unigene25816	GO:0016020	GO:0005529
Unigene25818	GO:0008236
Unigene25823	GO:0005840	GO:0003735	GO:0006412
Unigene25827	GO:0005890	GO:0005391	GO:0005918	GO:0015672	GO:0014045	GO:0019991	GO:0008324	GO:0035158	GO:0035159	GO:0030001
Unigene25832	GO:0006457	GO:0005811	GO:0005524	GO:0051082	GO:0005783
Unigene25838	GO:0008270
Unigene25841	GO:0005887	GO:0005328	GO:0006836
Unigene25858	GO:0046966	GO:0044267
Unigene25863	GO:0007242	GO:0007205	GO:0019992	GO:0005886	GO:0005509	GO:0008270	GO:0004143
Unigene25869	GO:0005515	GO:0005737
Unigene25875	GO:0048469	GO:0060087	GO:0007605	GO:0005515	GO:0060083	GO:0060072	GO:0045794	GO:0043025	GO:0007628	GO:0045211	GO:0045475	GO:0046872	GO:0060082	GO:0001666	GO:0043169	GO:0009897	GO:0046541	GO:0042493	GO:0007268	GO:0050885	GO:0019228	GO:0008076	GO:0045433	GO:0006813	GO:0051260	GO:0005783	GO:0003824	GO:0043195	GO:0005249	GO:0042491	GO:0016324	GO:0032344
Unigene25888	GO:0005975	GO:0004750
Unigene25927	GO:0030071
Unigene25929	GO:0008233
Unigene25932	GO:0045454	GO:0016491	GO:0016209
Unigene2593	GO:0044464
Unigene25958	GO:0003824	GO:0008152
Unigene2595	GO:0005737	GO:0005085	GO:0045298	GO:0040018	GO:0045793	GO:0005509
Unigene25969	GO:0005622	GO:0006508	GO:0030145	GO:0008270	GO:0008233
Unigene2598	GO:0005488
Unigene26006	GO:0005882
Unigene26010	GO:0005856	GO:0003779	GO:0007498
Unigene26021	GO:0005737	GO:0042626	GO:0006810	GO:0005524	GO:0016020	GO:0005634
Unigene26026	GO:0046907	GO:0030117	GO:0006911
Unigene2603	GO:0016491	GO:0005506
Unigene26042	GO:0008649	GO:0003712	GO:0000154	GO:0006390	GO:0005759
Unigene26045	GO:0046872	GO:0016020
Unigene26052	GO:0046872	GO:0043169
Unigene26053	GO:0001525	GO:0004407	GO:0001889	GO:0006355	GO:0016575	GO:0005634
Unigene26058	GO:0003676	GO:0034960	GO:0044238
Unigene26073	GO:0016021	GO:0005783	GO:0006986
Unigene26079	GO:0007367	GO:0005515	GO:0016567	GO:0042067	GO:0005634
Unigene26089	GO:0005863	GO:0003779	GO:0006941	GO:0005524	GO:0003774
Unigene26107	GO:0005783	GO:0005524	GO:0005788
Unigene26129	GO:0005515
Unigene2612	GO:0001737
Unigene26130	GO:0016301	GO:0044237	GO:0006974
Unigene26132	GO:0005488
Unigene26134	GO:0005488
Unigene26137	GO:0006457	GO:0005811	GO:0005524	GO:0051082	GO:0005783
Unigene26140	GO:0003676
Unigene26164	GO:0003677	GO:0007525	GO:0001751	GO:0007422	GO:0005634	GO:0008270
Unigene26172	GO:0002119	GO:0005840	GO:0003735	GO:0018996	GO:0000003	GO:0009792	GO:0040007	GO:0006412	GO:0008340
Unigene26174	GO:0005764
Unigene26175	GO:0008270	GO:0005515
Unigene26178	GO:0003729	GO:0000381	GO:0006376	GO:0005515	GO:0000166	GO:0035062	GO:0031202
Unigene26182	GO:0006511	GO:0004221	GO:0008270
Unigene26185	GO:0005730	GO:0016020	GO:0005783
Unigene2618	GO:0031145	GO:0051437	GO:0051436	GO:0005515	GO:0005838
Unigene26190	GO:0008270
Unigene26204	GO:0005737	GO:0004175	GO:0008540	GO:0016887	GO:0006511	GO:0005524	GO:0005634
Unigene26205	GO:0006537	GO:0006562	GO:0005759	GO:0042331	GO:0004657
Unigene26206	GO:0016566	GO:0048286	GO:0000122	GO:0007519	GO:0060013	GO:0040007	GO:0043010	GO:0021756	GO:0009791	GO:0005737	GO:0046982	GO:0007050	GO:0009790	GO:0045664	GO:0048745	GO:0021549	GO:0003700	GO:0050679	GO:0042297	GO:0002053	GO:0005634
Unigene26207	GO:0005945	GO:0003872	GO:0003677	GO:0005524	GO:0005700	GO:0005515	GO:0006096	GO:0006338	GO:0005634
Unigene26211	GO:0007097	GO:0006511	GO:0008354	GO:0007349	GO:0004843	GO:0008583	GO:0009790	GO:0016579	GO:0005737
Unigene26217	GO:0008553	GO:0046933	GO:0000221	GO:0015986	GO:0005524	GO:0046961
Unigene26219	GO:0046872	GO:0004114
Unigene26232	GO:0046872
Unigene26236	GO:0005515	GO:0007265
Unigene26247	GO:0005829	GO:0007224	GO:0016149	GO:0035071	GO:0006605	GO:0018444	GO:0006415
Unigene26254	GO:0017111
Unigene26259	GO:0006364	GO:0005634
Unigene2625	GO:0005975	GO:0016020
Unigene26273	GO:0033993	GO:0005829	GO:0017111	GO:0006813	GO:0032367	GO:0008022	GO:0005768	GO:0005774	GO:0006911	GO:0005524	GO:0007032	GO:0005634	GO:0032510
Unigene26281	GO:0006810	GO:0016020
Unigene26284	GO:0006811	GO:0016021
Unigene26287	GO:0016183	GO:0044431	GO:0005515	GO:0008021	GO:0008565	GO:0006886	GO:0030131
Unigene26291	GO:0005634	GO:0004730	GO:0008033
Unigene26312	GO:0005622
Unigene26316	GO:0043190	GO:0016887	GO:0005524	GO:0005215
Unigene26318	GO:0004743	GO:0030955	GO:0000287	GO:0006096
Unigene26327	GO:0008233	GO:0005201	GO:0005576	GO:0030198
Unigene26328	GO:0005840	GO:0003735	GO:0006412
Unigene26332	GO:0051082	GO:0005634	GO:0003677	GO:0031072
Unigene26335	GO:0006508
Unigene26366	GO:0004887	GO:0043565	GO:0003707	GO:0003700	GO:0005634	GO:0008270	GO:0006355
Unigene26371	GO:0007528	GO:0008360	GO:0006911	GO:0030866	GO:0005515	GO:0007409	GO:0001555	GO:0007520	GO:0008407	GO:0005737	GO:0005886	GO:0030031
Unigene26389	GO:0016337	GO:0007163	GO:0046328	GO:0007391	GO:0005913	GO:0035147	GO:0004385	GO:0035156
Unigene26391	GO:0005525	GO:0055038	GO:0005886	GO:0030139	GO:0005515	GO:0005509	GO:0005524	GO:0003924
Unigene26392	GO:0017111	GO:0005975	GO:0005524	GO:0016757
Unigene26405	GO:0006457	GO:0005832	GO:0007052	GO:0005524	GO:0051082	GO:0042623
Unigene26426	GO:0003677	GO:0007525	GO:0001751	GO:0007422	GO:0005634	GO:0008270
Unigene26431	GO:0004386	GO:0005488
Unigene26439	GO:0016986	GO:0006367	GO:0016251	GO:0003677	GO:0016563	GO:0005674	GO:0003824	GO:0045941
Unigene26449	GO:0005634
Unigene26462	GO:0040035	GO:0002119	GO:0003746	GO:0005525	GO:0009792	GO:0040007	GO:0003924
Unigene26463	GO:0005737	GO:0005634	GO:0005525
Unigene26468	GO:0004222	GO:0030163	GO:0005524	GO:0016021	GO:0017111	GO:0006508	GO:0008270	GO:0005783	GO:0005739
Unigene26471	GO:0008233
Unigene26484	GO:0007427	GO:0003979	GO:0007224	GO:0007509	GO:0016055	GO:0007507	GO:0015014	GO:0008543	GO:0051287	GO:0007428	GO:0030206
Unigene26492	GO:0019221	GO:0005515	GO:0007548	GO:0005634	GO:0006355
Unigene26496	GO:0006464
Unigene26504	GO:0035103
Unigene26508	GO:0003723	GO:0007166	GO:0000381	GO:0000245	GO:0005681	GO:0004888	GO:0005737	GO:0016020
Unigene26535	GO:0003779	GO:0016459	GO:0005524	GO:0003774
Unigene26543	GO:0020037	GO:0009055
Unigene26554	GO:0008553	GO:0000276	GO:0006911	GO:0005811	GO:0015992
Unigene26566	GO:0005737	GO:0042802	GO:0019046	GO:0043254	GO:0045449	GO:0007049	GO:0005634
Unigene26574	GO:0048763	GO:0051533	GO:0005509	GO:0032237	GO:0015279	GO:0005886
Unigene26581	GO:0005743
Unigene26583	GO:0021860	GO:0021680	GO:0031175	GO:0031396	GO:0009791	GO:0004839	GO:0015031	GO:0005737	GO:0007628	GO:0016044	GO:0031401	GO:0006996	GO:0021987	GO:0006520	GO:0042594	GO:0050877	GO:0006914	GO:0019941	GO:0042803	GO:0006497	GO:0001889	GO:0055013	GO:0043066
Unigene26588	GO:0006468	GO:0042626	GO:0005254	GO:0004672	GO:0005524	GO:0006811	GO:0016021
Unigene26612	GO:0003676	GO:0006479	GO:0008276
Unigene26613	GO:0007160	GO:0050840	GO:0010811	GO:0008218	GO:0005515	GO:0005509	GO:0018298	GO:0016020	GO:0032836	GO:0005604
Unigene26614	GO:0016021
Unigene26624	GO:0003779	GO:0016459	GO:0005524	GO:0003774
Unigene26626	GO:0005789	GO:0005792	GO:0009636	GO:0016021	GO:0019439	GO:0033961	GO:0004301
Unigene2662	GO:0005737	GO:0005524	GO:0004775	GO:0044262	GO:0003878
Unigene26640	GO:0005737	GO:0006426	GO:0005524	GO:0004820
Unigene2666	GO:0016788	GO:0055114	GO:0016491	GO:0009058	GO:0008270	GO:0005515	GO:0016740
Unigene26674	GO:0005737	GO:0006479	GO:0004719
Unigene26681	GO:0005839	GO:0006511	GO:0005829	GO:0004298
Unigene26688	GO:0006534	GO:0030170	GO:0016226	GO:0004123	GO:0031071	GO:0006523	GO:0005739
Unigene26705	GO:0006468	GO:0016055	GO:0005886	GO:0005524	GO:0004674	GO:0008347
Unigene2670	GO:0007411	GO:0030424	GO:0008046	GO:0006909	GO:0030425	GO:0016319	GO:0043025	GO:0007413	GO:0007422	GO:0005515	GO:0021551	GO:0008367
Unigene26710	GO:0035220	GO:0051016	GO:0010591	GO:0006911	GO:0007018	GO:0003779	GO:0008290	GO:0016324	GO:0005869
Unigene26711	GO:0003735	GO:0005762
Unigene26719	GO:0006457	GO:0005832	GO:0007052	GO:0005524	GO:0051082	GO:0042623
Unigene26722	GO:0005524	GO:0017111
Unigene26725	GO:0046664	GO:0016020	GO:0008354	GO:0016055	GO:0007349	GO:0048813	GO:0035147	GO:0007395	GO:0005525	GO:0007405	GO:0007377	GO:0030239	GO:0001737	GO:0007173	GO:0046663	GO:0035099	GO:0007254	GO:0042060	GO:0008347	GO:0007374	GO:0035298	GO:0007264	GO:0035149	GO:0008045	GO:0045011	GO:0016203	GO:0007422	GO:0006897	GO:0045184	GO:0007368	GO:0007370	GO:0003924	GO:0035277	GO:0019900	GO:0050770	GO:0016318	GO:0005938	GO:0000910
Unigene26729	GO:0007476	GO:0050773	GO:0035316	GO:0005737
Unigene26731	GO:0005085	GO:0005083	GO:0008360	GO:0005488	GO:0007015	GO:0007266	GO:0007155
Unigene26735	GO:0008270
Unigene26740	GO:0007367	GO:0005515	GO:0016567	GO:0042067	GO:0005634
Unigene26741	GO:0016021
Unigene26748	GO:0000776	GO:0007067	GO:0000151
Unigene26753	GO:0006508	GO:0004252
Unigene26756	GO:0005789	GO:0004579	GO:0018279
Unigene26765	GO:0005737	GO:0008233	GO:0030163	GO:0005524	GO:0017111	GO:0005634
Unigene26769	GO:0009987	GO:0005488	GO:0000775	GO:0016301
Unigene2677	GO:0000019	GO:0030674	GO:0000014	GO:0006302	GO:0030870	GO:0003677	GO:0008408	GO:0007004	GO:0007131	GO:0000784
Unigene26780	GO:0000235	GO:0008017	GO:0005529	GO:0007018	GO:0005524	GO:0051294	GO:0005871	GO:0003777
Unigene26783	GO:0042802	GO:0006000	GO:0046872	GO:0042132	GO:0004331	GO:0005829	GO:0005739
Unigene26785	GO:0009987	GO:0043231	GO:0004872	GO:0015889	GO:0044444	GO:0005215	GO:0042803	GO:0016020
Unigene26794	GO:0006520	GO:0007411	GO:0030424	GO:0008046	GO:0006909	GO:0030425	GO:0016319	GO:0043025	GO:0007413	GO:0007422	GO:0005515	GO:0021551	GO:0008367	GO:0005887
Unigene26795	GO:0006810	GO:0005344
Unigene2681	GO:0045211	GO:0030054	GO:0005230	GO:0006811	GO:0016021	GO:0030594
Unigene26821	GO:0016740	GO:0005488
Unigene26822	GO:0000226	GO:0005874
Unigene26824	GO:0006506	GO:0000030	GO:0031227
Unigene26827	GO:0016021	GO:0005783
Unigene26829	GO:0008187	GO:0003729	GO:0051168	GO:0005686	GO:0000381	GO:0000245	GO:0007052	GO:0000166	GO:0046982	GO:0031202
Unigene26844	GO:0016021	GO:0005355	GO:0055085
Unigene26853	GO:0005625	GO:0006094	GO:0043531	GO:0004618	GO:0016310	GO:0005524	GO:0006096	GO:0005829
Unigene26855	GO:0016021	GO:0006035	GO:0001838	GO:0035158	GO:0035159	GO:0008362	GO:0004100
Unigene26860	GO:0006810	GO:0016021
Unigene26867	GO:0004118	GO:0005515
Unigene26880	GO:0046872
Unigene26881	GO:0030432	GO:0005739	GO:0007283	GO:0008345
Unigene26892	GO:0000278	GO:0004674	GO:0031625	GO:0005813	GO:0000775	GO:0031647	GO:0000166	GO:0005819	GO:0032355	GO:0006468
Unigene2689	GO:0005509	GO:0017111
Unigene26903	GO:0030515	GO:0031118	GO:0005732	GO:0005634	GO:0030559
Unigene26909	GO:0016491	GO:0055114	GO:0005488
Unigene26914	GO:0006260	GO:0004386	GO:0003677	GO:0006350	GO:0007049	GO:0005524	GO:0005634
Unigene26920	GO:0005622	GO:0032313
Unigene26922	GO:0044267	GO:0016874
Unigene26942	GO:0044267	GO:0004672	GO:0005515	GO:0008356
Unigene26949	GO:0005096	GO:0007165	GO:0005886
Unigene26952	GO:0000226	GO:0005874
Unigene26962	GO:0007530	GO:0003723	GO:0007275	GO:0030154	GO:0000166	GO:0007283
Unigene26968	GO:0016740
Unigene26971	GO:0005488
Unigene26973	GO:0042600
Unigene26982	GO:0005262	GO:0007605	GO:0006816	GO:0048148	GO:0016021	GO:0007608	GO:0009408
Unigene26988	GO:0005737	GO:0006044	GO:0016787	GO:0006043	GO:0006091	GO:0005488	GO:0004342
Unigene26992	GO:0008553	GO:0015992	GO:0005756
Unigene26997	GO:0050839	GO:0005737	GO:0005912
Unigene26998	GO:0016810	GO:0006139	GO:0005515	GO:0047710
Unigene27001	GO:0006468	GO:0007304	GO:0007448	GO:0001745	GO:0042078	GO:0008101	GO:0045887	GO:0007015	GO:0030718	GO:0009953	GO:0007300	GO:0005887	GO:0005025	GO:0030509	GO:0005524	GO:0007476	GO:0008358
Unigene27012	GO:0008152	GO:0050662	GO:0016616
Unigene27013	GO:0005524	GO:0005813	GO:0005515
Unigene27014	GO:0005737	GO:0042254
Unigene27016	GO:0006508	GO:0004197
Unigene27017	GO:0044237	GO:0016787	GO:0044238
Unigene27031	GO:0005737	GO:0006457	GO:0004175	GO:0008540	GO:0016887	GO:0005515	GO:0030163	GO:0005524	GO:0006508	GO:0005634
Unigene27050	GO:0016773
Unigene27051	GO:0008233
Unigene27066	GO:0005737	GO:0005643	GO:0006606	GO:0005488	GO:0008565
Unigene27068	GO:0004118	GO:0005515
Unigene27086	GO:0005856	GO:0007275
Unigene2708	GO:0006546	GO:0005737	GO:0016491
Unigene27100	GO:0008270	GO:0006476	GO:0003677	GO:0006342	GO:0017136	GO:0051287
Unigene27102	GO:0050909	GO:0016021
Unigene27107	GO:0004812	GO:0005488	GO:0006418
Unigene27108	GO:0003676	GO:0000381	GO:0005515	GO:0035062
Unigene27112	GO:0045211	GO:0030054	GO:0006811	GO:0016021	GO:0030594	GO:0004889
Unigene27115	GO:0005488	GO:0043283	GO:0004672	GO:0044238
Unigene27119	GO:0046872
Unigene2711	GO:0050774	GO:0008013	GO:0005509	GO:0007156	GO:0016339	GO:0004872	GO:0007413	GO:0007412	GO:0005911	GO:0050839	GO:0016318	GO:0031290	GO:0048846	GO:0005887
Unigene27122	GO:0000022	GO:0006464	GO:0003735	GO:0005811	GO:0022627	GO:0006412
Unigene27135	GO:0006633	GO:0005783	GO:0055114	GO:0016491
Unigene27139	GO:0004930	GO:0007602	GO:0018298	GO:0007186	GO:0009881	GO:0016021
Unigene27140	GO:0008311	GO:0005634	GO:0003906
Unigene27144	GO:0030132	GO:0016183	GO:0030129	GO:0030130	GO:0007269	GO:0005515	GO:0006886	GO:0005198	GO:0005811
Unigene27145	GO:0016459	GO:0005524	GO:0003774
Unigene27148	GO:0003725	GO:0005875	GO:0005515	GO:0005791
Unigene27149	GO:0008603	GO:0007165
Unigene27167	GO:0042626	GO:0006810	GO:0005524	GO:0016021	GO:0043190
Unigene27190	GO:0005634	GO:0005829
Unigene27191	GO:0005625	GO:0009060	GO:0051262	GO:0007584	GO:0006167	GO:0004018	GO:0005829
Unigene27201	GO:0009055	GO:0005759	GO:0006810	GO:0050660	GO:0022900
Unigene27204	GO:0016020	GO:0016491	GO:0005506	GO:0009055
Unigene2720	GO:0007249	GO:0005515	GO:0005634	GO:0006355
Unigene27215	GO:0006120	GO:0008137	GO:0006810	GO:0016021	GO:0031966
Unigene27219	GO:0030126	GO:0006810	GO:0040010	GO:0000003	GO:0002119	GO:0040011
Unigene2722	GO:0020037	GO:0055114	GO:0016491	GO:0009055	GO:0005739
Unigene27237	GO:0005737	GO:0005730	GO:0000175	GO:0003723	GO:0005515	GO:0006364	GO:0000178
Unigene27241	GO:0003924	GO:0005525
Unigene27246	GO:0005488
Unigene27247	GO:0008092	GO:0005886	GO:0007165	GO:0006812	GO:0016021	GO:0005227	GO:0005783
Unigene27250	GO:0046872
Unigene27279	GO:0000166
Unigene2727	GO:0003723	GO:0006396	GO:0006281	GO:0004004	GO:0008270	GO:0007049	GO:0006260	GO:0003677	GO:0005524	GO:0006449	GO:0000785	GO:0005515	GO:0006406	GO:0005737	GO:0003682	GO:0000184
Unigene27282	GO:0006461	GO:0007020	GO:0005881
Unigene27289	GO:0045503	GO:0051642	GO:0016482	GO:0001754	GO:0007051	GO:0003777	GO:0007291
Unigene27303	GO:0055114
Unigene27306	GO:0004855	GO:0005777	GO:0009055	GO:0005506	GO:0030151	GO:0004854	GO:0055114	GO:0003908	GO:0051537	GO:0050660	GO:0006281
Unigene27313	GO:0005737	GO:0004830	GO:0006436	GO:0005524
Unigene27354	GO:0016853
Unigene27358	GO:0009058	GO:0016779
Unigene27364	GO:0016020	GO:0005529
Unigene27366	GO:0044464
Unigene27372	GO:0006260	GO:0008622
Unigene27381	GO:0046872	GO:0043169
Unigene27383	GO:0000166
Unigene2738	GO:0005737	GO:0044262	GO:0005515	GO:0003878	GO:0005524	GO:0004775	GO:0016829
Unigene27392	GO:0004659	GO:0006695
Unigene27394	GO:0006464
Unigene27396	GO:0006457	GO:0016853
Unigene27400	GO:0046488	GO:0016307
Unigene27410	GO:0008053
Unigene27419	GO:0005488
Unigene27427	GO:0004653	GO:0005529	GO:0030145	GO:0005795	GO:0009312	GO:0016021
Unigene27447	GO:0005622	GO:0032313
Unigene27451	GO:0006457
Unigene27466	GO:0016020
Unigene27476	GO:0042335	GO:0008258	GO:0015450	GO:0008219	GO:0016021	GO:0007391	GO:0065002	GO:0005784
Unigene27479	GO:0046872
Unigene27494	GO:0005730	GO:0008026	GO:0005886	GO:0003723	GO:0005524
Unigene27506	GO:0008270	GO:0003676
Unigene27512	GO:0007435	GO:0008083	GO:0004871	GO:0007411	GO:0048675	GO:0050919	GO:0005578	GO:0007223
Unigene2752	GO:0009790	GO:0005515	GO:0005634	GO:0008340	GO:0008234
Unigene27537	GO:0005840	GO:0003735	GO:0006412
Unigene27542	GO:0016020	GO:0022891	GO:0006810
Unigene27555	GO:0005829	GO:0042176	GO:0000502	GO:0005488	GO:0030234
Unigene27556	GO:0005737	GO:0006605	GO:0048190	GO:0000149	GO:0016020	GO:0006911
Unigene27563	GO:0008241	GO:0005524	GO:0006508	GO:0016020	GO:0008270	GO:0008237
Unigene27567	GO:0004553
Unigene27585	GO:0005737	GO:0003677	GO:0003730	GO:0005515	GO:0009047	GO:0017148	GO:0006355
Unigene27609	GO:0005096	GO:0009987
Unigene2760	GO:0010171	GO:0002119	GO:0005794	GO:0005515	GO:0030117	GO:0008565	GO:0016192	GO:0006886	GO:0009792	GO:0040007
Unigene27625	GO:0031145	GO:0051436	GO:0051437	GO:0005838	GO:0005829
Unigene27628	GO:0008017	GO:0005940	GO:0006903	GO:0043065	GO:0000915	GO:0007349	GO:0045172	GO:0042051	GO:0031625	GO:0031105	GO:0006904	GO:0003779	GO:0016324	GO:0005525
Unigene2762	GO:0042302
Unigene27632	GO:0005923	GO:0005198
Unigene27634	GO:0016020
Unigene27642	GO:0048731	GO:0050905	GO:0005488	GO:0004553	GO:0005975	GO:0007626	GO:0044464	GO:0044237
Unigene27647	GO:0005829	GO:0006511	GO:0006357	GO:0004842	GO:0005515	GO:0003711	GO:0005654	GO:0030891
Unigene27648	GO:0005789	GO:0006506	GO:0016740
Unigene27655	GO:0008270	GO:0004842
Unigene27665	GO:0005525	GO:0005622	GO:0005524	GO:0008134	GO:0007264	GO:0006355	GO:0015031
Unigene27667	GO:0008233
Unigene27668	GO:0030528	GO:0003735	GO:0015934	GO:0006412
Unigene2769	GO:0005625	GO:0008415	GO:0004421	GO:0008299	GO:0006695	GO:0005829
Unigene27702	GO:0016020	GO:0015326	GO:0006865	GO:0015171
Unigene27710	GO:0005840
Unigene27711	GO:0035080	GO:0007000	GO:0008270	GO:0006963	GO:0006355	GO:0005719	GO:0007552	GO:0005730	GO:0006471	GO:0003950	GO:0005703	GO:0051457	GO:0009303	GO:0051287	GO:0045087
Unigene27713	GO:0006468	GO:0005524	GO:0004672
Unigene27718	GO:0035312	GO:0046872	GO:0000737	GO:0008310	GO:0008311	GO:0000738	GO:0005634	GO:0004520	GO:0006281
Unigene2771	GO:0005840	GO:0003735	GO:0006412
Unigene27725	GO:0007126	GO:0007281	GO:0046872
Unigene27727	GO:0050896	GO:0006511	GO:0010498	GO:0008270	GO:0007465	GO:0045676	GO:0043621	GO:0004842	GO:0007601	GO:0016567	GO:0000151	GO:0007093	GO:0005737	GO:0005634
Unigene27728	GO:0005488
Unigene27729	GO:0005737	GO:0050848	GO:0006874	GO:0032781	GO:0005634
Unigene27743	GO:0005684	GO:0006464	GO:0003723	GO:0005515	GO:0000398
Unigene27749	GO:0016740	GO:0008152
Unigene2774	GO:0003677	GO:0005515	GO:0005654	GO:0006366
Unigene27757	GO:0005737	GO:0043066	GO:0008270
Unigene27762	GO:0003723	GO:0006917	GO:0008270	GO:0022402	GO:0050810	GO:0033327	GO:0006355	GO:0008380	GO:0005515	GO:0005681	GO:0030238	GO:0005737	GO:0048662
Unigene27767	GO:0005811
Unigene27772	GO:0048749	GO:0006816	GO:0016021	GO:0008273	GO:0006814
Unigene2777	GO:0017111
Unigene27789	GO:0030528	GO:0006357	GO:0000289	GO:0030014	GO:0005515	GO:0048477	GO:0005737
Unigene27794	GO:0042802	GO:0006694	GO:0008299	GO:0004496
Unigene27798	GO:0019239
Unigene27801	GO:0008152
Unigene27803	GO:0006457	GO:0051082	GO:0031072
Unigene27808	GO:0007049	GO:0006355	GO:0006260	GO:0016581	GO:0005515	GO:0006338
Unigene27809	GO:0000239	GO:0001556	GO:0007141	GO:0003690	GO:0000794	GO:0007286	GO:0001541	GO:0043565	GO:0005524	GO:0000150	GO:0005515	GO:0007131	GO:0003697	GO:0008094	GO:0005737
Unigene2780	GO:0008236
Unigene27810	GO:0005737	GO:0006468	GO:0006954	GO:0035091	GO:0050804	GO:0003779	GO:0005886	GO:0004713	GO:0005524
Unigene27832	GO:0007018	GO:0051642	GO:0030286	GO:0008283	GO:0007052	GO:0005869	GO:0007067	GO:0003774	GO:0016020	GO:0005739	GO:0005874
Unigene27835	GO:0008137	GO:0016021	GO:0042773	GO:0031966
Unigene27837	GO:0008270
Unigene27839	GO:0006810	GO:0044248
Unigene27845	GO:0003735	GO:0042254	GO:0022625	GO:0006412
Unigene27860	GO:0004175	GO:0007219	GO:0005886	GO:0016021
Unigene27872	GO:0019941
Unigene27873	GO:0006259
Unigene27879	GO:0006270	GO:0003677	GO:0005524	GO:0017111	GO:0005634
Unigene2787	GO:0005739
Unigene27892	GO:0042626	GO:0006810	GO:0005524	GO:0016021
Unigene27894	GO:0005654	GO:0004482	GO:0006370	GO:0003723
Unigene27895	GO:0005730	GO:0040007	GO:0002119
Unigene27896	GO:0006457	GO:0005832	GO:0005811	GO:0007052	GO:0005524	GO:0051082	GO:0001666
Unigene27931	GO:0005737	GO:0006413	GO:0003743
Unigene27933	GO:0016787
Unigene27935	GO:0006461	GO:0003676	GO:0031202	GO:0005681	GO:0005515	GO:0030532	GO:0000398
Unigene27950	GO:0016070	GO:0010467	GO:0008168
Unigene27960	GO:0005737	GO:0005730	GO:0008026	GO:0003723	GO:0005524
Unigene27972	GO:0003729	GO:0000166	GO:0005509
Unigene27974	GO:0005783	GO:0030008	GO:0016192	GO:0005515
Unigene27978	GO:0004705	GO:0006468	GO:0007369	GO:0005515	GO:0050803	GO:0007507	GO:0006355	GO:0034334	GO:0046534	GO:0007173	GO:0005737	GO:0006916	GO:0045500	GO:0007067	GO:0008293	GO:0007474	GO:0030054	GO:0008595	GO:0045467	GO:0005634	GO:0005524	GO:0000165
Unigene2797	GO:0048190	GO:0006357	GO:0006367	GO:0030177	GO:0016455	GO:0009790	GO:0005515	GO:0004252	GO:0045498	GO:0000119
Unigene27982	GO:0006954	GO:0008135	GO:0042626	GO:0005524	GO:0006412
Unigene27989	GO:0007098	GO:0045187	GO:0006457	GO:0008360	GO:0007052	GO:0019094	GO:0007015	GO:0008293	GO:0005813	GO:0051082	GO:0009408	GO:0008595	GO:0042623	GO:0005811	GO:0007465	GO:0005524
Unigene27993	GO:0016021	GO:0007155	GO:0008897	GO:0009059
Unigene27995	GO:0005840	GO:0003735	GO:0008270	GO:0006412
Unigene28001	GO:0004672
Unigene28005	GO:0007186	GO:0016021	GO:0004948	GO:0005886	GO:0008188
Unigene28007	GO:0006457	GO:0051082	GO:0005524	GO:0006950
Unigene28013	GO:0005737	GO:0005525	GO:0008289	GO:0006810	GO:0005634	GO:0046982	GO:0019003	GO:0003924	GO:0005215
Unigene28025	GO:0005515
Unigene28030	GO:0005488
Unigene28040	GO:0007186	GO:0004871	GO:0006471	GO:0005525
Unigene2804	GO:0005737	GO:0005515	GO:0006511	GO:0008270	GO:0019787	GO:0000151
Unigene28056	GO:0016021	GO:0005743	GO:0042626	GO:0015886	GO:0043190	GO:0015232	GO:0005524	GO:0004812	GO:0006418
Unigene28061	GO:0042407	GO:0005743	GO:0005515	GO:0005509	GO:0016021
Unigene28064	GO:0042332	GO:0000166	GO:0003723
Unigene28068	GO:0001673	GO:0048873	GO:0007126	GO:0003676	GO:0005856	GO:0000794	GO:0051276	GO:0046872	GO:0030097	GO:0000724	GO:0006297	GO:0016605	GO:0005515	GO:0008284	GO:0005737	GO:0001701	GO:0003682	GO:0005662
Unigene28074	GO:0003887	GO:0006260	GO:0043565	GO:0008026	GO:0005622	GO:0005524	GO:0006281
Unigene28075	GO:0000119	GO:0006457	GO:0051087	GO:0016455	GO:0031072	GO:0006355
Unigene28102	GO:0007319	GO:0005887	GO:0003729	GO:0005515	GO:0048477
Unigene28121	GO:0006930	GO:0006541	GO:0004070	GO:0007155	GO:0001752	GO:0016597	GO:0006355	GO:0030713	GO:0005525	GO:0007391	GO:0035099	GO:0004151	GO:0007264	GO:0003700	GO:0030718	GO:0006207	GO:0019003	GO:0005811	GO:0016476	GO:0005524	GO:0046328	GO:0004087
Unigene28126	GO:0005524	GO:0004386	GO:0003677
Unigene28149	GO:0004869	GO:0035071	GO:0004197	GO:0006508
Unigene28157	GO:0008233
Unigene28175	GO:0042176	GO:0004175	GO:0005838	GO:0030234	GO:0006508	GO:0005829
Unigene28176	GO:0016798	GO:0008152
Unigene28185	GO:0043227	GO:0043229	GO:0016020
Unigene28197	GO:0005762	GO:0006412
Unigene28201	GO:0005829	GO:0004123	GO:0018283	GO:0031071	GO:0005759	GO:0006523	GO:0042803	GO:0030170	GO:0005634	GO:0006534
Unigene28204	GO:0005737
Unigene28209	GO:0006810
Unigene28211	GO:0003676	GO:0000166
Unigene28221	GO:0008270
Unigene28226	GO:0016758
Unigene2822	GO:0008270
Unigene28230	GO:0005737	GO:0006402	GO:0000244	GO:0017070	GO:0046540	GO:0005681	GO:0019901
Unigene28237	GO:0005515
Unigene2823	GO:0034960	GO:0006139	GO:0010467	GO:0005634
Unigene28245	GO:0008270	GO:0005744	GO:0045039	GO:0042719	GO:0065002	GO:0005515	GO:0007605
Unigene28246	GO:0008103	GO:0004252	GO:0004176	GO:0042052	GO:0007317	GO:0007029	GO:0007030	GO:0016320	GO:0045169	GO:0008104	GO:0000502	GO:0006508	GO:0005783	GO:0005811	GO:0005524
Unigene28247	GO:0051017	GO:0035317	GO:0048812	GO:0035017	GO:0048800	GO:0003779	GO:0031941	GO:0008407	GO:0048477
Unigene2825	GO:0005515	GO:0016020
Unigene28272	GO:0005852	GO:0006413	GO:0003743	GO:0005829
Unigene28279	GO:0005622	GO:0008270	GO:0006355
Unigene28281	GO:0003924	GO:0003743	GO:0005525
Unigene28286	GO:0005488
Unigene28292	GO:0046983	GO:0005737	GO:0008237	GO:0006520	GO:0006508
Unigene28293	GO:0031145	GO:0051436	GO:0051437	GO:0005838	GO:0005829
Unigene28306	GO:0032580
Unigene28316	GO:0005840	GO:0003735	GO:0006412
Unigene28327	GO:0070011
Unigene2832	GO:0007163	GO:0000166	GO:0007424	GO:0001745	GO:0035309	GO:0004713	GO:0045165	GO:0016333	GO:0009790	GO:0030707	GO:0009798	GO:0050794	GO:0004872	GO:0010926	GO:0007476	GO:0050793
Unigene28334	GO:0005737	GO:0004930	GO:0001639	GO:0005886	GO:0005515	GO:0007612	GO:0048169	GO:0007186	GO:0016021	GO:0007626
Unigene28336	GO:0005811	GO:0003994	GO:0008152	GO:0005739
Unigene28360	GO:0006508	GO:0004252
Unigene28383	GO:0016787	GO:0008152	GO:0006974
Unigene28390	GO:0048066	GO:0004511	GO:0008344	GO:0009072	GO:0042423	GO:0005506	GO:0016597	GO:0042053	GO:0007619
Unigene28417	GO:0006182	GO:0006468	GO:0007242	GO:0004672	GO:0005524	GO:0004383	GO:0016021
Unigene28418	GO:0004364
Unigene2841	GO:0005488	GO:0042302
Unigene28425	GO:0008270
Unigene28430	GO:0016070	GO:0005634
Unigene28432	GO:0009792	GO:0045793	GO:0000003	GO:0002119	GO:0005515	GO:0045930	GO:0030163	GO:0030891	GO:0040015
Unigene28435	GO:0006511	GO:0005509	GO:0004221
Unigene28447	GO:0005737	GO:0002119	GO:0006457	GO:0005524	GO:0000003	GO:0009792	GO:0051082	GO:0040007	GO:0040032	GO:0002009
Unigene28450	GO:0003723	GO:0006355	GO:0016607	GO:0008380	GO:0042113	GO:0005515	GO:0005681	GO:0007165	GO:0006397
Unigene28457	GO:0006101	GO:0005811	GO:0005506	GO:0006099	GO:0051539	GO:0003994	GO:0005739
Unigene28476	GO:0043044	GO:0045941	GO:0008094	GO:0005515	GO:0031491	GO:0008026	GO:0007517	GO:0035076	GO:0048813	GO:0006355	GO:0016251	GO:0016584	GO:0016563	GO:0005667	GO:0009790	GO:0016589	GO:0016590	GO:0003677	GO:0008623	GO:0042766	GO:0006334	GO:0035060	GO:0042752	GO:0005524	GO:0003678
Unigene28485	GO:0016887
Unigene28487	GO:0015450	GO:0005744	GO:0006886
Unigene28492	GO:0046983	GO:0007267	GO:0007480	GO:0008237
Unigene28507	GO:0000022	GO:0042176	GO:0004175	GO:0008540	GO:0005488	GO:0008283	GO:0030234	GO:0006508
Unigene28518	GO:0016192	GO:0016021	GO:0019894	GO:0046328	GO:0000139	GO:0008088	GO:0005078	GO:0030140	GO:0019901
Unigene28524	GO:0009987
Unigene28534	GO:0032959	GO:0004871	GO:0043005	GO:0042542	GO:0004435	GO:0010243	GO:0051219	GO:0009629	GO:0005509	GO:0005829	GO:0009395	GO:0016192	GO:0043278	GO:0007242	GO:0050852	GO:0035254	GO:0010634	GO:0005886	GO:0032236	GO:0001701	GO:0005158
Unigene28551	GO:0005622	GO:0000166
Unigene28562	GO:0000398	GO:0005488	GO:0005634
Unigene28564	GO:0003676	GO:0000381	GO:0005849	GO:0006379	GO:0000166
Unigene28575	GO:0006259	GO:0003677	GO:0016605	GO:0005515	GO:0016853
Unigene28578	GO:0008270	GO:0003676	GO:0005622	GO:0008152	GO:0003824
Unigene2857	GO:0003677	GO:0006334	GO:0005694	GO:0005634
Unigene28580	GO:0006915	GO:0006508	GO:0004197
Unigene28587	GO:0016874
Unigene28588	GO:0016311	GO:0016791
Unigene28604	GO:0019538	GO:0005622
Unigene28605	GO:0016568	GO:0006357	GO:0003677	GO:0005524	GO:0004386	GO:0044419	GO:0004402	GO:0003713	GO:0005634
Unigene28609	GO:0007186	GO:0016021	GO:0004930
Unigene28614	GO:0003887	GO:0006260	GO:0043565	GO:0000287	GO:0031402	GO:0016829	GO:0005634	GO:0006281
Unigene28616	GO:0006508	GO:0050897	GO:0008235	GO:0004177
Unigene28617	GO:0008553	GO:0000221	GO:0015986	GO:0007557
Unigene28619	GO:0030529
Unigene28633	GO:0048490	GO:0007528	GO:0008345	GO:0047496	GO:0003774	GO:0000166	GO:0005871
Unigene28639	GO:0015672	GO:0030001
Unigene28646	GO:0005737	GO:0003676	GO:0006422	GO:0005524	GO:0040007	GO:0004815
Unigene28649	GO:0005737	GO:0003725	GO:0007638	GO:0003677	GO:0007275	GO:0003727	GO:0006928	GO:0007286	GO:0005634	GO:0015630
Unigene2864	GO:0006811	GO:0022804
Unigene28660	GO:0004222	GO:0055114	GO:0004022	GO:0006508	GO:0008270	GO:0006066
Unigene28664	GO:0005328	GO:0006355	GO:0006836	GO:0007169	GO:0043565	GO:0005524	GO:0003700	GO:0005003	GO:0005887	GO:0006468
Unigene28673	GO:0008541	GO:0006508	GO:0004175
Unigene2867	GO:0004930	GO:0005886	GO:0008366	GO:0048148	GO:0014045	GO:0007186
Unigene28708	GO:0031202	GO:0007052	GO:0005681	GO:0030532	GO:0000398
Unigene28711	GO:0005829	GO:0007275	GO:0030154	GO:0005634	GO:0007283
Unigene28721	GO:0008146
Unigene28728	GO:0055114
Unigene28737	GO:0005829	GO:0051436	GO:0004298	GO:0031145	GO:0051437	GO:0005515	GO:0005839	GO:0005634
Unigene2877	GO:0040016	GO:0005730	GO:0007155	GO:0042254	GO:0005515	GO:0042985	GO:0007346
Unigene2887	GO:0005737
Unigene2889	GO:0009987	GO:0005488
Unigene2901	GO:0030001	GO:0046873
Unigene2904	GO:0032507	GO:0007015	GO:0051225	GO:0000915	GO:0007279	GO:0045448	GO:0007111	GO:0007110	GO:0007424
Unigene2906	GO:0016787
Unigene2910	GO:0006629	GO:0003847
Unigene2913	GO:0007141	GO:0005488	GO:0007283	GO:0043060	GO:0051026
Unigene2918	GO:0030286	GO:0007018
Unigene29240	GO:0005085	GO:0005622	GO:0005515	GO:0005886	GO:0007264
Unigene29256	GO:0035091	GO:0005515	GO:0007154
Unigene29266	GO:0003824
Unigene29269	GO:0003677	GO:0006334	GO:0005694	GO:0005634
Unigene29272	GO:0042632	GO:0006468	GO:0045787	GO:0004679
Unigene29280	GO:0005737	GO:0016787	GO:0016180	GO:0032039
Unigene29281	GO:0044424
Unigene29285	GO:0005604	GO:0045199	GO:0055059	GO:0005811
Unigene29288	GO:0046329	GO:0005515	GO:0043508	GO:0007475
Unigene29298	GO:0003756	GO:0018991	GO:0008360	GO:0040002	GO:0045454	GO:0045138	GO:0003810	GO:0010171	GO:0040018	GO:0005783	GO:0040019
Unigene2929	GO:0005085	GO:0007520
Unigene29303	GO:0000278	GO:0006470	GO:0006979	GO:0045678	GO:0030145	GO:0008287	GO:0043407	GO:0007476	GO:0004722	GO:0046580	GO:0000287
Unigene2930	GO:0008138
Unigene29314	GO:0003777	GO:0005874	GO:0005488	GO:0005871
Unigene29324	GO:0006259	GO:0008233	GO:0003676
Unigene29330	GO:0005737	GO:0006427	GO:0005524	GO:0004821
Unigene29345	GO:0043231	GO:0044444	GO:0016020
Unigene29372	GO:0005634	GO:0003677
Unigene29388	GO:0043229	GO:0006996	GO:0004842	GO:0005515	GO:0016198	GO:0021986	GO:0050794	GO:0008045	GO:0005737
Unigene29393	GO:0006334	GO:0005634	GO:0003677
Unigene29415	GO:0003704	GO:0006342	GO:0003677	GO:0005515	GO:0005634
Unigene29417	GO:0016020	GO:0006810	GO:0008519
Unigene29424	GO:0008236
Unigene29431	GO:0005852	GO:0005515	GO:0006446	GO:0003743	GO:0005829
Unigene29452	GO:0008068	GO:0045211	GO:0030054	GO:0006811	GO:0016021	GO:0030594
Unigene2945	GO:0016818	GO:0005634	GO:0000723
Unigene29472	GO:0046872	GO:0019509	GO:0051213
Unigene29484	GO:0005829	GO:0051436	GO:0031145	GO:0051437	GO:0005654
Unigene29489	GO:0005765	GO:0005515
Unigene2948	GO:0016740
Unigene29494	GO:0005643	GO:0008320	GO:0005829
Unigene29503	GO:0005811
Unigene29508	GO:0005811
Unigene29522	GO:0005622	GO:0051056	GO:0005515
Unigene29525	GO:0005044	GO:0005887	GO:0006952	GO:0005764	GO:0007155	GO:0035071
Unigene29528	GO:0045211	GO:0030054	GO:0006811	GO:0016021	GO:0030594	GO:0004889
Unigene29529	GO:0006457
Unigene2952	GO:0009982	GO:0001522	GO:0008033
Unigene29540	GO:0015031	GO:0005525	GO:0007264
Unigene29561	GO:0040035	GO:0010171	GO:0002119	GO:0003723	GO:0040010	GO:0040011	GO:0009792	GO:0008270	GO:0002009
Unigene29562	GO:0005856	GO:0005737	GO:0005524	GO:0005515
Unigene29565	GO:0006464
Unigene29569	GO:0005682	GO:0031202	GO:0000398
Unigene29581	GO:0005840	GO:0003735	GO:0006412
Unigene2958	GO:0016740	GO:0044237
Unigene29600	GO:0006810
Unigene29601	GO:0005789	GO:0005792	GO:0009055	GO:0004497	GO:0020037	GO:0055114
Unigene2960	GO:0007186	GO:0016021	GO:0004983
Unigene29634	GO:0016199	GO:0007026	GO:0005546	GO:0030721	GO:0007009	GO:0008091	GO:0045170	GO:0008017	GO:0016328	GO:0030424	GO:0045478	GO:0051015	GO:0042062	GO:0016327	GO:0007274	GO:0005811	GO:0048790	GO:0005516
Unigene29639	GO:0016199	GO:0016204	GO:0007423	GO:0007026	GO:0016319	GO:0048813	GO:0035147	GO:0030716	GO:0000235	GO:0003779	GO:0030036	GO:0008017	GO:0007475	GO:0035149	GO:0045169	GO:0005912	GO:0030516
Unigene29641	GO:0006857	GO:0005887	GO:0005427
Unigene2964	GO:0003887	GO:0005760	GO:0006264	GO:0007275
Unigene29666	GO:0044424	GO:0006974
Unigene29669	GO:0035091	GO:0005515	GO:0007154
Unigene29677	GO:0042623	GO:0007052	GO:0005868	GO:0007018	GO:0048813
Unigene29681	GO:0005488
Unigene29688	GO:0005488
Unigene2968	GO:0009987
Unigene29703	GO:0004871
Unigene29712	GO:0008152	GO:0005344	GO:0016491	GO:0006810
Unigene29713	GO:0007257	GO:0004702	GO:0005524	GO:0008545
Unigene29714	GO:0045747	GO:0042800	GO:0006352	GO:0051571	GO:0003677	GO:0005634
Unigene29718	GO:0016298	GO:0006629	GO:0003847
Unigene29720	GO:0005737	GO:0004814	GO:0006420	GO:0005524
Unigene29723	GO:0006457	GO:0003755
Unigene29725	GO:0006457	GO:0005811	GO:0005524	GO:0051082	GO:0005783
Unigene29729	GO:0005903
Unigene2972	GO:0030659	GO:0005488	GO:0004871	GO:0030118	GO:0006898	GO:0009653
Unigene29735	GO:0005515
Unigene29741	GO:0019216	GO:0007417	GO:0043388	GO:0005516	GO:0006355	GO:0043565	GO:0003700	GO:0045446	GO:0004402	GO:0003713	GO:0005669	GO:0007424	GO:0005737	GO:0008168	GO:0048813
Unigene29745	GO:0051301
Unigene2974	GO:0045211	GO:0030054	GO:0005234	GO:0006811	GO:0004970	GO:0016021
Unigene29750	GO:0005839	GO:0006511	GO:0005829	GO:0004298
Unigene29757	GO:0005737	GO:0030528	GO:0005515	GO:0005634	GO:0006355
Unigene29772	GO:0005097	GO:0005622	GO:0032313
Unigene29776	GO:0005515
Unigene29779	GO:0003676	GO:0006422	GO:0004816	GO:0005524	GO:0006421	GO:0004815	GO:0005739
Unigene29782	GO:0005525	GO:0008283	GO:0005515	GO:0007067	GO:0005524	GO:0005634	GO:0000922
Unigene29784	GO:0006546	GO:0004047
Unigene29788	GO:0008270	GO:0006342	GO:0005515	GO:0003704	GO:0005634
Unigene29790	GO:0008641	GO:0019941	GO:0006464	GO:0005524
Unigene29791	GO:0008080	GO:0008152
Unigene29798	GO:0006457	GO:0003755
Unigene29805	GO:0042384
Unigene29810	GO:0005682	GO:0003723	GO:0005515	GO:0000398
Unigene29811	GO:0005524	GO:0055114	GO:0006950	GO:0032440
Unigene29830	GO:0003702	GO:0005515	GO:0005669	GO:0006367
Unigene29833	GO:0005737	GO:0004813	GO:0006419	GO:0003676	GO:0005524
Unigene29846	GO:0007283	GO:0005488
Unigene29856	GO:0006911	GO:0035267	GO:0016740	GO:0016481
Unigene29859	GO:0008270	GO:0006355	GO:0019941	GO:0016874	GO:0005515	GO:0005694	GO:0005634
Unigene29867	GO:0007018	GO:0030286	GO:0016887	GO:0005524	GO:0003777
Unigene2986	GO:0016020
Unigene29872	GO:0006139	GO:0034960
Unigene29881	GO:0006367	GO:0016251	GO:0005675	GO:0004693	GO:0000079	GO:0006468
Unigene29888	GO:0006468	GO:0005515	GO:0005524	GO:0004674
Unigene29900	GO:0016803	GO:0005783	GO:0044425
Unigene29913	GO:0003724	GO:0008298	GO:0005515	GO:0008026	GO:0007315	GO:0046012	GO:0046843	GO:0007278	GO:0043186	GO:0003723	GO:0030717	GO:0005524	GO:0007294	GO:0006378	GO:0048134
Unigene29921	GO:0005622
Unigene29924	GO:0005769	GO:0005884	GO:0003779	GO:0007032	GO:0016020
Unigene29931	GO:0005886	GO:0006810	GO:0044425	GO:0045202	GO:0005216
Unigene29936	GO:0005887	GO:0007224	GO:0048100	GO:0007155	GO:0005509
Unigene29951	GO:0000278	GO:0007411	GO:0006470	GO:0007377	GO:0032880	GO:0050732	GO:0031647	GO:0004725	GO:0005515	GO:0048471	GO:0048477	GO:0005634
Unigene29957	GO:0016021	GO:0045944	GO:0007283	GO:0043565	GO:0046983	GO:0003700	GO:0006986	GO:0007275	GO:0005789	GO:0005634
Unigene29965	GO:0045464	GO:0006355	GO:0007541	GO:0007422	GO:0016563	GO:0003700	GO:0016330	GO:0046982	GO:0003704	GO:0030707	GO:0008407	GO:0005634	GO:0045941
Unigene29966	GO:0046872
Unigene29967	GO:0006182	GO:0006468	GO:0007242	GO:0005886	GO:0004713	GO:0005524	GO:0004383	GO:0016021	GO:0008528
Unigene29969	GO:0005100	GO:0050770	GO:0016319
Unigene29972	GO:0042802	GO:0004518	GO:0044424
Unigene29975	GO:0046068	GO:0007165	GO:0047555	GO:0005886
Unigene2998	GO:0008270	GO:0006355	GO:0043565	GO:0003700	GO:0003707	GO:0005634
Unigene29995	GO:0006457	GO:0008380	GO:0005681	GO:0006397	GO:0003755
Unigene29999	GO:0005784	GO:0005515
Unigene2999	GO:0046872
Unigene30002	GO:0008152	GO:0030170
Unigene30010	GO:0050661	GO:0009055	GO:0006809	GO:0010181	GO:0020037	GO:0055114	GO:0050660	GO:0004517	GO:0005516
Unigene30015	GO:0005488
Unigene30016	GO:0000119	GO:0006357
Unigene30023	GO:0006260	GO:0003689	GO:0005663	GO:0005524
Unigene30026	GO:0008076	GO:0005249	GO:0005515	GO:0006813
Unigene30057	GO:0008270	GO:0015450	GO:0005744	GO:0045039	GO:0042719	GO:0065002
Unigene30088	GO:0009314	GO:0048190	GO:0045172	GO:0007294	GO:0007088	GO:0004497	GO:0008103	GO:0000077	GO:0019904	GO:0004863	GO:0046958	GO:0005694	GO:0007093	GO:0005737	GO:0005634	GO:0009605
Unigene3008	GO:0016020	GO:0009987	GO:0016829
Unigene30091	GO:0007016	GO:0005925	GO:0005509	GO:0031532	GO:0051015	GO:0051017
[truncated: 6,102 more rows]
[truncated: 16 more columns]
