# Supplementary material for: Transcriptomic Immune Response of Tenebrio molitor Pupae to Parasitization by Scleroderma guani
Source: PLoS One. 2013 Jan 14;8(1):e54411. doi: 10.1371/journal.pone.0054411 (PMC3544796; doi:10.1371/journal.pone.0054411)
Supplement: Table S4 — Kyoto Encyclopedia of Genes and Genome (KEGG) annotation of unigenes. (XLS) [file pone.0054411.s009.xls]

## Sheet: Sheet1
Table S4. Kyoto Encyclopedia of Genes and Genome (KEGG) annotation of unigenes.
Number	Pathway	DEGs with pathway annotation (21022)	Pathway ID
1	Metabolic pathways	3440 (16.36%)	ko01100
2	Spliceosome	914 (4.35%)	ko03040
3	Pathways in cancer	730 (3.47%)	ko05200
4	Purine metabolism	694 (3.3%)	ko00230
5	Regulation of actin cytoskeleton	667 (3.17%)	ko04810
6	Endocytosis	645 (3.07%)	ko04144
7	Focal adhesion	639 (3.04%)	ko04510
8	Huntington's disease	633 (3.01%)	ko05016
9	Tight junction	577 (2.74%)	ko04530
10	Lysosome	562 (2.67%)	ko04142
11	Ubiquitin mediated proteolysis	541 (2.57%)	ko04120
12	Cell cycle	528 (2.51%)	ko04110
13	Vibrio cholerae infection	483 (2.3%)	ko05110
14	Vascular smooth muscle contraction	480 (2.28%)	ko04270
15	MAPK signaling pathway	473 (2.25%)	ko04010
16	Adherens junction	414 (1.97%)	ko04520
17	Dilated cardiomyopathy	404 (1.92%)	ko05414
18	Alzheimer's disease	399 (1.9%)	ko05010
19	Hypertrophic cardiomyopathy (HCM)	397 (1.89%)	ko05410
20	Wnt signaling pathway	393 (1.87%)	ko04310
21	Chemokine signaling pathway	382 (1.82%)	ko04062
22	Insulin signaling pathway	380 (1.81%)	ko04910
23	Pyrimidine metabolism	374 (1.78%)	ko00240
24	Peroxisome	369 (1.76%)	ko04146
25	Calcium signaling pathway	350 (1.66%)	ko04020
26	Drug metabolism - other enzymes	334 (1.59%)	ko00983
27	ECM-receptor interaction	330 (1.57%)	ko04512
28	Axon guidance	305 (1.45%)	ko04360
29	Oocyte meiosis	301 (1.43%)	ko04114
30	Cardiac muscle contraction	299 (1.42%)	ko04260
31	Fc gamma R-mediated phagocytosis	282 (1.34%)	ko04666
32	Pathogenic Escherichia coli infection	275 (1.31%)	ko05130
33	Progesterone-mediated oocyte maturation	274 (1.3%)	ko04914
34	Viral myocarditis	272 (1.29%)	ko05416
35	ABC transporters	267 (1.27%)	ko02010
36	Leukocyte transendothelial migration	265 (1.26%)	ko04670
37	RNA degradation	264 (1.26%)	ko03018
38	Phosphatidylinositol signaling system	261 (1.24%)	ko04070
39	Neurotrophin signaling pathway	259 (1.23%)	ko04722
40	Glutathione metabolism	257 (1.22%)	ko00480
41	Metabolism of xenobiotics by cytochrome P450	255 (1.21%)	ko00980
42	Drug metabolism - cytochrome P450	255 (1.21%)	ko00982
43	Neuroactive ligand-receptor interaction	249 (1.18%)	ko04080
44	Oxidative phosphorylation	249 (1.18%)	ko00190
45	Parkinson's disease	248 (1.18%)	ko05012
46	Retinol metabolism	244 (1.16%)	ko00830
47	Prostate cancer	239 (1.14%)	ko05215
48	Lysine degradation	237 (1.13%)	ko00310
49	Aminoacyl-tRNA biosynthesis	236 (1.12%)	ko00970
50	Melanogenesis	231 (1.1%)	ko04916
51	GnRH signaling pathway	227 (1.08%)	ko04912
52	Arginine and proline metabolism	226 (1.08%)	ko00330
53	Starch and sucrose metabolism	218 (1.04%)	ko00500
54	Glycerophospholipid metabolism	215 (1.02%)	ko00564
55	Limonene and pinene degradation	212 (1.01%)	ko00903
56	Steroid hormone biosynthesis	212 (1.01%)	ko00140
57	Small cell lung cancer	211 (1%)	ko05222
58	Gap junction	209 (0.99%)	ko04540
59	Amino sugar and nucleotide sugar metabolism	207 (0.98%)	ko00520
60	Long-term potentiation	200 (0.95%)	ko04720
61	PPAR signaling pathway	197 (0.94%)	ko03320
62	Nucleotide excision repair	192 (0.91%)	ko03420
63	p53 signaling pathway	192 (0.91%)	ko04115
64	Inositol phosphate metabolism	191 (0.91%)	ko00562
65	Notch signaling pathway	189 (0.9%)	ko04330
66	DNA replication	189 (0.9%)	ko03030
67	Glycine, serine and threonine metabolism	188 (0.89%)	ko00260
68	Amyotrophic lateral sclerosis (ALS)	186 (0.88%)	ko05014
69	Antigen processing and presentation	186 (0.88%)	ko04612
70	VEGF signaling pathway	184 (0.88%)	ko04370
71	T cell receptor signaling pathway	184 (0.88%)	ko04660
72	Epithelial cell signaling in Helicobacter pylori infection	183 (0.87%)	ko05120
73	Prion diseases	182 (0.87%)	ko05020
74	Glycerolipid metabolism	182 (0.87%)	ko00561
75	RNA polymerase	179 (0.85%)	ko03020
76	Alanine, aspartate and glutamate metabolism	178 (0.85%)	ko00250
77	Renal cell carcinoma	176 (0.84%)	ko05211
78	Pyruvate metabolism	175 (0.83%)	ko00620
79	Riboflavin metabolism	174 (0.83%)	ko00740
80	Dorso-ventral axis formation	172 (0.82%)	ko04320
81	Ribosome	171 (0.81%)	ko03010
82	Tyrosine metabolism	171 (0.81%)	ko00350
83	Proteasome	171 (0.81%)	ko03050
84	ErbB signaling pathway	168 (0.8%)	ko04012
85	Long-term depression	167 (0.79%)	ko04730
86	TGF-beta signaling pathway	167 (0.79%)	ko04350
87	Linoleic acid metabolism	165 (0.78%)	ko00591
88	Glycolysis / Gluconeogenesis	163 (0.78%)	ko00010
89	N-Glycan biosynthesis	162 (0.77%)	ko00510
90	Pentose and glucuronate interconversions	161 (0.77%)	ko00040
91	Citrate cycle (TCA cycle)	161 (0.77%)	ko00020
92	Adipocytokine signaling pathway	160 (0.76%)	ko04920
93	Vasopressin-regulated water reabsorption	160 (0.76%)	ko04962
94	Olfactory transduction	159 (0.76%)	ko04740
95	Arrhythmogenic right ventricular cardiomyopathy (ARVC)	153 (0.73%)	ko05412
96	Porphyrin and chlorophyll metabolism	150 (0.71%)	ko00860
97	Complement and coagulation cascades	150 (0.71%)	ko04610
98	Glioma	148 (0.7%)	ko05214
99	Endometrial cancer	147 (0.7%)	ko05213
100	Valine, leucine and isoleucine degradation	146 (0.69%)	ko00280
101	Chronic myeloid leukemia	145 (0.69%)	ko05220
102	B cell receptor signaling pathway	143 (0.68%)	ko04662
103	Colorectal cancer	142 (0.68%)	ko05210
104	Tryptophan metabolism	140 (0.67%)	ko00380
105	Fc epsilon RI signaling pathway	137 (0.65%)	ko04664
106	Fatty acid metabolism	136 (0.65%)	ko00071
107	Fructose and mannose metabolism	134 (0.64%)	ko00051
108	Galactose metabolism	133 (0.63%)	ko00052
109	mTOR signaling pathway	132 (0.63%)	ko04150
110	Natural killer cell mediated cytotoxicity	129 (0.61%)	ko04650
111	Basal transcription factors	128 (0.61%)	ko03022
112	Butanoate metabolism	128 (0.61%)	ko00650
113	Toll-like receptor signaling pathway	127 (0.6%)	ko04620
114	Hedgehog signaling pathway	125 (0.59%)	ko04340
115	Mismatch repair	124 (0.59%)	ko03430
116	Cell adhesion molecules (CAMs)	124 (0.59%)	ko04514
117	Propanoate metabolism	118 (0.56%)	ko00640
118	Other glycan degradation	118 (0.56%)	ko00511
119	Apoptosis	118 (0.56%)	ko04210
120	Base excision repair	117 (0.56%)	ko03410
121	Pancreatic cancer	117 (0.56%)	ko05212
122	Cysteine and methionine metabolism	114 (0.54%)	ko00270
123	Aldosterone-regulated sodium reabsorption	114 (0.54%)	ko04960
124	Hematopoietic cell lineage	114 (0.54%)	ko04640
125	Type II diabetes mellitus	109 (0.52%)	ko04930
126	Homologous recombination	107 (0.51%)	ko03440
127	Jak-STAT signaling pathway	106 (0.5%)	ko04630
128	Glycosaminoglycan degradation	105 (0.5%)	ko00531
129	Ascorbate and aldarate metabolism	104 (0.49%)	ko00053
130	Arachidonic acid metabolism	100 (0.48%)	ko00590
131	Glycosaminoglycan biosynthesis - chondroitin sulfate	100 (0.48%)	ko00532
132	Non-small cell lung cancer	99 (0.47%)	ko05223
133	Pentose phosphate pathway	95 (0.45%)	ko00030
134	beta-Alanine metabolism	92 (0.44%)	ko00410
135	NOD-like receptor signaling pathway	90 (0.43%)	ko04621
136	Melanoma	88 (0.42%)	ko05218
137	Phenylalanine metabolism	87 (0.41%)	ko00360
138	Taste transduction	86 (0.41%)	ko04742
139	Cytokine-cytokine receptor interaction	86 (0.41%)	ko04060
140	Acute myeloid leukemia	85 (0.4%)	ko05221
141	Protein export	84 (0.4%)	ko03060
142	Basal cell carcinoma	84 (0.4%)	ko05217
143	Systemic lupus erythematosus	83 (0.39%)	ko05322
144	Sphingolipid metabolism	81 (0.39%)	ko00600
145	Ether lipid metabolism	77 (0.37%)	ko00565
146	MAPK signaling pathway - fly	76 (0.36%)	ko04013
147	Selenoamino acid metabolism	75 (0.36%)	ko00450
148	Renin-angiotensin system	75 (0.36%)	ko04614
149	Biosynthesis of unsaturated fatty acids	72 (0.34%)	ko01040
150	Terpenoid backbone biosynthesis	71 (0.34%)	ko00900
151	Ubiquinone and other terpenoid-quinone biosynthesis	71 (0.34%)	ko00130
152	RIG-I-like receptor signaling pathway	69 (0.33%)	ko04622
153	Regulation of autophagy	69 (0.33%)	ko04140
154	D-Arginine and D-ornithine metabolism	69 (0.33%)	ko00472
155	Glycosylphosphatidylinositol(GPI)-anchor biosynthesis	67 (0.32%)	ko00563
156	alpha-Linolenic acid metabolism	66 (0.31%)	ko00592
157	Non-homologous end-joining	65 (0.31%)	ko03450
158	Thyroid cancer	64 (0.3%)	ko05216
159	Glyoxylate and dicarboxylate metabolism	63 (0.3%)	ko00630
160	Nitrogen metabolism	63 (0.3%)	ko00910
161	Steroid biosynthesis	62 (0.29%)	ko00100
162	Valine, leucine and isoleucine biosynthesis	61 (0.29%)	ko00290
163	Bladder cancer	57 (0.27%)	ko05219
164	SNARE interactions in vesicular transport	57 (0.27%)	ko04130
165	Cyanoamino acid metabolism	56 (0.27%)	ko00460
166	Histidine metabolism	55 (0.26%)	ko00340
167	Cytosolic DNA-sensing pathway	53 (0.25%)	ko04623
168	Fatty acid biosynthesis	48 (0.23%)	ko00061
169	Nicotinate and nicotinamide metabolism	47 (0.22%)	ko00760
170	One carbon pool by folate	43 (0.2%)	ko00670
171	Glycosphingolipid biosynthesis - ganglio series	41 (0.2%)	ko00604
172	Circadian rhythm - fly	40 (0.19%)	ko04711
173	Methane metabolism	37 (0.18%)	ko00680
174	Taurine and hypotaurine metabolism	37 (0.18%)	ko00430
175	O-Glycan biosynthesis	33 (0.16%)	ko00512
176	Glycosaminoglycan biosynthesis - heparan sulfate	33 (0.16%)	ko00534
177	Insect hormone biosynthesis	32 (0.15%)	ko00981
178	Lysine biosynthesis	32 (0.15%)	ko00300
179	Glycosphingolipid biosynthesis - globo series	32 (0.15%)	ko00603
180	Pantothenate and CoA biosynthesis	30 (0.14%)	ko00770
181	Fatty acid elongation in mitochondria	28 (0.13%)	ko00062
182	Circadian rhythm - mammal	26 (0.12%)	ko04710
183	Thiamine metabolism	26 (0.12%)	ko00730
184	Folate biosynthesis	24 (0.11%)	ko00790
185	Synthesis and degradation of ketone bodies	23 (0.11%)	ko00072
186	Maturity onset diabetes of the young	23 (0.11%)	ko04950
187	Primary immunodeficiency	21 (0.1%)	ko05340
188	O-Mannosyl glycan biosynthesis	21 (0.1%)	ko00514
189	Sulfur metabolism	20 (0.1%)	ko00920
190	Glycosphingolipid biosynthesis - lacto and neolacto series	20 (0.1%)	ko00601
191	Primary bile acid biosynthesis	19 (0.09%)	ko00120
192	Type I diabetes mellitus	19 (0.09%)	ko04940
193	Biotin metabolism	19 (0.09%)	ko00780
194	Vitamin B6 metabolism	17 (0.08%)	ko00750
195	Phenylalanine, tyrosine and tryptophan biosynthesis	13 (0.06%)	ko00400
196	Glycosaminoglycan biosynthesis - keratan sulfate	12 (0.06%)	ko00533
197	D-Glutamine and D-glutamate metabolism	11 (0.05%)	ko00471
198	Caffeine metabolism	11 (0.05%)	ko00232
199	Lipoic acid metabolism	9 (0.04%)	ko00785
200	Autoimmune thyroid disease	6 (0.03%)	ko05320
201	Polyketide sugar unit biosynthesis	4 (0.02%)	ko00523
202	Intestinal immune network for IgA production	2 (0.01%)	ko04672
203	Allograft rejection	1 (0%)	ko05330
204	Asthma	1 (0%)	ko05310
205	Graft-versus-host disease	1 (0%)	ko05332
