# Supplementary material for: Transcriptomic Immune Response of Tenebrio molitor Pupae to Parasitization by Scleroderma guani
Source: PLoS One. 2013 Jan 14;8(1):e54411. doi: 10.1371/journal.pone.0054411 (PMC3544796; doi:10.1371/journal.pone.0054411)
Supplement: Table S5 — Immunity-related genes identified in Tenebrio molitor transcriptome. (XLS) [file pone.0054411.s010.xls]

## Sheet: Sheet1
Table S5. Immunity-related genes identified in Tenebrio molitor transcriptome.
Unigene ID	Length (bp)	First hit	Identity (%)	E_value	Blast annotation/Organism
Peptidoglycan recognition protein
Unigene11543	275	gi|91079754|ref|XP_970847.1|	0.45	4e-12	PREDICTED: similar to Peptidoglycan recognition protein LF CG4437-PA [Tribolium castaneum]
Unigene24151	166	gi|167444222|gb|ABZ80672.1|	0.5	4e-06	peptidoglycan recognition protein 1 [Sitophilus zeamais]
Unigene25056	169	gi|256861423|gb|ACV32414.1|	0.81	3e-19	peptidoglycan recognition protein LE [Tribolium castaneum]
Unigene2556	689	gi|91082627|ref|XP_969402.1|	0.63	1e-68	PREDICTED: similar to peptidoglycan recognition protein short class (AGAP006343-PA) [Tribolium castaneum]
Unigene38199	222	gi|91092440|ref|XP_968926.1|	0.78	8e-19	PREDICTED: similar to Peptidoglycan recognition protein LE CG8995-PA [Tribolium castaneum]
Unigene46415	268	gi|85701312|dbj|BAE78510.1|	1	1e-45	Tm-peptidoglycan recogntition protein-SA precursor [Tenebrio molitor]
Unigene54225	337	gi|256861421|gb|ACV32413.1|	0.81	6e-51	peptidoglycan recognition protein LE [Tribolium castaneum]
Unigene54494	341	gi|91082627|ref|XP_969402.1|	0.65	6e-27	PREDICTED: similar to peptidoglycan recognition protein short class (AGAP006343-PA) [Tribolium castaneum]
Unigene5572	453	gi|91079754|ref|XP_970847.1|	0.49	6e-37	PREDICTED: similar to Peptidoglycan recognition protein LF CG4437-PA [Tribolium castaneum]
Unigene60098	433	gi|170040548|ref|XP_001848057.1|	0.3	8e-10	peptidoglycan recognition protein-lc [Culex quinquefasciatus]
Unigene63187	515	gi|48096415|ref|XP_392452.1|	0.45	1e-13	PREDICTED: similar to Peptidoglycan recognition protein LC CG4432-PA, isoform A [Apis mellifera]
Unigene65399	605	gi|85701312|dbj|BAE78510.1|	1	5e-50	Tm-peptidoglycan recogntition protein-SA precursor [Tenebrio molitor]
Unigene68368	834	gi|156555877|ref|XP_001603488.1|	0.46	3e-36	PREDICTED: similar to peptidoglycan recognition protein-lc [Nasonia vitripennis]
Unigene71011	1569	gi|48096415|ref|XP_392452.1|	0.42	5e-71	PREDICTED: similar to Peptidoglycan recognition protein LC CG4432-PA, isoform A [Apis mellifera]
Unigene9326	701	gi|283436142|ref|NP_001164439.1|	0.54	1e-42	peptidoglycan-recognition protein S2-like protein [Nasonia vitripennis]
β-1,3-Glucan recognition protein/Gram-negative binding proteins
Unigene11443	229	gi|52782730|sp|Q76DI2.1|BGBP_TENMO	1	2e-39	beta-1,3-glucan recognition protein [Tenebrio molitor]
Unigene39284	227	gi|170036220|ref|XP_001845963.1|	0.67	2e-25	gram-negative bacteria binding protein [Culex quinquefasciatus]
Unigene40698	234	gi|37777033|dbj|BAC99308.1|	1	2e-40	beta-1,3-glucan recognition protein [Tenebrio molitor]
Unigene49453	290	gi|91080513|ref|XP_971680.1|	0.65	3e-24	PREDICTED: similar to beta-1,3-glucan recognition protein 2 [Tribolium castaneum]
Unigene59692	425	gi|91080513|ref|XP_971680.1|	0.46	5e-32	PREDICTED: similar to beta-1,3-glucan recognition protein 2 [Tribolium castaneum]
Unigene65619	616	>gi|37777033|dbj|BAC99308.1|	0.98	1e-117	beta-1,3-glucan recognition protein [Tenebrio molitor]
Unigene68052	798	gi|52782730|sp|Q76DI2.1|BGBP_TENMO	1	5e-19	beta-1,3-glucan recognition protein [Tenebrio molitor]
Unigene69724	1058	gi|52782730|sp|Q76DI2.1|BGBP_TENMO	0.97	2e-43	beta-1,3-glucan recognition protein [Tenebrio molitor]
Unigene70721	1382	gi|170321837|dbj|BAG14263.1|	0.99	0	GNBP1 [Tenebrio molitor]
C-type lectin
Unigene16572	921	gi|189235439|ref|XP_001812859.1|	0.95	1e-108	PREDICTED: similar to C-type lectin, selectin-like (AGAP000929-PA) [Tribolium castaneum]
Unigene11733	1225	gi|58388510|ref|XP_316331.2|	0.33	3e-18	C-type lectin (AGAP006267-PA) [Anopheles gambiae str. PEST]
Unigene12559	491	gi|133900667|ref|NP_001023035.2|	0.35	4e-13	C-type LECtin family member (clec-200) [Caenorhabditis elegans]
Unigene12570	975	gi|156545611|ref|XP_001604870.1|	0.83	1e-110	PREDICTED: similar to lectin 4 C-type lectin [Nasonia vitripennis]
Unigene13779	725	gi|189235439|ref|XP_001812859.1|	0.88	2e-64	PREDICTED: similar to C-type lectin, selectin-like (AGAP000929-PA) [Tribolium castaneum]
Unigene14605	1394	gi|189236185|ref|XP_968886.2|	0.81	1e-177	PREDICTED: similar to scavenger receptor class A-like, C-type lectin (AGAP009143-PA) [Tribolium castaneum]
Unigene17374	2687	gi|189236185|ref|XP_968886.2|	0.81	0	PREDICTED: similar to scavenger receptor class A-like, C-type lectin (AGAP009143-PA) [Tribolium castaneum]
Unigene20339	153	gi|189236185|ref|XP_968886.2|	0.84	5e-18	PREDICTED: similar to scavenger receptor class A-like, C-type lectin (AGAP009143-PA) [Tribolium castaneum]
Unigene23592	164	gi|189236185|ref|XP_968886.2|	0.87	1e-19	PREDICTED: similar to scavenger receptor class A-like, C-type lectin (AGAP009143-PA) [Tribolium castaneum]
Unigene25850	172	gi|58388510|ref|XP_316331.2|	0.4	3e-07	C-type lectin (AGAP006267-PA) [Anopheles gambiae str. PEST]
Unigene340	202	gi|189235439|ref|XP_001812859.1|	0.86	5e-31	PREDICTED: similar to C-type lectin, selectin-like (AGAP000929-PA) [Tribolium castaneum]
Unigene47917	278	gi|189235439|ref|XP_001812859.1|	0.76	8e-39	PREDICTED: similar to C-type lectin, selectin-like (AGAP000929-PA) [Tribolium castaneum]
Unigene56057	362	gi|189236185|ref|XP_968886.2|	0.84	3e-23	PREDICTED: similar to scavenger receptor class A-like, C-type lectin (AGAP009143-PA) [Tribolium castaneum]
Unigene58412	401	gi|189236185|ref|XP_968886.2|	0.79	1e-51	PREDICTED: similar to scavenger receptor class A-like, C-type lectin (AGAP009143-PA) [Tribolium castaneum]
Unigene6422	485	gi|193643343|ref|XP_001943610.1|	0.55	5e-31	PREDICTED: similar to C-type lectin (AGAP000940-PA) [Acyrthosiphon pisum]
Unigene64817	578	gi|189235439|ref|XP_001812859.1|	0.9	1e-104	PREDICTED: similar to C-type lectin, selectin-like (AGAP000929-PA) [Tribolium castaneum]
Unigene67092	711	gi|282165837|ref|NP_001164143.1|	0.97	1e-120	C-type lectin [Tribolium castaneum]
Unigene67976	791	gi|189236185|ref|XP_968886.2|	0.92	1e-141	PREDICTED: similar to scavenger receptor class A-like, C-type lectin (AGAP009143-PA) [Tribolium castaneum]
Unigene68122	807	gi|282165806|ref|NP_001164139.1|	0.94	1e-123	C-type lectin [Tribolium castaneum]
Unigene68175	812	gi|189236185|ref|XP_968886.2|	0.87	1e-139	PREDICTED: similar to scavenger receptor class A-like, C-type lectin (AGAP009143-PA) [Tribolium castaneum]
Unigene69066	932	gi|58388510|ref|XP_316331.2|	0.29	2e-21	C-type lectin (AGAP006267-PA) [Anopheles gambiae str. PEST]
Unigene69689	1051	gi|189235439|ref|XP_001812859.1|	0.92	0	PREDICTED: similar to C-type lectin, selectin-like (AGAP000929-PA) [Tribolium castaneum]
Unigene71369	2101	gi|91094867|ref|XP_972559.1|	0.79	1e-144	PREDICTED: similar to C-type lectin (AGAP002625-PA) [Tribolium castaneum]
Unigene8072	2583	gi|189236185|ref|XP_968886.2|	0.8	0	PREDICTED: similar to scavenger receptor class A-like, C-type lectin (AGAP009143-PA) [Tribolium castaneum]
Galectin
Unigene11571	518	gi|91080515|ref|XP_971732.1|	0.85	5e-38	PREDICTED: similar to galectin (AGAP008844-PA) [Tribolium castaneum]
Unigene26132	173	gi|1170759|sp|P08699.4|LEG3_RAT	0.51	6e-06	Lectin, galactoside-binding, soluble, 3
Unigene39734	229	gi|91080515|ref|XP_971732.1|	0.82	1e-28	PREDICTED: similar to galectin (AGAP008844-PA) [Tribolium castaneum]
Unigene52946	323	gi|91080515|ref|XP_971732.1|	0.72	9e-39	PREDICTED: similar to galectin (AGAP008844-PA) [Tribolium castaneum]
Unigene63256	517	gi|189241178|ref|XP_001809056.1|	0.73	7e-42	PREDICTED: similar to galectin 4-like protein transcript [Tribolium castaneum]
Unigene65783	625	gi|189241178|ref|XP_001809056.1|	0.72	1e-84	PREDICTED: similar to galectin 4-like protein transcript [Tribolium castaneum]
Fibrinogen-like
Unigene15141	633	gi|157124012|ref|XP_001654019.1|	0.92	4e-16	fibrinogen and fibronectin [Aedes aegypti]
Unigene34810	207	gi|157124012|ref|XP_001654019.1|	0.91	5e-34	fibrinogen and fibronectin [Aedes aegypti]
Unigene51929	312	gi|157124012|ref|XP_001654019.1|	0.94	1e-55	fibrinogen and fibronectin [Aedes aegypti]
Unigene59103	413	gi|189235047|ref|XP_001813615.1|	0.62	7e-15	PREDICTED: similar to fibrinogen and fibronectin [Tribolium castaneum]
Thioester-containing protein
Unigene254	2285	gi|91083795|ref|XP_972838.1|	0.86	0	PREDICTED: similar to tep3 [Tribolium castaneum]
Unigene67708	764	gi|91083795|ref|XP_972838.1|	0.87	1e-126	PREDICTED: similar to tep3 [Tribolium castaneum]
Unigene8234	1607	gi|91083795|ref|XP_972838.1|	0.86	0	PREDICTED: similar to tep3 [Tribolium castaneum]
Serine proteinase or its homolog
Unigene11816	1420	gi|219809646|gb|ACL36281.1|	0.3	4e-22	Kazal-type serine proteinase inhibitor 2 [Fenneropenaeus chinensis]
Unigene1207	1292	gi|270002932|gb|EEZ99379.1|	0.52	2e-62	serine protease H47 [Tribolium castaneum]
Unigene12119	585	gi|270002885|gb|EEZ99332.1|	0.45	2e-23	serine protease P46 [Tribolium castaneum]
Unigene1267	1295	gi|289330083|ref|NP_001166085.1|	0.28	2e-09	serine protease 67 [Nasonia vitripennis]
Unigene12761	294	gi|170321839|dbj|BAG14264.1|	0.43	1e-17	modular serine protease zymogen [Tenebrio molitor]
Unigene12872	1008	gi|270015122|gb|EFA11570.1|	0.85	1e-170	serine protease P54 [Tribolium castaneum]
Unigene13777	892	gi|270008147|gb|EFA04595.1|	0.81	1e-132	serine protease P140 [Tribolium castaneum]
Unigene14527	1349	gi|270011109|gb|EFA07557.1|	0.53	9e-44	serine protease P135 [Tribolium castaneum]
Unigene1684	291	gi|91076336|ref|XP_970945.1|	0.43	1e-16	PREDICTED: similar to pattern recognition serine proteinase [Tribolium castaneum]
Unigene19544	152	gi|270002885|gb|EEZ99332.1|	0.56	4e-12	serine protease P46 [Tribolium castaneum]
Unigene21353	156	gi|91077262|ref|XP_974089.1|	0.97	7e-18	serine protease P12 [Tribolium castaneum]
Unigene2204	386	gi|270002932|gb|EEZ99379.1|	0.56	3e-35	serine protease H47 [Tribolium castaneum]
Unigene2235	572	gi|170321839|dbj|BAG14264.1|	0.34	9e-11	modular serine protease zymogen [Tenebrio molitor]
Unigene23534	164	gi|270002885|gb|EEZ99332.1|	0.62	3e-14	serine protease P46 [Tribolium castaneum]
Unigene23765	164	gi|10697178|emb|CAC12696.1|	1	3e-25	prophenoloxidase activating factor [Tenebrio molitor]
Unigene24442	167	gi|91083507|ref|XP_972628.1|	0.77	3e-19	serine protease P136 [Tribolium castaneum]
Unigene24796	168	gi|170321839|dbj|BAG14264.1|	1	6e-27	modular serine protease zymogen [Tenebrio molitor]
Unigene24991	169	gi|223670964|dbj|BAH22729.1|	0.43	8e-08	mannose-binding lectin associated serine protease precursor [Nematostella vectensis]
Unigene25369	170	gi|91076336|ref|XP_970945.1|	0.54	3e-10	PREDICTED: similar to pattern recognition serine proteinase [Tribolium castaneum]
Unigene26522	175	gi|170321839|dbj|BAG14264.1|	0.58	6e-13	modular serine protease zymogen [Tenebrio molitor]
Unigene27051	177	gi|170321839|dbj|BAG14264.1|	0.66	3e-12	modular serine protease zymogen [Tenebrio molitor]
Unigene27273	178	gi|270002932|gb|EEZ99379.1|	0.54	2e-11	serine protease H47 [Tribolium castaneum]
Unigene28360	181	gi|270011007|gb|EFA07455.1|	0.72	1e-09	serine protease P94 [Tribolium castaneum]
Unigene2906	208	gi|270004826|gb|EFA01274.1|	0.81	2e-26	serine protease P37 [Tribolium castaneum]
Unigene30229	189	gi|270011007|gb|EFA07455.1|	0.77	2e-20	serine protease P94 [Tribolium castaneum]
Unigene3111	741	gi|91077262|ref|XP_974089.1|	0.96	1e-122	serine protease P12 [Tribolium castaneum]
Unigene31296	193	gi|170321839|dbj|BAG14264.1|	0.46	3e-10	modular serine protease zymogen [Tenebrio molitor]
Unigene31720	195	gi|86279301|gb|ABC88746.1|	1	4e-28	chymotrypsin 1 [Tenebrio molitor]
Unigene32009	196	gi|270004820|gb|EFA01268.1|	0.95	4e-29	serine protease P36 [Tribolium castaneum]
Unigene33313	201	gi|270002932|gb|EEZ99379.1|	0.61	2e-18	serine protease H47 [Tribolium castaneum]
Unigene33469	201	gi|270002885|gb|EEZ99332.1|	0.41	7e-09	serine protease P46 [Tribolium castaneum]
Unigene35355	209	gi|270008147|gb|EFA04595.1|	0.62	9e-17	serine protease P140 [Tribolium castaneum]
Unigene360	344	gi|270002932|gb|EEZ99379.1|	0.52	2e-30	serine protease H47 [Tribolium castaneum]
Unigene36782	215	gi|170321839|dbj|BAG14264.1|	0.48	7e-15	modular serine protease zymogen [Tenebrio molitor]
Unigene36831	216	gi|170321839|dbj|BAG14264.1|	0.58	5e-17	modular serine protease zymogen [Tenebrio molitor]
Unigene37100	217	gi|170321839|dbj|BAG14264.1|	0.58	3e-10	modular serine protease zymogen [Tenebrio molitor]
Unigene37254	218	gi|270002933|gb|EEZ99380.1|	0.54	1e-16	serine protease H49 [Tribolium castaneum]
Unigene37500	219	gi|270002885|gb|EEZ99332.1|	0.4	3e-09	serine protease P46 [Tribolium castaneum]
Unigene3842	569	gi|270002932|gb|EEZ99379.1|	0.5	3e-41	serine protease H47 [Tribolium castaneum]
Unigene38783	225	gi|91077974|ref|XP_968268.1|	0.48	2e-09	PREDICTED: similar to prophenoloxidase activating factor [Tribolium castaneum]
Unigene39230	227	gi|270002733|gb|EEZ99180.1|	0.71	2e-27	serine protease H1 [Tribolium castaneum]
Unigene39390	228	gi|10697178|emb|CAC12696.1|	1	1e-26	prophenoloxidase activating factor [Tenebrio molitor]
Unigene39415	228	gi|170321839|dbj|BAG14264.1|	0.98	1e-36	modular serine protease zymogen [Tenebrio molitor]
Unigene41321	238	gi|170321839|dbj|BAG14264.1|	0.63	1e-18	modular serine protease zymogen [Tenebrio molitor]
Unigene41772	240	gi|189234904|ref|XP_968114.2|	0.57	6e-19	serine protease H6 [Tribolium castaneum]
Unigene42767	246	gi|91076154|ref|XP_970766.1|	0.74	2e-29	PREDICTED: similar to serine protease [Tribolium castaneum]
Unigene4347	515	gi|170061175|ref|XP_001866122.1|	0.37	9e-10	trypsin-3 [Culex quinquefasciatus]
Unigene44310	255	gi|189239177|ref|XP_972720.2|	0.64	1e-23	PREDICTED: similar to hemolymph proteinase 5 [Tribolium castaneum]
Unigene44915	258	gi|10697178|emb|CAC12696.1|	0.95	4e-43	prophenoloxidase activating factor [Tenebrio molitor]
Unigene45174	260	gi|270004820|gb|EFA01268.1|	0.95	1e-37	serine protease P36 [Tribolium castaneum]
Unigene45616	263	gi|189234904|ref|XP_968114.2|	0.68	6e-27	serine protease H6 [Tribolium castaneum]
Unigene47105	272	gi|270012759|gb|EFA09207.1|	0.76	2e-18	serine protease P66 [Tribolium castaneum]
Unigene50245	296	gi|10697178|emb|CAC12696.1|	1	2e-55	prophenoloxidase activating factor [Tenebrio molitor]
Unigene51777	311	gi|22779450|dbj|BAC15605.1|	0.98	4e-25	masquerade-like serine proteinase homologue [Tenebrio molitor]
Unigene51920	312	gi|157110545|ref|XP_001651150.1|	0.38	7e-07	trypsin [Aedes aegypti]
Unigene53441	328	gi|270002885|gb|EEZ99332.1|	0.41	3e-06	serine protease P46 [Tribolium castaneum]
Unigene53997	334	gi|270011008|gb|EFA07456.1|	0.76	1e-46	serine protease P95 [Tribolium castaneum]
Unigene54267	338	gi|91086601|ref|XP_973858.1|	0.75	8e-37	PREDICTED: similar to trypsin-like serine proteinase [Tribolium castaneum]
Unigene54421	340	gi|270004826|gb|EFA01274.1|	0.7	2e-37	serine protease P37 [Tribolium castaneum]
Unigene54895	346	gi|270002874|gb|EEZ99321.1|	0.46	2e-20	serine protease P45 [Tribolium castaneum]
Unigene55577	355	gi|91077976|ref|XP_968341.1|	0.56	1e-29	serine protease H28 [Tribolium castaneum]
Unigene56852	374	gi|170321839|dbj|BAG14264.1|	0.99	7e-75	modular serine protease zymogen [Tenebrio molitor]
Unigene57256	380	gi|189239177|ref|XP_972720.2|	0.72	3e-50	serine protease P93 [Tribolium castaneum]
Unigene57263	380	gi|170321839|dbj|BAG14264.1|	0.52	4e-37	modular serine protease zymogen [Tenebrio molitor]
Unigene57908	391	gi|170321839|dbj|BAG14264.1|	0.48	4e-30	modular serine protease zymogen [Tenebrio molitor]
Unigene5891	842	gi|189241660|ref|XP_966361.2|	0.81	1e-124	serine protease P126 [Tribolium castaneum]
Unigene60508	442	gi|270002733|gb|EEZ99180.1|	0.58	2e-46	serine protease H1 [Tribolium castaneum]
Unigene61013	454	gi|270002756|gb|EEZ99203.1|	0.78	3e-55	serine protease P8 [Tribolium castaneum]
Unigene61473	465	gi|270002756|gb|EEZ99203.1|	0.43	2e-32	serine protease P8 [Tribolium castaneum]
Unigene61795	474	gi|270002758|gb|EEZ99205.1|	0.48	3e-31	serine protease P10 [Tribolium castaneum]
Unigene62213	485	gi|270011109|gb|EFA07557.1|	0.71	4e-20	serine protease P135 [Tribolium castaneum]
Unigene62440	492	gi|270002756|gb|EEZ99203.1|	0.46	6e-27	serine protease P8 [Tribolium castaneum]
Unigene63405	522	gi|170321839|dbj|BAG14264.1|	0.55	3e-53	modular serine protease zymogen [Tenebrio molitor]
Unigene64172	550	gi|270011008|gb|EFA07456.1|	0.79	1e-77	serine protease P95 [Tribolium castaneum]
Unigene64576	567	gi|170321839|dbj|BAG14264.1|	0.4	3e-27	modular serine protease zymogen [Tenebrio molitor]
Unigene65962	635	gi|270002932|gb|EEZ99379.1|	0.68	2e-83	serine protease H47 [Tribolium castaneum]
Unigene66842	694	gi|157137532|ref|XP_001657092.1|	0.31	2e-14	serine protease [Aedes aegypti]
Unigene69	213	gi|270002885|gb|EEZ99332.1|	0.5	4e-11	serine protease P46 [Tribolium castaneum]
Unigene69393	989	gi|58394435|ref|XP_320728.2|	0.58	1e-100	CLIP-domain serine protease subfamily A (AGAP011789-PA) [Anopheles gambiae str. PEST]
Unigene69676	1049	gi|170321839|dbj|BAG14264.1|	0.99	0	modular serine protease zymogen [Tenebrio molitor]
Unigene69732	1058	gi|91077984|ref|XP_968658.1|	0.56	1e-111	serine protease H2 [Tribolium castaneum]
Unigene70037	1131	gi|22779450|dbj|BAC15605.1|	0.98	0	masquerade-like serine proteinase homologue [Tenebrio molitor]
Unigene71075	1632	gi|170321839|dbj|BAG14264.1|	0.48	1e-128	modular serine protease zymogen [Tenebrio molitor]
Unigene7407	603	gi|263191215|ref|NP_001161085.1|	0.61	5e-57	serine protease P165 [Tribolium castaneum]
Unigene8204	348	gi|270002885|gb|EEZ99332.1|	0.45	1e-06	serine protease P46 [Tribolium castaneum]
Unigene827	176	gi|170321839|dbj|BAG14264.1|	0.6	7e-15	modular serine protease zymogen [Tenebrio molitor]
Unigene8604	255	gi|170321839|dbj|BAG14264.1|	0.41	9e-09	modular serine protease zymogen [Tenebrio molitor]
Unigene9835	627	gi|91076154|ref|XP_970766.1|	0.63	6e-59	PREDICTED: similar to serine protease [Tribolium castaneum]
Unigene9960	952	gi|170321839|dbj|BAG14264.1|	0.38	7e-39	modular serine protease zymogen [Tenebrio molitor]
Unigene9993	513	gi|170321839|dbj|BAG14264.1|	0.43	2e-38	modular serine protease zymogen [Tenebrio molitor]
Serpin
Unigene16737	1143	gi|270008153|gb|EFA04601.1|	0.49	2e-84	serpin peptidase inhibitor 29 [Tribolium castaneum]
Unigene16750	547	gi|91093795|ref|XP_968019.1|	0.65	2e-54	serpin peptidase inhibitor 2 [Tribolium castaneum]
Unigene10765	428	gi|91093795|ref|XP_968019.1|	0.8	1e-33	serpin peptidase inhibitor 2 [Tribolium castaneum]
Unigene1131	367	gi|270012738|gb|EFA09186.1|	0.39	5e-16	serpin peptidase inhibitor 20 [Tribolium castaneum]
Unigene1138	230	gi|281369848|dbj|BAI59108.1|	0.59	5e-07	serpin48 [Tenebrio molitor]
Unigene14090	324	gi|281369850|dbj|BAI59109.1|	0.57	4e-21	serpin1 [Tenebrio molitor]
Unigene1484	775	gi|91083439|ref|XP_969846.1|	0.84	5e-42	PREDICTED: similar to serpin B6 [Tribolium castaneum]
Unigene15036	932	gi|91076724|ref|XP_972660.1|	0.5	2e-85	PREDICTED: similar to serpin 6 [Tribolium castaneum]
Unigene15059	333	gi|281369850|dbj|BAI59109.1|	0.74	4e-08	serpin1 [Tenebrio molitor]
Unigene17462	1869	gi|91093795|ref|XP_968019.1|	0.82	0	serpin peptidase inhibitor 2 [Tribolium castaneum]
Unigene18072	150	gi|238816981|gb|ACR56865.1|	0.56	4e-06	serine proteinase inhibitor-1B/C [Mamestra brassicae]
Unigene18318	151	gi|281369844|dbj|BAI59106.1|	1	3e-20	serpin40 [Tenebrio molitor]
Unigene1903	253	gi|281369850|dbj|BAI59109.1|	0.8	5e-31	serpin1 [Tenebrio molitor]
Unigene22489	160	gi|281369846|dbj|BAI59107.1|	0.94	2e-20	serpin55 [Tenebrio molitor]
Unigene22785	161	gi|281369844|dbj|BAI59106.1|	0.98	1e-23	serpin40 [Tenebrio molitor]
Unigene23434	163	gi|270002788|gb|EEZ99235.1|	0.73	7e-14	serpin peptidase inhibitor 1 [Tribolium castaneum]
Unigene24265	166	gi|270015163|gb|EFA11611.1|	0.75	1e-12	serpin peptidase inhibitor 5 [Tribolium castaneum]
Unigene24729	168	gi|270016220|gb|EFA12666.1|	0.8	2e-16	serpin peptidase inhibitor 3 [Tribolium castaneum]
Unigene25385	170	gi|91088631|ref|XP_974209.1|	0.48	1e-06	PREDICTED: similar to serpin [Tribolium castaneum]
Unigene25635	171	gi|281369844|dbj|BAI59106.1|	1	6e-11	serpin40 [Tenebrio molitor]
Unigene25679	171	gi|91088641|ref|XP_974388.1|	0.67	8e-13	PREDICTED: similar to serpin 5 [Tribolium castaneum]
Unigene25755	172	gi|281369850|dbj|BAI59109.1|	0.73	4e-14	serpin1 [Tenebrio molitor]
Unigene2648	762	gi|189240130|ref|XP_001814501.1|	0.53	2e-75	PREDICTED: similar to serpin-1 [Tribolium castaneum]
Unigene27041	177	gi|270012738|gb|EFA09186.1|	0.67	2e-13	serpin peptidase inhibitor 20 [Tribolium castaneum]
Unigene28114	181	gi|270002788|gb|EEZ99235.1|	0.68	6e-18	serpin peptidase inhibitor 1 [Tribolium castaneum]
Unigene30426	190	gi|219803508|ref|NP_001137323.1|	0.9	1e-23	serpin peptidase inhibitor 5 [Tribolium castaneum]
Unigene30609	190	gi|281369848|dbj|BAI59108.1|	0.52	4e-11	serpin48 [Tenebrio molitor]
Unigene322	854	gi|189242501|ref|XP_967786.2|	0.58	1e-68	serpin peptidase inhibitor 6 [Tribolium castaneum]
Unigene32571	198	gi|281369848|dbj|BAI59108.1|	1	3e-16	serpin48 [Tenebrio molitor]
Unigene33172	200	gi|281369850|dbj|BAI59109.1|	0.78	2e-23	serpin1 [Tenebrio molitor]
Unigene33337	201	gi|270016220|gb|EFA12666.1|	0.77	7e-23	serpin peptidase inhibitor 3 [Tribolium castaneum]
Unigene34207	204	gi|270016220|gb|EFA12666.1|	0.83	8e-26	serpin peptidase inhibitor 3 [Tribolium castaneum]
Unigene35010	208	gi|189240132|ref|XP_974134.2|	0.45	6e-09	PREDICTED: similar to serpin [Tribolium castaneum]
Unigene35374	209	gi|91093907|ref|XP_969874.1|	0.78	1e-24	PREDICTED: similar to serpin 3a [Tribolium castaneum]
Unigene35684	210	gi|91084523|ref|XP_972482.1|	0.5	2e-07	PREDICTED: similar to Serine protease inhibitor 3 CG9334-PA [Tribolium castaneum]
Unigene36204	213	gi|189242277|ref|XP_970096.2|	0.69	2e-08	PREDICTED: similar to serine protease inhibitor 4, partial [Tribolium castaneum]
Unigene36893	216	gi|270015163|gb|EFA11611.1|	0.73	2e-24	serpin peptidase inhibitor 5 [Tribolium castaneum]
Unigene37467	219	gi|91093907|ref|XP_969874.1|	0.84	1e-25	PREDICTED: similar to serpin 3a [Tribolium castaneum]
Unigene37598	219	gi|189242277|ref|XP_970096.2|	0.51	4e-14	PREDICTED: similar to serine protease inhibitor 4, partial [Tribolium castaneum]
Unigene37669	219	gi|270016220|gb|EFA12666.1|	0.69	8e-24	serpin peptidase inhibitor 3 [Tribolium castaneum]
Unigene38062	221	gi|91093907|ref|XP_969874.1|	0.83	2e-28	PREDICTED: similar to serpin 3a [Tribolium castaneum]
Unigene38187	222	gi|91088631|ref|XP_974209.1|	0.62	3e-20	PREDICTED: similar to serpin [Tribolium castaneum]
Unigene38336	222	gi|189240132|ref|XP_974134.2|	0.6	3e-18	PREDICTED: similar to serpin [Tribolium castaneum]
Unigene38561	224	gi|270012738|gb|EFA09186.1|	0.54	2e-16	serpin peptidase inhibitor 20 [Tribolium castaneum]
Unigene39159	227	gi|91076724|ref|XP_972660.1|	0.76	9e-12	PREDICTED: similar to serpin 6 [Tribolium castaneum]
Unigene41444	239	gi|91088629|ref|XP_974182.1|	0.72	3e-23	PREDICTED: similar to serpin [Tribolium castaneum]
Unigene41877	241	gi|281369850|dbj|BAI59109.1|	0.57	4e-15	serpin1 [Tenebrio molitor]
Unigene42649	245	gi|25527335|gb|AAN73311.1|	0.56	3e-06	serpin 11 [Ctenocephalides felis]
Unigene44272	254	gi|270008153|gb|EFA04601.1|	0.46	9e-09	serpin peptidase inhibitor 29 [Tribolium castaneum]
Unigene45167	260	gi|91088641|ref|XP_974388.1|	0.65	6e-08	PREDICTED: similar to serpin 5 [Tribolium castaneum]
Unigene4951	319	gi|126321190|ref|XP_001376191.1|	0.54	1e-05	PREDICTED: similar to Leukocyte elastase inhibitor (LEI) (Serpin B1) (Monocyte/neutrophil elastase inhibitor) (M/NEI) (EI) [Monodelphis domestica]
Unigene49774	293	gi|189242277|ref|XP_970096.2|	0.72	4e-09	PREDICTED: similar to serine protease inhibitor 4, partial [Tribolium castaneum]
Unigene49926	294	gi|91093795|ref|XP_968019.1|	0.5	5e-07	serpin peptidase inhibitor 2 [Tribolium castaneum]
Unigene4993	1193	gi|189240110|ref|XP_001813708.1|	0.4	7e-79	PREDICTED: similar to serpin 4 [Tribolium castaneum]
Unigene50792	301	gi|281369850|dbj|BAI59109.1|	0.6	2e-24	serpin1 [Tenebrio molitor]
Unigene517	1978	gi|270015161|gb|EFA11609.1|	0.83	2e-12	serpin peptidase inhibitor 30 [Tribolium castaneum]
Unigene51956	312	gi|270012738|gb|EFA09186.1|	0.49	1e-17	serpin peptidase inhibitor 20 [Tribolium castaneum]
Unigene54405	339	gi|91093795|ref|XP_968019.1|	0.51	1e-16	serpin peptidase inhibitor 2 [Tribolium castaneum]
Unigene55226	350	gi|270002788|gb|EEZ99235.1|	0.5	7e-27	serpin peptidase inhibitor 1 [Tribolium castaneum]
Unigene55316	351	gi|270002788|gb|EEZ99235.1|	0.5	6e-27	serpin peptidase inhibitor 1 [Tribolium castaneum]
Unigene55360	352	gi|270006421|gb|EFA02869.1|	0.92	4e-35	serpin peptidase inhibitor 26 [Tribolium castaneum]
Unigene56478	368	gi|270015161|gb|EFA11609.1|	0.77	8e-48	serpin peptidase inhibitor 30 [Tribolium castaneum]
Unigene56951	375	gi|270012738|gb|EFA09186.1|	0.53	3e-27	serpin peptidase inhibitor 20 [Tribolium castaneum]
Unigene57075	377	gi|270015161|gb|EFA11609.1|	0.58	2e-39	serpin peptidase inhibitor 30 [Tribolium castaneum]
Unigene57173	379	gi|91093907|ref|XP_969874.1|	0.84	6e-53	PREDICTED: similar to serpin 3a [Tribolium castaneum]
Unigene57316	381	gi|270008143|gb|EFA04591.1|	0.71	3e-33	serpin peptidase inhibitor 28 [Tribolium castaneum]
Unigene58788	408	gi|91084523|ref|XP_972482.1|	0.55	2e-34	PREDICTED: similar to Serine protease inhibitor 3 CG9334-PA [Tribolium castaneum]
Unigene59593	423	gi|91093795|ref|XP_968019.1|	0.55	7e-23	serpin peptidase inhibitor 2 [Tribolium castaneum]
Unigene59668	425	gi|281369846|dbj|BAI59107.1|	0.98	2e-72	serpin55 [Tenebrio molitor]
Unigene59916	429	gi|91088245|ref|XP_974001.1|	0.72	2e-29	PREDICTED: similar to Serine protease inhibitor 4 CG9453-PJ [Tribolium castaneum]
Unigene60555	444	gi|91076724|ref|XP_972660.1|	0.56	1e-42	PREDICTED: similar to serpin 6 [Tribolium castaneum]
Unigene60634	446	gi|91093795|ref|XP_968019.1|	0.42	7e-14	serpin peptidase inhibitor 2 [Tribolium castaneum]
Unigene60952	453	gi|270012738|gb|EFA09186.1|	0.49	1e-37	serpin peptidase inhibitor 20 [Tribolium castaneum]
Unigene60995	454	gi|91084523|ref|XP_972482.1|	0.55	2e-35	PREDICTED: similar to Serine protease inhibitor 3 CG9334-PA [Tribolium castaneum]
Unigene63284	518	gi|189242277|ref|XP_970096.2|	0.5	1e-42	PREDICTED: similar to serine protease inhibitor 4, partial [Tribolium castaneum]
Unigene63345	520	gi|281369848|dbj|BAI59108.1|	0.98	1e-91	serpin48 [Tenebrio molitor]
Unigene64798	577	gi|270015161|gb|EFA11609.1|	0.67	2e-22	serpin peptidase inhibitor 30 [Tribolium castaneum]
Unigene66008	637	gi|91088631|ref|XP_974209.1|	0.44	1e-20	PREDICTED: similar to serpin [Tribolium castaneum]
Unigene67432	739	gi|91084523|ref|XP_972482.1|	0.57	1e-75	PREDICTED: similar to Serine protease inhibitor 3 CG9334-PA [Tribolium castaneum]
Unigene69118	940	gi|91088245|ref|XP_974001.1|	0.52	1e-78	PREDICTED: similar to Serine protease inhibitor 4 CG9453-PJ [Tribolium castaneum]
Unigene69212	958	gi|270008153|gb|EFA04601.1|	0.45	6e-62	serpin peptidase inhibitor 29 [Tribolium castaneum]
Unigene69220	959	gi|270008143|gb|EFA04591.1|	0.78	1e-138	serpin peptidase inhibitor 28 [Tribolium castaneum]
Unigene70002	1119	gi|270012738|gb|EFA09186.1|	0.42	2e-59	serpin peptidase inhibitor 20 [Tribolium castaneum]
Unigene70175	1174	gi|281369846|dbj|BAI59107.1|	0.99	1e-150	serpin55 [Tenebrio molitor]
Unigene70743	1389	gi|189242501|ref|XP_967786.2|	0.53	1e-123	serpin peptidase inhibitor 6 [Tribolium castaneum]
Unigene70904	1482	gi|270006421|gb|EFA02869.1|	0.78	0	serpin peptidase inhibitor 26 [Tribolium castaneum]
Unigene7660	416	gi|281369848|dbj|BAI59108.1|	0.99	5e-72	serpin48 [Tenebrio molitor]
Toll-like receptor
Unigene32486	198	gi|189239842|ref|XP_973341.2|	0.58	3e-11	PREDICTED: similar to toll-like receptor 13 [Tribolium castaneum]
Unigene65586	614	gi|118421165|gb|ABK88278.1|	0.32	5e-20	toll-like receptor [Carcinoscorpius rotundicauda]
Cactus
Unigene66277	654	gi|254911123|ref|NP_001157182.1|	0.59	2e-32	cactus isoform 2 [Tribolium castaneum]
Unigene70354	1227	gi|254911125|ref|NP_001157183.1|	0.79	5e-96	cactus isoform 1 [Tribolium castaneum]
Pelle
Unigene70966	1526	gi|91084173|ref|XP_966383.1|	0.76	0	pelle [Tribolium castaneum]
Myd88
Unigene56153	363	gi|189235040|ref|XP_973419.2|	0.53	1e-31	PREDICTED: similar to myd88 [Tribolium castaneum]
Unigene56342	366	gi|189235040|ref|XP_973419.2|	0.58	2e-31	PREDICTED: similar to myd88 [Tribolium castaneum]
Unigene56471	368	gi|270004856|gb|EFA01304.1|	0.76	6e-50	Myd88 [Tribolium castaneum]
Tube
Unigene12349	1499	gi|195497053|ref|XP_002095938.1|	0.28	5e-22	tub [Drosophila yakuba]
Pellino
Unigene55627	356	gi|156542417|ref|XP_001601292.1|	0.84	4e-53	PREDICTED: similar to Pelle associated protein Pellino [Nasonia vitripennis]
Unigene59245	416	gi|46560036|gb|AAT00493.1|	0.78	5e-15	pellino [Drosophila buzzatii]
Unigene62396	490	gi|156542417|ref|XP_001601292.1|	0.81	6e-71	PREDICTED: similar to Pelle associated protein Pellino [Nasonia vitripennis]
Cactin
Unigene13258	414	gi|270010983|gb|EFA07431.1|	0.69	4e-51	cactin [Tribolium castaneum]
Unigene14340	1553	gi|91087375|ref|XP_975642.1|	0.93	0	PREDICTED: similar to cactin CG1676-PA [Tribolium castaneum]
Unigene2785	487	gi|270010983|gb|EFA07431.1|	0.58	1e-25	cactin [Tribolium castaneum]
Unigene51550	308	gi|270010983|gb|EFA07431.1|	0.74	3e-32	cactin [Tribolium castaneum]
Unigene62625	498	gi|91087375|ref|XP_975642.1|	0.73	6e-41	PREDICTED: similar to cactin CG1676-PA [Tribolium castaneum]
Unigene64052	545	gi|170034016|ref|XP_001844871.1|	0.38	1e-29	cactin [Culex quinquefasciatus]
Unigene9762	549	gi|270010983|gb|EFA07431.1|	0.65	2e-35	cactin [Tribolium castaneum]
Relish
Unigene39059	226	gi|91091544|ref|XP_970894.1|	0.83	7e-30	PREDICTED: similar to relish [Tribolium castaneum]
Unigene41705	240	gi|91091544|ref|XP_970894.1|	0.88	4e-36	PREDICTED: similar to relish [Tribolium castaneum]
Unigene54324	338	gi|91091544|ref|XP_970894.1|	0.73	8e-42	PREDICTED: similar to relish [Tribolium castaneum]
Unigene63695	533	gi|91091544|ref|XP_970894.1|	0.61	1e-55	PREDICTED: similar to relish [Tribolium castaneum]
Unigene63950	541	gi|91091544|ref|XP_970894.1|	0.79	5e-78	PREDICTED: similar to relish [Tribolium castaneum]
Unigene64025	545	gi|91091544|ref|XP_970894.1|	0.78	7e-52	PREDICTED: similar to relish [Tribolium castaneum]
Caspase
Unigene13475	850	gi|282165747|ref|NP_001164115.1|	0.36	1e-39	caspase Nc-like [Tribolium castaneum]
Unigene15080	1629	gi|282165747|ref|NP_001164115.1|	0.41	2e-84	caspase Nc-like [Tribolium castaneum]
Unigene18850	151	gi|91079682|ref|XP_967501.1|	0.81	4e-19	PREDICTED: similar to caspase-1 [Tribolium castaneum]
Unigene28580	182	gi|91079682|ref|XP_967501.1|	0.9	1e-26	PREDICTED: similar to caspase-1 [Tribolium castaneum]
Unigene3482	399	gi|73998856|ref|XP_544026.2|	0.52	8e-19	PREDICTED: similar to caspase 7 isoform delta [Canis familiaris]
Unigene43097	248	gi|91082211|ref|XP_972371.1|	0.59	1e-21	PREDICTED: similar to caspase-8 [Tribolium castaneum]
Unigene45374	261	gi|91079682|ref|XP_967501.1|	0.87	6e-38	PREDICTED: similar to caspase-1 [Tribolium castaneum]
Unigene51763	311	gi|282165747|ref|NP_001164115.1|	0.72	6e-38	caspase Nc-like [Tribolium castaneum]
Unigene52394	317	gi|282165747|ref|NP_001164115.1|	0.77	3e-22	caspase Nc-like [Tribolium castaneum]
Unigene60321	438	gi|282165747|ref|NP_001164115.1|	0.78	2e-54	caspase Nc-like [Tribolium castaneum]
Unigene63276	518	gi|58389115|ref|XP_316795.2|	0.5	5e-38	caspase short class (AGAP000830-PA) [Anopheles gambiae str. PEST]
Unigene64633	569	gi|91079682|ref|XP_967501.1|	0.71	8e-43	PREDICTED: similar to caspase-1 [Tribolium castaneum]
Unigene67199	719	gi|91082211|ref|XP_972371.1|	0.48	2e-47	PREDICTED: similar to caspase-8 [Tribolium castaneum]
Unigene67259	724	gi|282403497|ref|NP_001164145.1|	0.74	1e-107	caspase-like protein [Tribolium castaneum]
Unigene68649	868	gi|154419561|ref|XP_001582797.1|	0.23	6e-09	viral A-type inclusion protein [Trichomonas vaginalis G3]
Tab2
Unigene16751	1050	gi|283046740|ref|NP_001164317.1|	0.51	2e-49	TAK1-associated binding protein 2 isoform B [Tribolium castaneum]
Unigene68985	919	gi|283046740|ref|NP_001164317.1|	0.81	1e-137	TAK1-associated binding protein 2 isoform B [Tribolium castaneum]
Basket
Unigene18128	150	gi|189240598|ref|XP_974963.2|	1	3e-13	basket [Tribolium castaneum]
Unigene33243	201	gi|189240598|ref|XP_974963.2|	1	8e-29	basket [Tribolium castaneum]
Unigene68753	883	gi|189240598|ref|XP_974963.2|	0.98	1e-143	basket [Tribolium castaneum]
HOP
Unigene31198	192	gi|91094403|ref|XP_967038.1|	0.76	1e-23	PREDICTED: similar to Stress-induced-phosphoprotein 1 (Hsp70/Hsp90-organizing protein), partial [Tribolium castaneum]
Unigene3641	1557	gi|198437400|ref|XP_002128875.1|	0.44	1e-110	PREDICTED: similar to Stress-induced-phosphoprotein 1 (STI1) (Hsc70/Hsp90-organizing protein) (Hop) [Ciona intestinalis]
Unigene37221	217	gi|91093123|ref|XP_968564.1|	0.91	1e-33	PREDICTED: similar to Hsc70/Hsp90-organizing protein HOP, partial [Tribolium castaneum]
Unigene52603	319	gi|91093123|ref|XP_968564.1|	0.95	5e-26	PREDICTED: similar to Hsc70/Hsp90-organizing protein HOP, partial [Tribolium castaneum]
Unigene53532	329	gi|189242034|ref|XP_001807841.1|	0.78	1e-46	PREDICTED: similar to AGAP004797-PA [Tribolium castaneum]
Unigene64701	572	gi|91094403|ref|XP_967038.1|	0.8	7e-79	PREDICTED: similar to Stress-induced-phosphoprotein 1 (Hsp70/Hsp90-organizing protein), partial [Tribolium castaneum]
Prophenoloxidase
Unigene11469	539	gi|4514633|dbj|BAA75470.1|	0.65	4e-12	prophenoloxidase [Tenebrio molitor]
Unigene20627	154	gi|4514633|dbj|BAA75470.1|	1	3e-21	prophenoloxidase [Tenebrio molitor]
Unigene20889	155	gi|4514633|dbj|BAA75470.1|	1	4e-15	prophenoloxidase [Tenebrio molitor]
Unigene23765	164	gi|10697178|emb|CAC12696.1|	1	3e-25	prophenoloxidase activating factor [Tenebrio molitor]
Unigene29712	187	gi|86515332|ref|NP_001034493.1|	0.61	4e-15	pro-phenol oxidase subunit 1 [Tribolium castaneum]
Unigene35887	211	gi|86515332|ref|NP_001034493.1|	0.76	4e-27	pro-phenol oxidase subunit 1 [Tribolium castaneum]
Unigene37907	221	gi|4514633|dbj|BAA75470.1|	1	8e-37	prophenoloxidase [Tenebrio molitor]
Unigene40274	232	gi|4514633|dbj|BAA75470.1|	1	5e-40	prophenoloxidase [Tenebrio molitor]
Unigene58914	410	gi|86515332|ref|NP_001034493.1|	0.72	3e-55	pro-phenol oxidase subunit 1 [Tribolium castaneum]
Unigene62025	480	gi|86515332|ref|NP_001034493.1|	0.78	6e-76	pro-phenol oxidase subunit 1 [Tribolium castaneum]
Unigene63288	518	gi|86515332|ref|NP_001034493.1|	0.88	7e-90	pro-phenol oxidase subunit 1 [Tribolium castaneum]
Unigene68337	830	gi|4514633|dbj|BAA75470.1|	0.99	1e-160	prophenoloxidase [Tenebrio molitor]
Hexamerin
Unigene16646	1348	gi|283046829|ref|NP_001164358.1|	0.76	0	hexamerin 1B [Tribolium castaneum]
Unigene1080	310	gi|282720989|ref|NP_001164245.1|	0.82	2e-40	hexamerin 4 [Tribolium castaneum]
Unigene13082	689	gi|15011464|gb|AAK77560.1|AF395329_1	1	1e-133	hexamerin 2 precursor [Tenebrio molitor]
Unigene14079	417	gi|282400162|ref|NP_001164204.1|	0.6	1e-20	hexamerin 5 [Tribolium castaneum]
Unigene18014	150	gi|282400158|ref|NP_001164202.1|	0.84	6e-19	hexamerin 3 [Tribolium castaneum]
Unigene23484	164	gi|15011464|gb|AAK77560.1|AF395329_1	1	3e-18	hexamerin 2 precursor [Tenebrio molitor]
Unigene28282	181	gi|282400158|ref|NP_001164202.1|	0.81	1e-23	hexamerin 3 [Tribolium castaneum]
Unigene30551	190	gi|282400162|ref|NP_001164204.1|	0.79	5e-24	hexamerin 5 [Tribolium castaneum]
Unigene30910	191	gi|282400158|ref|NP_001164202.1|	0.85	7e-27	hexamerin 3 [Tribolium castaneum]
Unigene32277	197	gi|282720989|ref|NP_001164245.1|	0.86	2e-30	hexamerin 4 [Tribolium castaneum]
Unigene33144	200	gi|15011464|gb|AAK77560.1|AF395329_1	0.71	8e-16	hexamerin 2 precursor [Tenebrio molitor]
Unigene35038	208	gi|282400158|ref|NP_001164202.1|	0.79	3e-29	hexamerin 3 [Tribolium castaneum]
Unigene36165	212	gi|282400162|ref|NP_001164204.1|	0.8	5e-12	hexamerin 5 [Tribolium castaneum]
Unigene36412	214	gi|282400158|ref|NP_001164202.1|	0.84	7e-30	hexamerin 3 [Tribolium castaneum]
Unigene37566	219	gi|282400158|ref|NP_001164202.1|	0.77	8e-29	hexamerin 3 [Tribolium castaneum]
Unigene39090	226	gi|282400162|ref|NP_001164204.1|	0.76	2e-26	hexamerin 5 [Tribolium castaneum]
Unigene56597	370	gi|282400162|ref|NP_001164204.1|	0.74	1e-49	hexamerin 5 [Tribolium castaneum]
Unigene58482	402	gi|15011464|gb|AAK77560.1|AF395329_1	0.98	3e-79	hexamerin 2 precursor [Tenebrio molitor]
Unigene59988	430	gi|283046829|ref|NP_001164358.1|	0.74	2e-62	hexamerin 1B [Tribolium castaneum]
Unigene65901	631	gi|282400158|ref|NP_001164202.1|	0.77	5e-98	hexamerin 3 [Tribolium castaneum]
Unigene67618	754	gi|15011464|gb|AAK77560.1|AF395329_1	0.99	1e-152	hexamerin 2 precursor [Tenebrio molitor]
Unigene67769	770	gi|282400162|ref|NP_001164204.1|	0.8	1e-126	hexamerin 5 [Tribolium castaneum]
Unigene8635	638	gi|282720989|ref|NP_001164245.1|	0.72	2e-88	hexamerin 4 [Tribolium castaneum]
Catalase
Unigene19867	153	gi|91091788|ref|XP_970103.1|	0.9	3e-20	PREDICTED: similar to catalase [Tribolium castaneum]
Unigene19960	153	gi|91091788|ref|XP_970103.1|	0.88	2e-19	PREDICTED: similar to catalase [Tribolium castaneum]
Unigene20732	154	gi|37588875|gb|AAQ94087.1|	0.53	8e-08	catalase B [Dictyostelium discoideum]
Unigene31119	192	gi|91091788|ref|XP_970103.1|	0.87	5e-26	PREDICTED: similar to catalase [Tribolium castaneum]
Unigene38621	224	gi|237681135|ref|NP_001153712.1|	0.91	3e-33	catalase-like [Tribolium castaneum]
Unigene42771	246	gi|91091788|ref|XP_970103.1|	0.79	9e-33	PREDICTED: similar to catalase [Tribolium castaneum]
Unigene45190	260	gi|237681135|ref|NP_001153712.1|	0.89	3e-42	catalase-like [Tribolium castaneum]
Peroxiredoxin
Unigene14679	593	gi|8394432|ref|NP_058865.1|	0.74	6e-63	peroxiredoxin-2 [Rattus norvegicus]
Unigene20693	154	gi|189237096|ref|XP_970660.2|	0.89	8e-13	PREDICTED: similar to 1-Cys peroxiredoxin [Tribolium castaneum]
Unigene25932	172	gi|189237096|ref|XP_970660.2|	0.92	1e-23	PREDICTED: similar to 1-Cys peroxiredoxin [Tribolium castaneum]
Unigene37053	217	gi|91080447|ref|XP_969254.1|	0.88	5e-29	PREDICTED: similar to peroxiredoxin-like protein [Tribolium castaneum]
Unigene39913	230	gi|91077388|ref|XP_975268.1|	0.68	1e-12	PREDICTED: similar to putative peroxiredoxin [Tribolium castaneum]
Unigene40514	233	gi|91085349|ref|XP_970797.1|	0.81	6e-30	PREDICTED: similar to peroxiredoxins, prx-1, prx-2, prx-3 [Tribolium castaneum]
Unigene50712	301	gi|189237096|ref|XP_970660.2|	0.82	3e-43	PREDICTED: similar to 1-Cys peroxiredoxin [Tribolium castaneum]
Unigene63096	512	gi|194044822|ref|XP_001927404.1|	0.83	4e-82	PREDICTED: similar to peroxiredoxin 4 [Sus scrofa]
Unigene66881	697	gi|91090021|ref|XP_967356.1|	0.86	1e-104	PREDICTED: similar to peroxiredoxins, prx-1, prx-2, prx-3 [Tribolium castaneum]
Unigene67966	790	gi|156095183|ref|XP_001613627.1|	0.39	3e-25	peroxiredoxin [Plasmodium vivax SaI-1]
Superoxide dismutase
Unigene41783	241	gi|91088539|ref|XP_972440.1|	0.75	4e-10	PREDICTED: similar to Mn superoxide dismutase [Tribolium castaneum]
Unigene54066	335	gi|91081867|ref|XP_968284.1|	0.97	6e-30	PREDICTED: similar to Cu-Zn superoxide dismutase 1 [Tribolium castaneum]
Unigene56392	367	gi|193713641|ref|XP_001949249.1|	0.83	4e-08	PREDICTED: similar to superoxide dismutase copper chaperone [Acyrthosiphon pisum]
Unigene57724	389	gi|156549308|ref|XP_001600582.1|	0.56	7e-39	PREDICTED: similar to copper chaperone for superoxide dismutase [Nasonia vitripennis]
Unigene61899	476	gi|91091194|ref|XP_972244.1|	0.82	6e-76	PREDICTED: similar to copper-zinc superoxide dismutase [Tribolium castaneum]
Unigene64530	565	gi|156548615|ref|XP_001608103.1|	0.62	2e-54	PREDICTED: similar to CuZn superoxide dismutase [Nasonia vitripennis]
Unigene66938	701	gi|291243826|ref|XP_002741802.1|	0.62	3e-70	PREDICTED: superoxide dismutase 2, mitochondrial-like [Saccoglossus kowalevskii]
Unigene68048	797	gi|91087313|ref|XP_975577.1|	0.7	4e-74	PREDICTED: similar to Copper chaperone for superoxide dismutase (Superoxide dismutase copper chaperone) [Tribolium castaneum]
Antimicrobial peptide
Unigene22242	159	gi|269204398|gb|ACZ28727.1|	0.48	7e-09	antibacterial peptide [Harmonia axyridis]
Unigene38675	224	gi|189236045|ref|XP_001809637.1|	0.55	1e-16	PREDICTED: similar to antibacterial peptide Cp1 [Tribolium castaneum]
Unigene48479 （有重复）	283	gi|269204398|gb|ACZ28727.1|	0.54	1e-18	antibacterial peptide [Harmonia axyridis]
Unigene53737	331	gi|91088075|ref|XP_976196.1|	0.38	3e-12	PREDICTED: similar to antibacterial peptide PBSIP [Tribolium castaneum]
Unigene61787	473	gi|189236045|ref|XP_001809637.1|	0.56	5e-40	PREDICTED: similar to antibacterial peptide Cp1 [Tribolium castaneum]
Unigene63428	523	gi|91088075|ref|XP_976196.1|	0.52	6e-29	PREDICTED: similar to antibacterial peptide PBSIP [Tribolium castaneum]
Unigene8990	394	gi|34097970|dbj|BAC82199.1|	0.41	2e-12	acaloleptin A precursor [Acalolepta luxuriosa]
Unigene12213	416	gi|34097970|dbj|BAC82199.1|	0.58	6e-22	acaloleptin A precursor [Acalolepta luxuriosa]
Unigene15283	392	gi|34097970|dbj|BAC82199.1|	0.52	2e-19	acaloleptin A precursor [Acalolepta luxuriosa]
Unigene43694	251	gi|256861419|gb|ACV32412.1|	0.75	7e-28	lysozyme [Tribolium castaneum]
Unigene46654	269	gi|256861419|gb|ACV32412.1|	0.83	2e-28	lysozyme [Tribolium castaneum]
Unigene51149	305	gi|83595225|gb|ABC25066.1|	0.48	2e-16	C-type lysozyme [Glossina morsitans morsitans]
Unigene59659	424	gi|167444218|gb|ABZ80670.1|	0.74	5e-53	i-type lysozyme [Sitophilus zeamais]
Unigene65295	599	gi|256861419|gb|ACV32412.1|	0.75	1e-25	lysozyme [Tribolium castaneum]
Neuroglian/hemolin
Unigene54709	343	gi|270016380|gb|EFA12826.1|	0.91	7e-60	neuroglian [Tribolium castaneum]
Unigene56979	376	gi|270016380|gb|EFA12826.1|	0.37	7e-15	neuroglian [Tribolium castaneum]
Unigene58088	394	gi|270016380|gb|EFA12826.1|	0.86	5e-63	neuroglian [Tribolium castaneum]
Unigene63911	540	gi|270016380|gb|EFA12826.1|	0.84	1e-87	neuroglian [Tribolium castaneum]
Unigene65882	630	gi|270016380|gb|EFA12826.1|	0.7	2e-87	neuroglian [Tribolium castaneum]
Unigene66406	662	gi|110756835|ref|XP_395296.2|	0.33	1e-09	PREDICTED: similar to Neuroglian CG1634-PA, isoform A [Apis mellifera]
Unigene69790	1068	gi|270016380|gb|EFA12826.1|	0.9	0	neuroglian [Tribolium castaneum]
Scavenger receptor
Unigene17374	2687	gi|189236185|ref|XP_968886.2|	0.81	0	PREDICTED: similar to scavenger receptor class A-like, C-type lectin (AGAP009143-PA) [Tribolium castaneum]
Unigene1317	231	gi|31208059|ref|XP_312996.1|	0.79	4e-12	scavenger receptor class A-like, lysyl oxidase (AGAP004118-PA) [Anopheles gambiae str. PEST]
Unigene14086	1422	gi|282403509|ref|NP_001164151.1|	0.81	0	scavenger receptor class B, member 1-like [Tribolium castaneum]
Unigene14457	317	gi|282165788|ref|NP_001164133.1|	0.67	1e-30	scavenger receptor protein [Tribolium castaneum]
Unigene14605	1394	gi|189236185|ref|XP_968886.2|	0.81	1e-177	PREDICTED: similar to scavenger receptor class A-like, C-type lectin (AGAP009143-PA) [Tribolium castaneum]
Unigene14656	635	gi|91085301|ref|XP_968534.1|	0.81	5e-85	PREDICTED: similar to scavenger receptor class B (AGAP002738-PA) [Tribolium castaneum]
Unigene20339	153	gi|189236185|ref|XP_968886.2|	0.84	5e-18	PREDICTED: similar to scavenger receptor class A-like, C-type lectin (AGAP009143-PA) [Tribolium castaneum]
Unigene23592	164	gi|189236185|ref|XP_968886.2|	0.87	1e-19	PREDICTED: similar to scavenger receptor class A-like, C-type lectin (AGAP009143-PA) [Tribolium castaneum]
Unigene29489	186	gi|6680878|ref|NP_031670.1|	0.4	2e-06	scavenger receptor class B, member 2 [Mus musculus]
Unigene31436	194	gi|91080607|ref|XP_967476.1|	0.45	2e-12	PREDICTED: similar to scavenger receptor cysteine-rich protein isoform 1 [Tribolium castaneum]
Unigene34377	205	gi|91091044|ref|XP_975231.1|	0.56	1e-12	PREDICTED: similar to scavenger receptor acting in neural tissue and majority of rhodopsin is absent CG12789-PB [Tribolium castaneum]
Unigene34629	206	gi|91080607|ref|XP_967476.1|	0.73	2e-16	PREDICTED: similar to scavenger receptor cysteine-rich protein isoform 1 [Tribolium castaneum]
Unigene45724	264	gi|189238404|ref|XP_001812043.1|	0.53	5e-21	PREDICTED: similar to scavenger receptor SR-C-like protein [Tribolium castaneum]
Unigene45877	265	gi|91092044|ref|XP_970008.1|	0.57	1e-24	PREDICTED: similar to scavenger receptor class B (AGAP005716-PA) [Tribolium castaneum]
Unigene47206	273	gi|91081247|ref|XP_975648.1|	0.7	7e-28	PREDICTED: similar to scavenger receptor class B, croquemort type (AGAP010133-PA) [Tribolium castaneum]
Unigene47571	276	gi|282403509|ref|NP_001164151.1|	0.87	3e-40	scavenger receptor class B, member 1-like [Tribolium castaneum]
Unigene49404	290	gi|91081247|ref|XP_975648.1|	0.75	1e-39	PREDICTED: similar to scavenger receptor class B, croquemort type (AGAP010133-PA) [Tribolium castaneum]
Unigene54343	339	gi|189241306|ref|XP_975247.2|	0.83	3e-53	PREDICTED: similar to scavenger receptor class B, croquemort type (AGAP003373-PA) [Tribolium castaneum]
Unigene56010	361	gi|61103170|gb|AAX38055.1|	0.33	5e-07	scavenger receptor CI [Drosophila simulans]
Unigene56057	362	gi|189236185|ref|XP_968886.2|	0.84	3e-23	PREDICTED: similar to scavenger receptor class A-like, C-type lectin (AGAP009143-PA) [Tribolium castaneum]
Unigene56094	362	gi|158293051|ref|XP_314344.4|	0.42	1e-19	scavenger receptor class B (AGAP004847-PA) [Anopheles gambiae str. PEST]
Unigene57278	380	gi|91081247|ref|XP_975648.1|	0.7	5e-54	PREDICTED: similar to scavenger receptor class B, croquemort type (AGAP010133-PA) [Tribolium castaneum]
Unigene57898	391	gi|189238404|ref|XP_001812043.1|	0.7	1e-33	PREDICTED: similar to scavenger receptor SR-C-like protein [Tribolium castaneum]
Unigene58412	401	gi|189236185|ref|XP_968886.2|	0.79	1e-51	PREDICTED: similar to scavenger receptor class A-like, C-type lectin (AGAP009143-PA) [Tribolium castaneum]
Unigene60384	440	gi|91081247|ref|XP_975648.1|	0.73	2e-49	PREDICTED: similar to scavenger receptor class B, croquemort type (AGAP010133-PA) [Tribolium castaneum]
Unigene60929	452	gi|282165788|ref|NP_001164133.1|	0.72	1e-61	scavenger receptor protein [Tribolium castaneum]
Unigene61933	477	gi|61103172|gb|AAX38056.1|	0.4	4e-06	scavenger receptor CI [Drosophila simulans]
Unigene61986	479	gi|91092044|ref|XP_970008.1|	0.76	1e-67	PREDICTED: similar to scavenger receptor class B (AGAP005716-PA) [Tribolium castaneum]
Unigene67976	791	gi|189236185|ref|XP_968886.2|	0.92	1e-141	PREDICTED: similar to scavenger receptor class A-like, C-type lectin (AGAP009143-PA) [Tribolium castaneum]
Unigene68175	812	gi|189236185|ref|XP_968886.2|	0.87	1e-139	PREDICTED: similar to scavenger receptor class A-like, C-type lectin (AGAP009143-PA) [Tribolium castaneum]
Unigene69317	976	gi|189238404|ref|XP_001812043.1|	0.7	1e-143	PREDICTED: similar to scavenger receptor SR-C-like protein [Tribolium castaneum]
Unigene69700	1054	gi|282165788|ref|NP_001164133.1|	0.72	1e-142	scavenger receptor protein [Tribolium castaneum]
Unigene70425	1248	gi|189241306|ref|XP_975247.2|	0.81	0	PREDICTED: similar to scavenger receptor class B, croquemort type (AGAP003373-PA) [Tribolium castaneum]
Unigene8072	2583	gi|189236185|ref|XP_968886.2|	0.8	0	PREDICTED: similar to scavenger receptor class A-like, C-type lectin (AGAP009143-PA) [Tribolium castaneum]
Unigene9285	237	gi|91092044|ref|XP_970008.1|	0.66	3e-11	PREDICTED: similar to scavenger receptor class B (AGAP005716-PA) [Tribolium castaneum]
Unigene9746	311	gi|91092044|ref|XP_970008.1|	0.47	7e-07	PREDICTED: similar to scavenger receptor class B (AGAP005716-PA) [Tribolium castaneum]
Nimrod
Unigene11007	580	gi|270001300|gb|EEZ97747.1|	0.66	1e-53	nimrod A [Tribolium castaneum]
Unigene16377	1113	gi|270001300|gb|EEZ97747.1|	0.64	2e-76	nimrod A [Tribolium castaneum]
Unigene1751	208	gi|270009253|gb|EFA05701.1|	0.62	4e-23	nimrod-like protein [Tribolium castaneum]
Unigene32816	199	gi|91091878|ref|XP_969758.1|	0.83	4e-16	nimrod B [Tribolium castaneum]
Unigene35294	209	gi|91091878|ref|XP_969758.1|	0.88	8e-37	nimrod B [Tribolium castaneum]
Unigene35528	210	gi|270015938|gb|EFA12386.1|	0.62	3e-22	nimrod-like protein [Tribolium castaneum]
Unigene3720	390	gi|270015938|gb|EFA12386.1|	0.59	6e-45	nimrod-like protein [Tribolium castaneum]
Unigene49259	289	gi|270015938|gb|EFA12386.1|	0.63	1e-39	nimrod-like protein [Tribolium castaneum]
Unigene51141	305	gi|91091878|ref|XP_969758.1|	0.85	5e-53	nimrod B [Tribolium castaneum]
Unigene53404	328	gi|91091878|ref|XP_969758.1|	0.81	2e-55	nimrod B [Tribolium castaneum]
Unigene549	157	gi|270015938|gb|EFA12386.1|	0.71	4e-18	nimrod-like protein [Tribolium castaneum]
Unigene59179	415	gi|270015938|gb|EFA12386.1|	0.52	4e-40	nimrod-like protein [Tribolium castaneum]
Unigene6065	235	gi|270015938|gb|EFA12386.1|	0.61	2e-28	nimrod-like protein [Tribolium castaneum]
Draper
Unigene16377	1113	gi|189234402|ref|XP_974971.2|	0.37	6e-32	PREDICTED: similar to draper CG2086-PB [Tribolium castaneum]
Unigene23637	164	gi|189234402|ref|XP_974971.2|	0.96	2e-23	PREDICTED: similar to draper CG2086-PB [Tribolium castaneum]
Unigene30867	191	gi|189234402|ref|XP_974971.2|	0.88	4e-33	PREDICTED: similar to draper CG2086-PB [Tribolium castaneum]
Unigene40663	234	gi|189234402|ref|XP_974971.2|	0.82	8e-40	PREDICTED: similar to draper CG2086-PB [Tribolium castaneum]
Unigene51531	308	gi|189234402|ref|XP_974971.2|	0.96	5e-52	PREDICTED: similar to draper CG2086-PB [Tribolium castaneum]
Unigene51788	311	gi|189234402|ref|XP_974971.2|	0.95	5e-16	PREDICTED: similar to draper CG2086-PB [Tribolium castaneum]
Unigene51949	312	gi|110763409|ref|XP_001120328.1|	0.45	2e-06	PREDICTED: similar to draper CG2086-PA, isoform A [Apis mellifera]
Unigene52008	313	gi|189234402|ref|XP_974971.2|	0.93	1e-64	PREDICTED: similar to draper CG2086-PB [Tribolium castaneum]
Unigene57358	382	gi|189234402|ref|XP_974971.2|	0.85	3e-75	PREDICTED: similar to draper CG2086-PB [Tribolium castaneum]
Unigene60807	449	gi|189234402|ref|XP_974971.2|	0.79	4e-81	PREDICTED: similar to draper CG2086-PB [Tribolium castaneum]
Unigene65893	631	gi|189234402|ref|XP_974971.2|	0.86	1e-56	PREDICTED: similar to draper CG2086-PB [Tribolium castaneum]
