# Supplementary material for: Transcriptomic Immune Response of Tenebrio molitor Pupae to Parasitization by Scleroderma guani
Source: PLoS One. 2013 Jan 14;8(1):e54411. doi: 10.1371/journal.pone.0054411 (PMC3544796; doi:10.1371/journal.pone.0054411)
Supplement: Table S6 — Differentially expressed genes between non-parasitized (NP) and parasitized (P) Tenebrio molitor pupae. Raw intensity, the total number of reads sequenced for each gene. RPKM, Reads per kb per million reads. FDR, false discovery rate. FDR ≤0.001 and the absolute value of log2Ratio ≥1 were used in this study. (XLS) [file pone.0054411.s011.xls]

## Sheet: Sheet1
Table S6. Differentially expressed genes between non-parasitized (NP) and parasitized (P) Tenebrio molitor pupae.
Gene ID	NP-raw intensity	P-raw intensity	NP-RPKM	P-RPKM	log2 Ratio(P/NP)	Up-Down-Regulation(P/NP)	P-value	FDR
Unigene15483	0	482	0.001	255.758	17.9644	Up	0	0
Unigene59771	0	251	0.001	198.062	17.5956	Up	0	0
Unigene56485	0	206	0.001	188.615	17.5251	Up	0	0
Unigene36452	0	110	0.001	173.195	17.402	Up	0	0
Unigene44151	0	118	0.001	156.532	17.2561	Up	0	0
Unigene55109	0	156	0.001	151.043	17.2046	Up	0	0
Unigene70631	0	351	0.001	88.5231	16.4338	Up	0	0
Unigene70069	0	298	0.001	88.1554	16.4278	Up	0	0
Unigene70652	0	343	0.001	85.5451	16.3844	Up	0	0
Unigene62777	0	122	0.001	81.7237	16.3185	Up	0	0
Unigene60171	0	103	0.001	79.7819	16.2838	Up	0	0
Unigene43354	0	58	0.001	78.4847	16.2601	Up	0	0
Unigene69402	0	211	0.001	71.7406	16.1305	Up	0	0
Unigene58211	0	81	0.001	68.7465	16.069	Up	0	0
Unigene23642	0	30	0.001	61.6359	15.9115	Up	7.00258e-10	2.08392e-08
Unigene35857	0	38	0.001	60.6816	15.889	Up	2.54086e-12	1.04467e-10
Unigene46514	0	48	0.001	60.348	15.881	Up	2.22044e-15	1.66763e-13
Unigene37381	0	39	0.001	60.2788	15.8794	Up	1.25855e-12	5.44976e-11
Unigene54118	0	60	0.001	60.1684	15.8767	Up	0	0
Unigene2604	0	35	0.001	59.2613	15.8548	Up	2.0899e-11	7.64304e-10
Unigene40645	0	36	0.001	51.8374	15.6617	Up	1.03537e-11	3.89043e-10
Unigene47430	0	42	0.001	51.4604	15.6512	Up	1.52767e-13	8.19376e-12
Unigene51387	0	45	0.001	49.389	15.5919	Up	1.84297e-14	1.24309e-12
Unigene49835	0	38	0.001	43.6991	15.4153	Up	2.54086e-12	1.04395e-10
Unigene29043	0	23	0.001	42.1178	15.3621	Up	9.55946e-08	2.05862e-06
Unigene26534	0	21	0.001	40.4331	15.3033	Up	3.89478e-07	7.48546e-06
Unigene36565	0	24	0.001	37.788	15.2056	Up	4.73596e-08	1.07281e-06
Unigene39951	0	24	0.001	35.007	15.0954	Up	4.73596e-08	1.07241e-06
Unigene28752	0	19	0.001	34.9831	15.0944	Up	1.58684e-06	2.70535e-05
Unigene27563	0	17	0.001	32.0002	14.9658	Up	6.4652e-06	9.6798e-05
Unigene44098	0	24	0.001	31.963	14.9641	Up	4.73596e-08	1.07201e-06
Unigene25251	0	15	0.001	29.7302	14.8596	Up	2.6341e-05	0.000339524
Unigene67422	0	65	0.001	29.6765	14.857	Up	0	0
Unigene62148	0	42	0.001	29.2994	14.8386	Up	1.52767e-13	8.18647e-12
Unigene63484	0	45	0.001	28.8808	14.8178	Up	1.84297e-14	1.24448e-12
Unigene35637	0	17	0.001	27.2763	14.7354	Up	6.4652e-06	9.68221e-05
Unigene54246	0	27	0.001	26.9954	14.7204	Up	5.75882e-09	1.49128e-07
Unigene38537	0	17	0.001	25.5716	14.6423	Up	6.4652e-06	9.68462e-05
Unigene43855	0	19	0.001	25.4044	14.6328	Up	1.58684e-06	2.70612e-05
Unigene32849	0	15	0.001	25.3977	14.6324	Up	2.6341e-05	0.000339452
Unigene33729	0	15	0.001	24.8972	14.6037	Up	2.6341e-05	0.000339597
Unigene49383	0	21	0.001	24.3993	14.5746	Up	3.89478e-07	7.4783e-06
Unigene31780	0	14	0.001	24.1908	14.5622	Up	5.31688e-05	0.000630293
Unigene44766	0	16	0.001	20.977	14.3565	Up	1.30499e-05	0.00018191
Unigene53103	0	20	0.001	20.7989	14.3442	Up	7.86154e-07	1.4237e-05
Unigene60510	0	27	0.001	20.5825	14.3291	Up	5.75882e-09	1.49192e-07
Unigene14641	0	21	0.001	20.5692	14.3282	Up	3.89478e-07	7.48307e-06
Unigene9154	0	16	0.001	20.3437	14.3123	Up	1.30499e-05	0.000181826
Unigene48760	0	16	0.001	18.9161	14.2073	Up	1.30499e-05	0.000181868
Unigene63432	0	28	0.001	18.039	14.1388	Up	2.85304e-09	7.75134e-08
Unigene50809	0	16	0.001	17.9106	14.1285	Up	1.30499e-05	0.000181784
Unigene56756	0	19	0.001	17.2094	14.0709	Up	1.58684e-06	2.70688e-05
Unigene52860	0	15	0.001	15.6961	13.9381	Up	2.6341e-05	0.00033967
Unigene52340	0	14	0.001	14.8808	13.8612	Up	5.31688e-05	0.000630417
Unigene7373	0	26	0.001	12.6597	13.628	Up	1.16241e-08	2.8932e-07
Unigene60777	0	15	0.001	11.2564	13.4585	Up	2.6341e-05	0.000339742
Unigene17386	0	38	0.001	10.661	13.3801	Up	2.54086e-12	1.04324e-10
Unigene16878	0	31	0.001	8.72617	13.0911	Up	3.46924e-10	1.07991e-08
Unigene8169	0	25	0.001	8.32369	13.023	Up	2.3463e-08	5.56396e-07
Unigene69591	0	21	0.001	6.85639	12.7432	Up	3.89478e-07	7.48069e-06
Unigene67210	0	14	0.001	6.55167	12.6776	Up	5.31688e-05	0.000630169
Unigene64107	7	1156	4.23364	712.077	7.39399	Up	9.88388e-06	0.000142289
Unigene61787	8	857	5.59541	610.486	6.76957	Up	5.63232e-06	8.5843e-05
Unigene3420	5	257	0.751883	39.361	5.71012	Up	2.8909e-05	0.000368993
Unigene70796	6	300	1.40083	71.3358	5.67028	Up	1.70766e-05	0.000231452
Unigene67322	34	1670	15.4296	771.872	5.64459	Up	7.50066e-13	3.35901e-11
Unigene51957	3	144	3.18104	155.512	5.61138	Up	7.55602e-05	0.000860181
Unigene23762	3	142	6.05174	291.743	5.59121	Up	7.55602e-05	0.000859694
Unigene16577	3	141	1.93467	92.61	5.58101	Up	7.55602e-05	0.000860018
Unigene47660	41	1733	49.1448	2115.66	5.42792	Up	1.40998e-13	7.63051e-12
Unigene3418	3	126	4.03449	172.58	5.41874	Up	7.55602e-05	0.000860506
Unigene51561	69	2822	74.1142	3087.18	5.3804	Up	0	0
Unigene13604	6	244	1.84306	76.3362	5.3722	Up	1.70766e-05	0.000231296
Unigene51850	78	3142	82.973	3404.1	5.35849	Up	0	0
Unigene57546	3	120	2.57788	105.021	5.34835	Up	7.55602e-05	0.000860832
Unigene32986	29	1099	47.9701	1851.5	5.27042	Up	1.33364e-11	4.95249e-10
Unigene36265	15	532	23.2978	841.566	5.17481	Up	8.60718e-08	1.86824e-06
Unigene17559	9	315	19.8497	707.58	5.1557	Up	3.1704e-06	5.0761e-05
Unigene17195	3	100	0.67562	22.9369	5.08531	Up	7.55602e-05	0.000859531
Unigene10272	5	164	3.64348	121.715	5.06204	Up	2.8909e-05	0.000368758
Unigene24518	33	1074	65.3733	2166.93	5.0508	Up	1.28297e-12	5.54357e-11
Unigene62196	100	3142	68.212	2182.83	5.00003	Up	1.42109e-14	9.68284e-13
Unigene14179	7	194	6.36208	179.579	4.81898	Up	9.88388e-06	0.000142323
Unigene14630	4	106	1.26997	34.2763	4.75434	Up	4.76136e-05	0.000572895
Unigene56021	4	100	3.66569	93.3359	4.67028	Up	4.76136e-05	0.000572666
Unigene4433	34	842	42.9319	1082.85	4.65663	Up	7.50066e-13	3.35154e-11
Unigene29437	4	98	7.11459	177.529	4.64113	Up	4.76136e-05	0.000573123
Unigene29968	11	259	19.357	464.192	4.5838	Up	9.76872e-07	1.73313e-05
Unigene14826	7	162	5.86278	138.189	4.55892	Up	9.88388e-06	0.000142187
Unigene64624	4	88	2.32568	52.1107	4.48585	Up	4.76136e-05	0.000572551
Unigene1824	4	87	2.11392	46.8275	4.46936	Up	4.76136e-05	0.000572437
Unigene37360	99	2112	150.239	3264.33	4.44146	Up	8.21566e-15	5.80814e-13
Unigene46068	60	1274	74.6229	1613.78	4.43468	Up	0	0
Unigene13403	5	104	1.57089	33.2783	4.40493	Up	2.8909e-05	0.000368212
Unigene41761	15	307	20.6768	431.006	4.38162	Up	8.60718e-08	1.86959e-06
Unigene61877	5	100	3.47509	70.7863	4.34835	Up	2.8909e-05	0.000368914
Unigene53062	29	562	29.6112	584.45	4.30287	Up	1.33364e-11	4.94944e-10
Unigene39055	9	174	13.1746	259.416	4.29944	Up	3.1704e-06	5.07744e-05
Unigene17079	26	480	4.02694	75.7175	4.23287	Up	8.66162e-11	2.93099e-09
Unigene21440	21	385	44.2509	826.261	4.22282	Up	2.03176e-09	5.64219e-08
Unigene56901	4	73	3.52884	65.5915	4.21625	Up	4.76136e-05	0.000573238
Unigene14791	5	90	4.62051	84.7063	4.19635	Up	2.8909e-05	0.000369071
Unigene61677	31	546	21.7743	390.596	4.16498	Up	3.97704e-12	1.58958e-10
Unigene30316	4	70	7.00166	124.794	4.1557	Up	4.76136e-05	0.00057278
Unigene13311	10	172	4.35301	76.2555	4.13076	Up	1.76703e-06	2.98217e-05
Unigene13277	30	515	11.4079	199.455	4.12796	Up	7.22822e-12	2.79088e-10
Unigene15988	3	51	2.10719	36.4842	4.11388	Up	7.55602e-05	0.000860344
Unigene14049	11	181	2.76949	46.413	4.06683	Up	9.76872e-07	1.73365e-05
Unigene37048	24	382	36.5893	593.144	4.01889	Up	3.0582e-10	9.59399e-09
Unigene48809	3	47	3.4824	55.566	3.99605	Up	7.55602e-05	0.000860669
Unigene59996	3	47	2.30275	36.7432	3.99605	Up	7.55602e-05	0.000859856
Unigene38383	5	77	7.41768	116.343	3.97128	Up	2.8909e-05	0.000368368
Unigene64810	27	413	15.4807	241.174	3.96153	Up	4.61968e-11	1.62724e-09
Unigene16340	4	61	1.2074	18.7532	3.95716	Up	4.76136e-05	0.000573009
Unigene47984	5	75	5.92882	90.576	3.93331	Up	2.8909e-05	0.000368524
Unigene278	36	532	51.7818	779.363	3.91178	Up	3.05534e-13	1.51094e-11
Unigene56861	33	478	29.1907	430.638	3.88289	Up	1.28297e-12	5.5396e-11
Unigene64727	13	187	7.50571	109.962	3.87288	Up	2.92842e-07	5.75114e-06
Unigene46442	3	42	3.7033	52.8045	3.83378	Up	7.55606e-05	0.000859373
Unigene58813	7	97	5.67598	80.1065	3.81898	Up	9.88388e-06	0.000142255
Unigene27501	3	41	5.57576	77.6104	3.79901	Up	7.55608e-05	0.000859213
Unigene70959	9	122	1.96014	27.0619	3.78723	Up	3.1704e-06	5.0788e-05
Unigene65902	41	538	21.496	287.282	3.74033	Up	1.40998e-13	7.63737e-12
Unigene57019	3	38	2.63259	33.9624	3.68939	Up	7.55642e-05	0.000858928
Unigene26971	3	38	5.63912	72.749	3.68939	Up	7.55642e-05	0.00085909
Unigene63935	5	63	3.05756	39.2373	3.68177	Up	2.8909e-05	0.000368446
Unigene59574	10	125	7.83954	99.8053	3.67028	Up	1.76703e-06	2.9805e-05
Unigene41710	31	386	42.732	541.916	3.66468	Up	3.97704e-12	1.57806e-10
Unigene70085	4	49	1.15775	14.4446	3.64113	Up	4.76136e-05	0.000573353
Unigene54522	32	391	31.0455	386.348	3.63745	Up	2.23622e-12	9.29567e-11
Unigene65040	18	217	10.1274	124.348	3.61805	Up	1.33619e-08	3.30388e-07
Unigene51847	3	36	3.19127	39.003	3.61138	Up	7.55744e-05	0.00085872
Unigene20576	11	132	23.6306	288.808	3.61138	Up	9.76872e-07	1.73416e-05
Unigene24475	3	36	5.94303	72.6344	3.61138	Up	7.55744e-05	0.000858882
Unigene6757	34	404	35.4832	429.416	3.59717	Up	7.50066e-13	3.35652e-11
Unigene53064	50	592	51.0538	615.649	3.59202	Up	3.68594e-14	2.37449e-12
Unigene69445	39	457	12.8766	153.675	3.57707	Up	1.33449e-13	7.30066e-12
Unigene36726	5	58	7.69368	90.8962	3.56247	Up	2.8909e-05	0.000369149
Unigene11161	5	57	1.28328	14.8997	3.53738	Up	2.8909e-05	0.000368836
Unigene211	6	68	2.74546	31.6903	3.52892	Up	1.70766e-05	0.000231504
Unigene39143	4	45	5.82958	66.7948	3.51827	Up	4.7614e-05	0.000572328
Unigene61971	4	45	2.76844	31.7206	3.51827	Up	4.7614e-05	0.000572213
Unigene15033	20	224	4.02468	45.9095	3.51185	Up	3.81296e-09	1.01938e-07
Unigene57316	31	346	26.9178	305.99	3.50685	Up	3.97704e-12	1.58118e-10
Unigene62906	9	100	5.8843	66.5895	3.50035	Up	3.1704e-06	5.0734e-05
Unigene8559	24	264	20.4636	229.26	3.48585	Up	3.0582e-10	9.584e-09
Unigene16929	3	33	0.422694	4.73557	3.48585	Up	7.56528e-05	0.000859286
Unigene20925	3	33	6.40313	71.7362	3.48585	Up	7.56528e-05	0.000859448
Unigene69903	3	33	0.908038	10.173	3.48585	Up	7.56528e-05	0.000859124
Unigene68225	92	1007	37.2536	415.302	3.47871	Up	0	0
Unigene41888	17	185	23.3364	258.649	3.47034	Up	2.49322e-08	5.90075e-07
Unigene16450	5	54	1.00985	11.108	3.45938	Up	2.8909e-05	0.00036868
Unigene60426	3	32	2.25053	24.4494	3.44146	Up	7.57322e-05	0.000859702
Unigene38812	4	42	5.88139	62.896	3.41874	Up	4.76156e-05	0.000572119
Unigene59915	44	456	33.9311	358.149	3.39988	Up	7.9936e-14	4.64299e-12
Unigene39511	3	31	4.35301	45.8124	3.39565	Up	7.58794e-05	0.000860562
Unigene58481	6	62	4.93774	51.9663	3.39565	Up	1.70766e-05	0.000231348
Unigene34816	3	31	4.79461	50.46	3.39565	Up	7.58794e-05	0.0008604
Unigene16570	3	31	1.82107	19.1656	3.39565	Up	7.58794e-05	0.000860238
Unigene5627	5	51	3.64348	37.8504	3.37692	Up	2.8909e-05	0.000368602
Unigene48066	8	81	9.45224	97.4727	3.36627	Up	5.63232e-06	8.58647e-05
Unigene16888	158	1596	41.5178	427.133	3.36288	Up	0	0
Unigene65308	10	101	5.51381	56.7187	3.3627	Up	1.76703e-06	2.983e-05
Unigene61576	57	571	40.2932	411.099	3.35088	Up	5.39568e-14	3.29947e-12
Unigene54494	77	771	74.7032	761.827	3.35022	Up	0	0
Unigene5919	3	30	3.57009	36.3607	3.34835	Up	7.6151e-05	0.000862668
Unigene34005	4	40	6.48683	66.0672	3.34835	Up	4.76202e-05	0.00057206
Unigene65329	4	40	2.20185	22.4255	3.34835	Up	4.76202e-05	0.000571946
Unigene26607	50	499	94.5224	960.768	3.34546	Up	3.68594e-14	2.37704e-12
Unigene60084	7	69	5.34827	53.693	3.32759	Up	9.88388e-06	0.000142221
Unigene16811	94	926	16.2901	163.441	3.3267	Up	0	0
Unigene25259	5	49	9.73025	97.1188	3.3192	Up	2.8909e-05	0.00036829
Unigene33312	3	29	4.93774	48.6136	3.29944	Up	7.6651e-05	0.000867516
Unigene67094	8	77	3.7224	36.4903	3.29321	Up	5.63232e-06	8.58213e-05
Unigene67631	132	1269	57.7637	565.583	3.2915	Up	1.04805e-13	5.93859e-12
Unigene68045	7	67	2.90564	28.3252	3.28515	Up	9.88388e-06	0.000142153
Unigene7989	6	57	5.59147	54.1007	3.27435	Up	1.70766e-05	0.000231244
Unigene45608	4	38	5.03161	48.6837	3.27435	Up	4.7636e-05	0.000572021
Unigene15806	23	218	6.38343	61.6221	3.27104	Up	5.75118e-10	1.73032e-08
Unigene58777	26	245	21.134	202.828	3.26262	Up	8.66162e-11	2.93428e-09
Unigene22558	17	160	35.1505	336.943	3.26089	Up	2.49322e-08	5.89843e-07
Unigene69680	19	178	5.99213	57.1743	3.25423	Up	7.14462e-09	1.83202e-07
Unigene8531	3	28	1.68503	16.0177	3.24881	Up	7.75682e-05	0.000876414
Unigene39582	6	56	8.66799	82.3965	3.24881	Up	1.70766e-05	0.0002314
Unigene53012	31	289	31.6533	300.545	3.24715	Up	3.97704e-12	1.59063e-10
Unigene50466	4	37	4.44065	41.8352	3.23587	Up	4.76548e-05	0.000572133
Unigene34107	4	37	6.48683	61.1122	3.23587	Up	4.76548e-05	0.000571905
Unigene67389	4	37	1.80043	16.9617	3.23587	Up	4.76548e-05	0.000572019
Unigene62027	5	46	3.44613	32.2903	3.22805	Up	2.89098e-05	0.000368145
Unigene34906	162	1484	258.909	2415.57	3.22185	Up	0	0
Unigene14778	4	36	1.95467	17.9172	3.19635	Up	4.76892e-05	0.000572204
Unigene21815	3	27	6.28155	57.5788	3.19635	Up	7.92462e-05	0.000892361
Unigene15842	15	134	11.2019	101.919	3.18562	Up	8.60718e-08	1.86891e-06
Unigene62567	8	71	5.33594	48.2317	3.17617	Up	5.63232e-06	8.59082e-05
Unigene230	7	62	5.46179	49.2699	3.17326	Up	9.88388e-06	0.000142357
Unigene62042	30	264	20.6768	185.319	3.16392	Up	7.22822e-12	2.78909e-10
Unigene63568	4	35	2.50628	22.3352	3.1557	Up	4.77516e-05	0.000572839
Unigene58081	35	304	29.3883	259.976	3.14506	Up	4.61852e-13	2.15816e-11
Unigene51749	3	26	3.20157	28.2597	3.1419	Up	8.23054e-05	0.000923357
Unigene7792	3	26	2.55138	22.5206	3.1419	Up	8.23054e-05	0.000923701
Unigene54244	3	26	2.94506	25.9956	3.1419	Up	8.23054e-05	0.000923529
Unigene31347	25	214	42.8534	373.605	3.12403	Up	1.62645e-10	5.30694e-09
Unigene58336	12	102	9.94973	86.1357	3.11388	Up	5.36392e-07	1.00681e-05
Unigene30196	4	34	7.00166	60.614	3.11388	Up	4.78652e-05	0.000574087
Unigene37443	5	42	7.58781	64.9156	3.09681	Up	2.89186e-05	0.000368179
Unigene30127	6	50	10.5584	89.6124	3.08531	Up	1.7077e-05	0.000231197
Unigene52193	102	850	107.125	909.211	3.08531	Up	0	0
Unigene55050	3	25	2.85197	24.2057	3.08531	Up	8.78626e-05	0.000977869
Unigene54101	8	66	7.87687	66.1852	3.07081	Up	5.63232e-06	8.58865e-05
Unigene13871	9	74	3.64438	30.5187	3.06595	Up	3.1704e-06	5.07475e-05
Unigene67998	84	690	35.0436	293.178	3.06456	Up	0	0
Unigene64309	5	41	2.97508	24.8465	3.06204	Up	2.89264e-05	0.0003682
Unigene53630	21	172	21.0527	175.619	3.06037	Up	2.03176e-09	5.63439e-08
Unigene57144	7	57	6.12645	50.8088	3.05196	Up	9.8839e-06	0.000142119
Unigene54853	14	112	13.4249	109.384	3.02642	Up	1.59096e-07	3.27954e-06
Unigene55477	4	32	3.73817	30.4581	3.02642	Up	4.8442e-05	0.000580081
Unigene62486	7	56	4.69736	38.2734	3.02642	Up	9.88392e-06	0.000142085
Unigene40213	7	56	9.98189	81.331	3.02642	Up	9.88392e-06	0.000142052
Unigene55676	18	144	16.7273	136.291	3.02642	Up	1.33619e-08	3.30253e-07
Unigene44063	23	183	30.0753	243.718	3.01856	Up	5.75118e-10	1.73466e-08
Unigene63049	51	405	33.0181	267.049	3.01577	Up	8.4377e-15	5.95115e-13
Unigene70934	64	507	14.1059	113.811	3.01226	Up	0	0
Unigene36440	49	387	75.7504	609.331	3.0079	Up	3.81916e-14	2.44203e-12
Unigene7339	5	39	2.11798	16.8256	2.98989	Up	2.89658e-05	0.000368624
Unigene65870	113	877	59.3391	469.046	2.98267	Up	2.44028e-13	1.23829e-11
Unigene37216	10	77	15.2455	119.56	2.97128	Up	1.76703e-06	2.98384e-05
Unigene51686	16	123	17.075	133.69	2.96893	Up	4.6397e-08	1.05378e-06
Unigene3139	12	92	10.1016	78.8772	2.96502	Up	5.36392e-07	1.00744e-05
Unigene10515	21	159	10.2168	78.7851	2.94699	Up	2.03176e-09	5.63699e-08
Unigene47979	171	1293	202.766	1561.53	2.94507	Up	3.34178e-13	1.63514e-11
Unigene63984	83	623	50.5686	386.584	2.93447	Up	1.2923e-13	7.1216e-12
Unigene25781	4	30	7.69368	58.7691	2.93331	Up	5.03096e-05	0.000600059
Unigene46465	4	30	4.93774	37.7175	2.93331	Up	5.03096e-05	0.00059994
Unigene70203	89	664	24.9101	189.281	2.92573	Up	0	0
Unigene58464	105	782	86.4104	655.446	2.9232	Up	0	0
Unigene70339	494	3679	133.63	1013.58	2.92315	Up	0	0
Unigene65859	56	415	29.4537	222.307	2.91603	Up	1.08802e-14	7.51543e-13
Unigene54979	8	59	7.62717	57.29	2.90906	Up	5.63234e-06	8.57999e-05
Unigene48479	21	154	24.5491	183.354	2.90089	Up	2.03176e-09	5.64479e-08
Unigene559	6	44	3.39311	25.3427	2.90089	Up	1.70893e-05	0.000231313
Unigene17335	22	161	7.21331	53.7639	2.89791	Up	1.08141e-09	3.13306e-08
Unigene57	4	29	1.86909	13.8013	2.8844	Up	5.24536e-05	0.000623286
Unigene16043	114	825	28.1032	207.137	2.88178	Up	7.4607e-14	4.3842e-12
Unigene24357	27	195	53.8094	395.806	2.87886	Up	4.61968e-11	1.62819e-09
Unigene40569	51	365	72.1036	525.573	2.86575	Up	8.4377e-15	5.94419e-13
Unigene26561	10	71	18.9045	136.702	2.85424	Up	1.76703e-06	2.98133e-05
Unigene69220	185	1312	63.8199	460.969	2.85259	Up	0	0
Unigene57567	86	606	73.7079	528.983	2.84333	Up	0	0
Unigene65635	29	203	15.5747	111.038	2.83378	Up	1.33364e-11	4.95554e-10
Unigene10547	4	28	3.27553	23.3525	2.83378	Up	5.6272e-05	0.000661998
Unigene112	5	35	9.45224	67.3886	2.83378	Up	2.94968e-05	0.000375144
Unigene46529	26	182	31.976	227.969	2.83378	Up	8.66162e-11	2.92934e-09
Unigene56082	5	35	4.56945	32.5773	2.83378	Up	2.94968e-05	0.000375065
Unigene52046	9	63	9.51264	67.8192	2.83378	Up	3.17042e-06	5.07208e-05
Unigene16074	43	300	3.83957	27.2828	2.82897	Up	1.13687e-13	6.38778e-12
Unigene65687	31	216	16.5681	117.576	2.82711	Up	3.97704e-12	1.58223e-10
Unigene33390	24	166	39.5019	278.271	2.8165	Up	3.0582e-10	9.59899e-09
Unigene59648	8	55	6.24205	43.7072	2.80778	Up	5.63266e-06	8.57831e-05
Unigene11193	7	48	5.50071	38.4163	2.80403	Up	9.88892e-06	0.00014209
Unigene70693	136	929	32.7935	228.149	2.79849	Up	1.69864e-13	8.99862e-12
Unigene40019	19	129	27.211	188.163	2.78972	Up	7.14462e-09	1.83124e-07
Unigene63603	19	129	11.8823	82.1656	2.78972	Up	7.14462e-09	1.83046e-07
Unigene68866	63	427	23.1066	159.506	2.78723	Up	0	0
Unigene8701	78	528	30.1104	207.591	2.78541	Up	0	0
Unigene57393	4	27	3.45513	23.7531	2.78131	Up	6.30452e-05	0.0007321
Unigene69916	4	27	1.2052	8.28548	2.78131	Up	6.30452e-05	0.000731959
Unigene70062	27	181	7.84229	53.544	2.77138	Up	4.61968e-11	1.62533e-09
Unigene21018	23	154	49.0907	334.769	2.76965	Up	5.75118e-10	1.73292e-08
Unigene8990	25	166	20.9917	141.961	2.7576	Up	1.62645e-10	5.31846e-09
Unigene57409	72	477	62.1923	419.639	2.75434	Up	0	0
Unigene17372	5	33	1.43713	9.66039	2.74889	Up	3.0764e-05	0.000388879
Unigene147	25	165	10.9546	73.6365	2.74889	Up	1.62645e-10	5.31269e-09
Unigene10142	5	33	3.53449	23.7588	2.74889	Up	3.0764e-05	0.000388797
Unigene64470	7	46	4.11332	27.53	2.74263	Up	9.89968e-06	0.00014221
Unigene54167	23	151	22.5788	150.974	2.74126	Up	5.75118e-10	1.73379e-08
Unigene51234	9	59	9.76215	65.1791	2.73914	Up	3.17054e-06	5.07093e-05
Unigene52018	54	353	57.0758	380.003	2.73506	Up	3.9746e-14	2.52801e-12
Unigene1936	14	91	11.4079	75.5217	2.72686	Up	1.59096e-07	3.27842e-06
Unigene31379	6	39	10.2848	68.0869	2.72686	Up	1.73028e-05	0.000233939
Unigene51021	32	207	34.824	229.431	2.71991	Up	2.23622e-12	9.30209e-11
Unigene25288	29	187	56.4354	370.637	2.71533	Up	1.33364e-11	4.9586e-10
Unigene58232	9	58	7.49989	49.2259	2.71448	Up	3.17066e-06	5.06977e-05
Unigene22242	37	238	76.9852	504.355	2.71178	Up	2.12718e-13	1.09697e-11
Unigene36351	7	45	10.8723	71.1851	2.71092	Up	9.91174e-06	0.00014235
Unigene54844	5	32	4.79461	31.2527	2.70449	Up	3.21876e-05	0.000404244
Unigene46431	30	192	37.033	241.392	2.70449	Up	7.22822e-12	2.79446e-10
Unigene67016	26	166	12.1835	79.2245	2.70102	Up	8.66162e-11	2.93263e-09
Unigene36331	8	51	12.4255	80.6764	2.69885	Up	5.63578e-06	8.58089e-05
Unigene21716	57	361	119.349	769.85	2.68939	Up	5.39568e-14	3.29613e-12
Unigene58519	17	107	13.9555	89.4612	2.68042	Up	2.49322e-08	5.89612e-07
Unigene64191	28	176	16.8116	107.626	2.6785	Up	2.47196e-11	8.94793e-10
Unigene52199	7	44	7.35174	47.065	2.6785	Up	9.93286e-06	0.000142619
Unigene11344	11	69	6.35098	40.5743	2.67551	Up	9.7688e-07	1.73264e-05
Unigene58661	11	69	8.98546	57.4051	2.67551	Up	9.7688e-07	1.73213e-05
Unigene27558	8	50	14.7856	94.1181	2.67028	Up	5.63838e-06	8.58268e-05
Unigene51123	30	187	32.5405	206.585	2.66642	Up	7.22822e-12	2.78731e-10
Unigene36222	10	62	15.5319	98.0772	2.65869	Up	1.76712e-06	2.97982e-05
Unigene14970	5	31	4.51951	28.5389	2.65869	Up	3.46834e-05	0.000432523
Unigene36154	21	130	32.7707	206.616	2.65647	Up	2.03176e-09	5.63959e-08
Unigene11381	12	74	4.99993	31.4027	2.65091	Up	5.36392e-07	1.00712e-05
Unigene11671	6	37	2.66082	16.7116	2.65091	Up	1.77767e-05	0.000239432
Unigene44606	13	80	16.7999	105.295	2.64791	Up	2.92842e-07	5.75302e-06
Unigene67244	96	590	43.9274	274.96	2.64603	Up	0	0
Unigene39681	55	338	79.4566	497.322	2.64594	Up	0	0
Unigene38913	7	43	10.2924	64.3935	2.64533	Up	9.96976e-06	0.000143115
Unigene9419	14	86	3.69641	23.1262	2.64533	Up	1.59096e-07	3.28067e-06
Unigene71498	53	324	4.81172	29.9587	2.63835	Up	4.68514e-14	2.91529e-12
Unigene860	39	238	13.6244	84.6804	2.63584	Up	1.33449e-13	7.30729e-12
Unigene70534	31	189	7.91333	49.1375	2.63447	Up	3.97704e-12	1.58537e-10
Unigene9779	32	195	15.1452	93.9969	2.63375	Up	2.23622e-12	9.31495e-11
Unigene57513	33	199	28.3567	174.16	2.61865	Up	1.28297e-12	5.54755e-11
Unigene40999	11	66	15.42	94.2298	2.61138	Up	9.76908e-07	1.73167e-05
Unigene57543	5	30	4.29647	26.2553	2.61138	Up	3.904e-05	0.00048078
Unigene20843	5	30	10.6719	65.2147	2.61138	Up	3.904e-05	0.000480682
Unigene62600	5	30	3.32825	20.3386	2.61138	Up	3.904e-05	0.000480879
Unigene69440	5	30	1.65084	10.0881	2.61138	Up	3.904e-05	0.000480977
Unigene50638	237	1416	261.354	1590.37	2.60528	Up	2.47802e-13	1.25533e-11
Unigene54046	134	790	132.331	794.581	2.58604	Up	0	0
Unigene54598	8	47	7.73868	46.305	2.58101	Up	5.66464e-06	8.61829e-05
Unigene44193	31	182	40.3767	241.431	2.58002	Up	3.97704e-12	1.58327e-10
Unigene68624	44	258	16.8283	100.499	2.57822	Up	7.9936e-14	4.63406e-12
Unigene50291	7	41	7.7973	46.514	2.57662	Up	1.01455e-05	0.000145257
Unigene55282	145	849	136.667	814.998	2.57613	Up	0	0
Unigene14020	6	35	2.40311	14.2772	2.57074	Up	1.92152e-05	0.000255721
Unigene51791	24	140	25.5302	151.678	2.57074	Up	3.0582e-10	9.58899e-09
Unigene10119	16	93	16.3878	97.0145	2.56558	Up	4.6397e-08	1.05418e-06
Unigene57133	16	93	14.0033	82.8986	2.56558	Up	4.6397e-08	1.05458e-06
Unigene65894	155	899	81.2653	480.05	2.56247	Up	3.40172e-13	1.65639e-11
Unigene12261	5	29	3.95728	23.3764	2.56247	Up	4.66128e-05	0.000563102
Unigene43943	5	29	6.56406	38.7752	2.56247	Up	4.66128e-05	0.00056299
Unigene54221	417	2417	409.363	2416.59	2.56152	Up	0	0
Unigene35670	52	301	81.9194	482.951	2.5596	Up	5.4623e-14	3.31999e-12
Unigene248	14	81	27.4059	161.493	2.55892	Up	1.59096e-07	3.27731e-06
Unigene67043	128	739	59.8108	351.696	2.55585	Up	1.02141e-14	7.07967e-13
Unigene54421	13	75	12.6493	74.3256	2.5548	Up	2.92844e-07	5.74931e-06
Unigene63089	7	40	4.52304	26.3237	2.54099	Up	1.03385e-05	0.000147634
Unigene58982	6	34	4.82961	27.8736	2.52892	Up	2.07948e-05	0.000274919
Unigene7083	9	51	4.13536	23.8668	2.52892	Up	3.1825e-06	5.08466e-05
Unigene40768	20	113	28.1556	162.019	2.52467	Up	3.81296e-09	1.01847e-07
Unigene29574	431	2433	766.597	4407.43	2.5234	Up	0	0
Unigene62576	36	203	24.0117	137.902	2.52183	Up	3.05534e-13	1.5097e-11
Unigene68599	47	265	18.0592	103.705	2.52168	Up	0	0
Unigene11837	15	84	11.3557	64.767	2.51185	Up	8.6072e-08	1.86757e-06
Unigene60688	10	56	7.40108	42.2121	2.51185	Up	1.76964e-06	2.98323e-05
Unigene10942	5	28	6.77927	38.6656	2.51185	Up	5.97142e-05	0.000697724
Unigene37147	5	28	7.62277	43.4765	2.51185	Up	5.97142e-05	0.000697453
Unigene48830	5	28	5.80401	33.1031	2.51185	Up	5.97142e-05	0.000697588
Unigene42117	22	123	30.0753	171.256	2.5095	Up	1.08141e-09	3.13005e-08
Unigene15543	31	173	8.9025	50.5999	2.50685	Up	3.97704e-12	1.58014e-10
Unigene51102	66	368	71.8246	407.878	2.50559	Up	0	0
Unigene28765	7	39	12.6546	71.8075	2.50447	Up	1.06712e-05	0.000151845
Unigene29948	20	111	35.1945	198.94	2.49891	Up	3.81296e-09	1.01893e-07
Unigene67787	31	172	13.2846	75.0702	2.49849	Up	3.97704e-12	1.58432e-10
Unigene32932	11	61	18.287	103.284	2.49773	Up	9.77438e-07	1.7321e-05
Unigene52482	6	33	6.24205	34.9658	2.48585	Up	2.35164e-05	0.000307192
Unigene20567	60	329	128.894	719.832	2.48147	Up	0	0
Unigene49655	23	126	26.0584	145.393	2.48014	Up	5.75118e-10	1.73119e-08
Unigene9265	51	279	22.7389	126.694	2.47812	Up	8.4377e-15	5.93031e-13
Unigene60904	32	174	23.4734	129.996	2.46936	Up	2.23622e-12	9.3214e-11
Unigene12899	30	163	18.2778	101.145	2.46826	Up	7.22822e-12	2.78552e-10
Unigene65084	7	38	3.93175	21.7382	2.46699	Up	1.12427e-05	0.00015915
Unigene15283	67	363	56.5447	312.016	2.46416	Up	0	0
Unigene5564	5	27	4.58211	25.2007	2.45938	Up	8.22706e-05	0.000923654
Unigene61360	298	1604	213.391	1169.82	2.45471	Up	5.16254e-13	2.37733e-11
Unigene71243	65	349	11.6049	63.4609	2.45114	Up	0	0
Unigene13857	11	59	3.77893	20.6434	2.44963	Up	9.78542e-07	1.73354e-05
Unigene46602	6	32	7.37907	40.0824	2.44146	Up	2.8186e-05	0.000360681
Unigene69096	9	48	3.17426	17.2423	2.44146	Up	3.23214e-06	5.15849e-05
Unigene69292	109	581	37.0991	201.403	2.44063	Up	0	0
Unigene30870	54	287	93.5326	506.296	2.43644	Up	3.9746e-14	2.52002e-12
Unigene28675	7	37	12.6546	68.125	2.42852	Up	1.22208e-05	0.000171624
Unigene47276	12	63	14.4888	77.4722	2.41874	Up	5.3701e-07	1.00703e-05
Unigene14181	12	63	2.81956	15.0763	2.41874	Up	5.3701e-07	1.00734e-05
Unigene39691	8	42	11.5573	61.7974	2.41874	Up	6.1278e-06	9.24357e-05
Unigene12371	25	131	8.14848	43.4872	2.41599	Up	1.62645e-10	5.30981e-09
Unigene39145	22	115	32.0627	170.698	2.41248	Up	1.08141e-09	3.13608e-08
Unigene61210	85	444	61.2645	325.932	2.41145	Up	0	0
Unigene67066	23	120	10.717	56.9481	2.40975	Up	5.75118e-10	1.73205e-08
Unigene66344	86	445	43.1734	227.526	2.39782	Up	0	0
Unigene4617	6	31	6.24205	32.8466	2.39565	Up	3.61612e-05	0.000448168
Unigene38497	19	98	28.1872	148.074	2.3932	Up	7.14464e-09	1.82969e-07
Unigene49855	7	36	7.90375	41.3991	2.38899	Up	1.3888e-05	0.000191905
Unigene67397	15	77	6.74243	35.2508	2.38632	Up	8.60826e-08	1.86713e-06
Unigene12886	22	112	12.9047	66.9106	2.37434	Up	1.08141e-09	3.13457e-08
Unigene22431	35	177	72.3687	372.743	2.36474	Up	4.61852e-13	2.15984e-11
Unigene66695	22	111	10.6719	54.8397	2.3614	Up	1.08141e-09	3.13155e-08
Unigene14510	28	141	8.8643	45.4631	2.35862	Up	2.47196e-11	8.95331e-10
Unigene69912	38	191	11.4599	58.6655	2.35592	Up	1.6831e-13	8.93199e-12
Unigene31103	364	1822	627.196	3197.45	2.34993	Up	8.4821e-14	4.89839e-12
Unigene57143	6	30	5.25124	26.7415	2.34835	Up	4.97176e-05	0.000594057
Unigene41174	8	40	11.1672	56.868	2.34835	Up	7.07592e-06	0.000105184
Unigene1484	25	125	10.6719	54.3456	2.34835	Up	1.62645e-10	5.31558e-09
Unigene69954	31	155	9.24768	47.093	2.34835	Up	3.97704e-12	1.5791e-10
Unigene63502	6	30	3.77371	19.2173	2.34835	Up	4.97176e-05	0.000593939
Unigene61751	24	120	16.7862	85.4823	2.34835	Up	3.0582e-10	9.57902e-09
Unigene64458	121	603	71.2282	361.524	2.34357	Up	0	0
Unigene20784	31	154	66.1657	334.769	2.33901	Up	3.97704e-12	1.58642e-10
Unigene53475	18	89	18.1552	91.4265	2.33223	Up	1.33624e-08	3.30131e-07
Unigene59242	65	321	51.6919	259.997	2.33048	Up	0	0
Unigene14062	32	158	5.04119	25.3509	2.3302	Up	2.23622e-12	9.28926e-11
Unigene49608	12	59	13.6424	68.3149	2.3241	Up	5.41544e-07	1.0149e-05
Unigene64541	186	911	108.717	542.323	2.31857	Up	5.99076e-13	2.72745e-11
Unigene42677	9	44	12.1529	60.5122	2.31593	Up	3.69126e-06	5.82335e-05
Unigene34836	44	215	70.321	349.965	2.31518	Up	7.9936e-14	4.63852e-12
Unigene6294	16	78	4.57498	22.7152	2.31182	Up	4.64164e-08	1.05383e-06
Unigene48085	6	29	7.08918	34.8976	2.29944	Up	7.26434e-05	0.000830744
Unigene52350	39	188	40.7013	199.827	2.29561	Up	1.33449e-13	7.31394e-12
Unigene59916	59	284	45.4985	223.058	2.29352	Up	1.22125e-14	8.37805e-13
Unigene7411	39	187	14.1473	69.088	2.28791	Up	1.33449e-13	7.3206e-12
Unigene45873	152	728	189.758	925.639	2.28629	Up	7.86038e-14	4.58329e-12
Unigene55135	204	976	193.378	942.281	2.28473	Up	1.74083e-13	9.18173e-12
Unigene23138	279	1334	569.76	2774.58	2.28384	Up	0	0
Unigene12247	9	43	7.65413	37.2456	2.28276	Up	4.05082e-06	6.33913e-05
Unigene49227	13	62	14.9332	72.5363	2.28018	Up	2.9601e-07	5.80012e-06
Unigene47830	30	143	35.7009	173.319	2.2794	Up	7.22822e-12	2.79267e-10
Unigene65211	33	157	18.3485	88.9076	2.27665	Up	1.28297e-12	5.53563e-11
Unigene59923	12	57	9.25394	44.7686	2.27435	Up	5.51042e-07	1.02918e-05
Unigene62297	12	57	8.13512	39.356	2.27435	Up	5.51042e-07	1.02949e-05
Unigene53128	20	95	20.3587	98.491	2.27435	Up	3.81316e-09	1.01808e-07
Unigene11245	18	85	16.2702	78.2517	2.26589	Up	1.33662e-08	3.3009e-07
Unigene65113	31	146	17.3531	83.238	2.26205	Up	3.97704e-12	1.58747e-10
Unigene21221	17	80	36.0518	172.791	2.26089	Up	2.49522e-08	5.89853e-07
Unigene64855	16	75	9.14206	43.6454	2.25524	Up	4.64886e-08	1.05507e-06
Unigene13103	27	126	3.54881	16.8672	2.24881	Up	4.61968e-11	1.62628e-09
Unigene30735	12	56	20.785	98.7895	2.24881	Up	5.60994e-07	1.04549e-05
Unigene17316	23	107	7.82824	37.0914	2.24433	Up	5.75128e-10	1.72949e-08
Unigene68910	11	51	4.00783	18.9252	2.23941	Up	1.09103e-06	1.91704e-05
Unigene53548	32	148	32.1778	151.573	2.23587	Up	2.23622e-12	9.28286e-11
Unigene17255	16	74	3.35866	15.8209	2.23587	Up	4.65502e-08	1.05567e-06
Unigene40729	66	305	92.9135	437.309	2.23469	Up	0	0
Unigene32502	26	120	43.4421	204.208	2.23287	Up	8.66164e-11	2.9277e-09
Unigene43318	52	240	69.0887	324.764	2.23287	Up	5.4623e-14	3.31664e-12
Unigene3469	20	92	17.5041	82.0072	2.22805	Up	3.81394e-09	1.01783e-07
Unigene68055	10	46	4.14053	19.3985	2.22805	Up	2.29878e-06	3.78623e-05
Unigene50732	21	96	23.0811	107.463	2.21907	Up	2.03212e-09	5.6328e-08
Unigene16717	7	32	2.10336	9.79307	2.21907	Up	4.30068e-05	0.000525016
Unigene65252	7	32	3.87906	18.0606	2.21907	Up	4.30068e-05	0.000525122
Unigene55509	9	41	8.41089	39.0244	2.21405	Up	5.65908e-06	8.61201e-05
Unigene67428	108	492	48.3484	224.325	2.21405	Up	0	0
Unigene62126	27	123	18.4935	85.8053	2.21405	Up	4.61968e-11	1.62439e-09
Unigene69105	61	277	21.4915	99.3963	2.20943	Up	2.37588e-14	1.56743e-12
Unigene30861	13	59	22.5171	104.082	2.20862	Up	3.0773e-07	6.00049e-06
Unigene10318	52	236	65.4109	302.352	2.20862	Up	5.4623e-14	3.3133e-12
Unigene14012	90	407	22.8332	105.165	2.20345	Up	0	0
Unigene33203	8	36	13.2331	60.6497	2.19635	Up	1.73469e-05	0.00023443
Unigene66971	8	36	3.76476	17.2545	2.19635	Up	1.73469e-05	0.000234482
Unigene58648	73	326	59.6308	271.218	2.18532	Up	0	0
Unigene27047	50	223	93.4544	424.51	2.18346	Up	3.68594e-14	2.36943e-12
Unigene2906	11	49	17.4957	79.3759	2.1817	Up	1.29565e-06	2.24707e-05
Unigene63960	11	49	6.71423	30.4616	2.1817	Up	1.29565e-06	2.24771e-05
Unigene47577	9	40	10.7879	48.8323	2.17842	Up	7.33084e-06	0.000108571
Unigene25017	7	31	13.703	61.8061	2.17326	Up	6.54272e-05	0.000756987
Unigene38781	7	31	10.2924	46.4232	2.17326	Up	6.54272e-05	0.000757278
Unigene45350	7	31	8.87279	40.02	2.17326	Up	6.54272e-05	0.000756842
Unigene55054	7	31	6.65459	30.015	2.17326	Up	6.54272e-05	0.000757133
Unigene1581	38	168	44.1105	198.619	2.17081	Up	1.6831e-13	8.92412e-12
Unigene59422	12	53	9.4748	42.6204	2.16938	Up	6.5088e-07	1.19855e-05
Unigene45858	34	150	42.6067	191.445	2.16778	Up	7.50066e-13	3.35403e-11
Unigene5173	10	44	3.0463	13.6515	2.16392	Up	3.24982e-06	5.17985e-05
Unigene10510	23	101	16.4342	73.5016	2.16107	Up	5.75338e-10	1.72926e-08
Unigene49463	13	57	14.8302	66.2267	2.15887	Up	3.34042e-07	6.47998e-06
Unigene453	8	35	9.65922	43.0401	2.1557	Up	2.51998e-05	0.000326914
Unigene21531	124	542	261.291	1163.2	2.15437	Up	1.16129e-13	6.49473e-12
Unigene16781	11	48	2.44728	10.8764	2.15195	Up	1.50693e-06	2.57934e-05
Unigene5446	22	96	9.80893	43.5937	2.15195	Up	1.0824e-09	3.13142e-08
Unigene26254	11	48	20.9144	92.9497	2.15195	Up	1.50693e-06	2.57861e-05
Unigene65781	9	39	4.76393	21.0252	2.1419	Up	1.00979e-05	0.000144644
Unigene69217	263	1135	90.7277	398.78	2.13598	Up	1.44773e-13	7.80673e-12
Unigene54560	13	56	12.5753	55.1719	2.13334	Up	3.6108e-07	6.96635e-06
Unigene60083	56	241	42.7861	187.536	2.13195	Up	1.08802e-14	7.52406e-13
Unigene61970	10	43	6.9211	30.3108	2.13076	Up	4.22954e-06	6.59141e-05
Unigene26743	94	403	176.692	771.522	2.12647	Up	0	0
Unigene39007	332	1418	485.996	2114.09	2.12102	Up	0	0
Unigene4908	23	98	11.4767	49.8045	2.11757	Up	5.761e-10	1.73068e-08
Unigene10131	31	132	26.0959	113.172	2.11662	Up	3.97704e-12	1.58852e-10
Unigene53729	8	34	7.99585	34.6104	2.11388	Up	3.8169e-05	0.00047092
Unigene5875	12	51	7.50461	32.4841	2.11388	Up	8.50596e-07	1.528e-05
Unigene5043	12	51	7.6788	33.2381	2.11388	Up	8.50596e-07	1.52755e-05
Unigene59254	20	85	15.9052	68.8465	2.11388	Up	3.84646e-09	1.0256e-07
Unigene59473	12	51	9.45224	40.9145	2.11388	Up	8.50596e-07	1.52709e-05
Unigene22975	71	301	144.993	626.048	2.11029	Up	0	0
Unigene61952	9	38	6.22899	26.7862	2.10442	Up	1.46573e-05	0.000201656
Unigene64824	208	877	119.052	511.244	2.10241	Up	3.13526e-13	1.54539e-11
Unigene38058	14	59	20.9575	89.953	2.10171	Up	1.99594e-07	4.0465e-06
Unigene60632	38	160	28.1872	120.876	2.10042	Up	1.6831e-13	8.94775e-12
Unigene66295	39	164	19.6982	84.3643	2.09857	Up	1.33449e-13	7.32728e-12
Unigene8442	37	155	16.1913	69.0822	2.09309	Up	2.12718e-13	1.09885e-11
Unigene40313	309	1294	440.629	1879.33	2.09258	Up	6.77236e-13	3.05101e-11
Unigene24447	32	134	63.3923	270.361	2.09251	Up	2.23622e-12	9.30852e-11
Unigene30405	27	113	47.2612	201.453	2.09171	Up	4.62254e-11	1.62444e-09
Unigene526	75	312	23.8578	101.083	2.083	Up	0	0
Unigene51359	15	62	16.1643	68.0471	2.07373	Up	1.10022e-07	2.33838e-06
Unigene17135	25	103	5.33939	22.4048	2.06906	Up	1.63219e-10	5.32278e-09
Unigene64406	29	119	17.1322	71.6003	2.06326	Up	1.33467e-11	4.95018e-10
Unigene45167	22	90	27.9932	116.634	2.05884	Up	1.10086e-09	3.17872e-08
Unigene15216	22	90	5.53898	23.0783	2.05884	Up	1.10086e-09	3.1772e-08
Unigene56099	476	1943	433.814	1803.53	2.05567	Up	9.92984e-13	4.35301e-11
Unigene40093	13	53	18.618	77.3072	2.0539	Up	5.97186e-07	1.10678e-05
Unigene21970	14	57	29.3139	121.555	2.05196	Up	2.68232e-07	5.30763e-06
Unigene67360	140	570	63.2732	262.373	2.05196	Up	0	0
Unigene65710	75	305	39.9551	165.487	2.05027	Up	0	0
Unigene61279	32	130	23.0142	95.223	2.04879	Up	2.23688e-12	9.2792e-11
Unigene70681	305	1239	73.9756	306.065	2.04872	Up	6.05072e-13	2.75059e-11
Unigene40595	17	69	24.0345	99.3549	2.04748	Up	3.00262e-08	7.01267e-07
Unigene67806	35	142	14.9406	61.7366	2.04688	Up	4.61852e-13	2.16152e-11
Unigene12213	43	174	34.1962	140.933	2.0431	Up	1.13687e-13	6.38182e-12
Unigene52826	29	117	29.7951	122.43	2.0388	Up	1.33635e-11	4.95339e-10
Unigene61795	37	149	25.8242	105.917	2.03614	Up	2.12718e-13	1.09791e-11
Unigene14595	13	52	8.63608	35.1828	2.02642	Up	7.90552e-07	1.42995e-05
Unigene26099	19	76	36.3338	148.021	2.02642	Up	8.22908e-09	2.08437e-07
Unigene14086	17	68	3.95505	16.1126	2.02642	Up	3.32394e-08	7.72419e-07
Unigene12302	14	56	9.64916	39.31	2.02642	Up	3.37422e-07	6.54344e-06
Unigene36414	9	36	13.9133	56.682	2.02642	Up	3.43376e-05	0.000428743
Unigene55269	14	56	13.1954	53.7573	2.02642	Up	3.37422e-07	6.54134e-06
Unigene28812	10	40	18.0781	73.6487	2.02642	Up	1.27817e-05	0.000178503
Unigene64255	10	40	5.98243	24.372	2.02642	Up	1.27817e-05	0.000178544
Unigene63876	51	204	31.3029	127.526	2.02642	Up	8.4377e-15	5.93724e-13
Unigene69118	234	930	82.3552	333.358	2.01714	Up	4.3765e-13	2.07078e-11
Unigene53196	31	123	31.5559	127.52	2.01474	Up	3.98614e-12	1.58063e-10
Unigene30952	61	241	105.107	422.933	2.00857	Up	2.37588e-14	1.56572e-12
Unigene65159	142	560	79.2203	318.192	2.00596	Up	2.5957e-13	1.30398e-11
Unigene21103	45	177	95.4313	382.3	2.00217	Up	2.10942e-14	1.40705e-12
Unigene57359	73	287	63.2211	253.148	2.0015	Up	0	0
Unigene13734	13	51	5.59996	22.3751	1.99841	Up	1.10398e-06	1.93753e-05
Unigene71040	76	298	15.8032	63.1106	1.99766	Up	0	0
Unigene33316	11	43	18.105	72.0823	1.99325	Up	7.35828e-06	0.000108951
Unigene16824	53	207	15.1546	60.2828	1.99199	Up	4.68514e-14	2.9183e-12
Unigene16475	45	175	27.569	109.194	1.98578	Up	2.10942e-14	1.40549e-12
Unigene20086	18	70	38.921	154.157	1.98578	Up	2.12694e-08	5.07374e-07
Unigene69575	207	803	66.6162	263.196	1.98219	Up	1.12577e-13	6.34315e-12
Unigene15494	48	186	22.2406	87.775	1.98062	Up	1.03251e-13	5.86708e-12
Unigene54384	16	62	15.6143	61.6238	1.98062	Up	1.07229e-07	2.28466e-06
Unigene29751	16	62	28.3062	111.714	1.98062	Up	1.07229e-07	2.28547e-06
Unigene40024	22	85	31.5075	123.983	1.97638	Up	1.30108e-09	3.71763e-08
Unigene64720	51	197	29.4455	115.842	1.97605	Up	8.4377e-15	5.9234e-13
Unigene63815	14	54	8.62495	33.8825	1.97395	Up	6.30598e-07	1.16262e-05
Unigene12735	90	347	13.3339	52.3597	1.97336	Up	0	0
Unigene12993	38	146	12.3492	48.3238	1.96832	Up	1.6831e-13	8.93986e-12
Unigene58623	50	192	40.9441	160.131	1.96753	Up	3.68594e-14	2.37196e-12
Unigene60244	12	46	9.10537	35.549	1.96502	Up	4.22678e-06	6.59052e-05
Unigene34025	12	46	19.4605	75.9773	1.96502	Up	4.22678e-06	6.58881e-05
Unigene65126	36	138	20.152	78.677	1.96502	Up	3.05978e-13	1.51065e-11
Unigene39669	41	157	59.2313	231.004	1.96349	Up	1.40998e-13	7.64425e-12
Unigene57872	63	241	53.3048	207.681	1.96203	Up	0	0
Unigene25249	17	65	33.0828	128.831	1.96133	Up	6.03754e-08	1.34589e-06
Unigene64740	11	42	6.33992	24.6543	1.95931	Up	1.13496e-05	0.000160512
Unigene2533	22	84	12.05	46.8596	1.95931	Up	1.43578e-09	4.07738e-08
Unigene60902	21	80	15.4044	59.7681	1.95603	Up	3.00884e-09	8.1489e-08
Unigene71457	41	156	4.96485	19.2398	1.95427	Up	1.40998e-13	7.65113e-12
Unigene10171	10	38	4.25777	16.4785	1.95242	Up	3.10354e-05	0.000391816
Unigene57071	30	114	26.3259	101.887	1.95242	Up	7.5111e-12	2.88715e-10
Unigene57629	24	91	20.5165	79.2294	1.94925	Up	3.81086e-10	1.17833e-08
Unigene67134	112	424	51.8947	200.089	1.94699	Up	0	0
Unigene12922	14	53	3.87906	14.9564	1.94699	Up	9.21902e-07	1.64677e-05
Unigene70200	14	53	3.91844	15.1083	1.94699	Up	9.21902e-07	1.64628e-05
Unigene47326	14	53	16.9036	65.1751	1.94699	Up	9.21902e-07	1.64579e-05
Unigene58179	254	960	212.198	816.831	1.94463	Up	2.84662e-13	1.41937e-11
Unigene5489	9	34	5.46322	21.0203	1.94396	Up	8.61424e-05	0.000962816
Unigene14422	9	34	4.92141	18.9356	1.94396	Up	8.61424e-05	0.000962637
Unigene61177	9	34	6.50099	25.0132	1.94396	Up	8.61424e-05	0.000962459
Unigene20823	92	347	196.363	754.317	1.94165	Up	0	0
Unigene3226	17	64	14.918	57.1998	1.93896	Up	8.209e-08	1.79214e-06
Unigene36594	177	666	273.629	1048.62	1.93819	Up	0	0
Unigene62649	46	173	30.4972	116.816	1.93749	Up	7.68274e-14	4.49713e-12
Unigene5900	12	45	8.27071	31.5884	1.93331	Up	6.50828e-06	9.73462e-05
Unigene65919	80	300	41.877	159.941	1.93331	Up	0	0
Unigene41681	12	45	16.5414	63.1768	1.93331	Up	6.50828e-06	9.73704e-05
Unigene50683	67	251	73.885	281.909	1.93187	Up	0	0
Unigene17101	22	82	3.61202	13.7118	1.92454	Up	1.99726e-09	5.56176e-08
Unigene2556	22	82	10.5635	40.1006	1.92454	Up	1.99726e-09	5.56433e-08
Unigene70346	11	41	2.9707	11.2773	1.92454	Up	1.77649e-05	0.000239328
Unigene58342	40	149	33.1658	125.826	1.92366	Up	1.13243e-13	6.37472e-12
Unigene14473	109	406	18.1026	68.6741	1.92357	Up	0	0
Unigene49488	134	499	152.866	579.774	1.92323	Up	0	0
Unigene31520	18	67	30.6954	116.367	1.92258	Up	4.6532e-08	1.05565e-06
Unigene18616	31	115	67.9184	256.612	1.91771	Up	4.40248e-12	1.74228e-10
Unigene16034	10	37	6.73785	25.3908	1.91395	Up	4.91456e-05	0.000587922
Unigene61724	10	37	7.00908	26.4129	1.91395	Up	4.91456e-05	0.000588039
Unigene54366	10	37	9.75895	36.7755	1.91395	Up	4.91456e-05	0.000587805
Unigene16344	10	37	6.76541	25.4946	1.91395	Up	4.91456e-05	0.000587688
Unigene12060	26	96	23.6306	88.864	1.91094	Up	1.27734e-10	4.22041e-09
Unigene66215	13	48	6.61657	24.8819	1.91094	Up	3.7283e-06	5.8741e-05
Unigene57354	16	59	13.8567	52.0409	1.90906	Up	3.01434e-07	5.89298e-06
Unigene61508	16	59	11.3589	42.6601	1.90906	Up	3.01434e-07	5.89489e-06
Unigene1154	75	276	9.46306	35.4677	1.90613	Up	0	0
Unigene65476	12	44	6.52951	24.384	1.90089	Up	1.01607e-05	0.000145404
Unigene17046	27	99	6.99481	26.1216	1.90089	Up	7.01508e-11	2.41038e-09
Unigene50424	12	44	13.3219	49.7499	1.90089	Up	1.01607e-05	0.00014537
Unigene15700	24	88	10.0251	37.4381	1.90089	Up	6.15838e-10	1.84546e-08
Unigene45752	12	44	15.0377	56.1571	1.90089	Up	1.01607e-05	0.000145439
Unigene45729	80	293	100.251	373.955	1.89925	Up	0	0
Unigene26932	47	172	88.3462	329.285	1.8981	Up	0	0
Unigene41405	29	106	40.311	150.067	1.89636	Up	1.84306e-11	6.75673e-10
Unigene48472	328	1198	383.434	1426.35	1.89528	Up	1.37668e-13	7.49741e-12
Unigene13966	54	197	12.6521	47.0097	1.89358	Up	3.9746e-14	2.52268e-12
Unigene14889	31	113	12.009	44.5838	1.8924	Up	5.06172e-12	1.9888e-10
Unigene63784	39	142	24.1165	89.4315	1.89077	Up	1.34781e-13	7.36017e-12
Unigene44573	25	91	32.3075	119.773	1.89036	Up	3.42848e-10	1.06833e-08
Unigene59503	11	40	8.64397	32.0136	1.88892	Up	2.80266e-05	0.000359099
Unigene63101	11	40	7.10764	26.3237	1.88892	Up	2.80266e-05	0.000359023
Unigene50700	59	214	64.8468	239.554	1.88524	Up	1.22125e-14	8.36852e-13
Unigene66067	53	191	27.354	100.399	1.87593	Up	4.68514e-14	2.92435e-12
Unigene69152	10	36	3.50083	12.8359	1.87442	Up	7.8085e-05	0.000880932
Unigene60451	51	183	38.2591	139.82	1.86969	Up	8.4377e-15	5.91651e-13
Unigene67212	29	104	13.3066	48.602	1.86888	Up	2.62412e-11	9.46459e-10
Unigene13643	12	43	5.0444	18.4098	1.86772	Up	1.59809e-05	0.000218271
Unigene10695	12	43	6.5081	23.7517	1.86772	Up	1.59809e-05	0.000218321
Unigene29099	43	154	77.3132	282.006	1.86694	Up	1.13687e-13	6.36995e-12
Unigene66526	45	161	22.2198	80.9668	1.86548	Up	2.10942e-14	1.40394e-12
Unigene67203	54	193	24.8121	90.3194	1.86399	Up	3.9746e-14	2.52534e-12
Unigene59098	430	1531	344.446	1249.05	1.85849	Up	6.95e-13	3.1217e-11
Unigene56087	54	192	49.3501	178.71	1.8565	Up	3.9746e-14	2.53068e-12
Unigene57587	18	64	15.4272	55.8662	1.8565	Up	1.48934e-07	3.09229e-06
Unigene46415	49	174	60.4873	218.761	1.85465	Up	3.81916e-14	2.44463e-12
Unigene54145	40	142	39.3843	142.398	1.85424	Up	1.16351e-13	6.48907e-12
Unigene70355	88	312	23.7269	85.6774	1.85239	Up	2.88658e-15	2.13859e-13
Unigene56782	11	39	9.75633	35.2299	1.85239	Up	4.43578e-05	0.000539105
Unigene29728	11	39	19.4605	70.2715	1.85239	Up	4.43578e-05	0.000539431
Unigene28200	11	39	20.1056	72.6009	1.85239	Up	4.43578e-05	0.000539322
Unigene39979	11	39	15.7537	56.8864	1.85239	Up	4.43578e-05	0.000539214
Unigene45692	13	46	16.3527	58.933	1.84954	Up	9.11308e-06	0.000132459
Unigene15360	13	46	9.64298	34.7519	1.84954	Up	9.11308e-06	0.000132491
Unigene16274	13	46	4.31371	15.546	1.84954	Up	9.11308e-06	0.000132522
Unigene38948	194	686	283.985	1022.76	1.84857	Up	5.147e-13	2.37381e-11
Unigene51777	58	205	61.6979	222.101	1.84792	Up	7.77156e-15	5.50711e-13
Unigene55381	32	113	30.0753	108.166	1.8466	Up	4.7633e-12	1.8789e-10
Unigene16772	17	60	9.51621	34.2074	1.84585	Up	3.99852e-07	7.66283e-06
Unigene58295	19	67	15.7537	56.5794	1.84458	Up	8.52138e-08	1.85362e-06
Unigene7659	21	74	8.26088	29.6478	1.84356	Up	1.83682e-08	4.43435e-07
Unigene55471	54	190	50.6083	181.357	1.84139	Up	3.9746e-14	2.51737e-12
Unigene48471	12	42	14.0281	50.0056	1.83378	Up	2.52114e-05	0.000326994
Unigene25202	26	91	50.5973	180.363	1.83378	Up	5.05088e-10	1.53574e-08
Unigene15868	12	42	4.88909	17.4281	1.83378	Up	2.52114e-05	0.000326923
Unigene48156	18	63	21.2675	75.8121	1.83378	Up	2.28798e-07	4.58914e-06
Unigene51048	14	49	15.2355	54.3099	1.83378	Up	5.19786e-06	7.97663e-05
Unigene57797	16	56	13.5724	48.3815	1.83378	Up	1.08465e-06	1.90638e-05
Unigene513	37	129	18.2969	64.971	1.82819	Up	3.17746e-13	1.56491e-11
Unigene61148	35	122	25.337	89.9497	1.82787	Up	9.55236e-13	4.19976e-11
Unigene69578	33	115	10.6097	37.6564	1.82752	Up	3.59912e-12	1.45007e-10
Unigene65271	52	181	28.7677	101.984	1.82583	Up	5.4623e-14	3.32334e-12
Unigene42708	25	87	33.6208	119.163	1.82551	Up	1.30757e-09	3.72912e-08
Unigene54238	15	52	14.7253	51.9912	1.81997	Up	2.96564e-06	4.77363e-05
Unigene69689	24	83	7.5546	26.6092	1.8165	Up	3.43956e-09	9.27373e-08
Unigene13077	46	159	19.893	70.0312	1.81574	Up	7.68274e-14	4.5015e-12
Unigene58386	33	114	27.2933	96.0287	1.81492	Up	4.93428e-12	1.93999e-10
Unigene6787	16	55	11.097	38.8508	1.80778	Up	1.69269e-06	2.86795e-05
Unigene36681	23	79	35.3909	123.807	1.80664	Up	9.15594e-09	2.30267e-07
Unigene497	256	879	23.3762	81.7479	1.80614	Up	0	0
Unigene34887	37	127	59.1336	206.723	1.80565	Up	4.73622e-13	2.20461e-11
Unigene61115	79	271	57.1892	199.806	1.80479	Up	0	0
Unigene38715	14	48	20.6768	72.202	1.80403	Up	8.15902e-06	0.00012001
Unigene21267	12	41	25.4483	88.5555	1.79901	Up	3.9778e-05	0.000488969
Unigene16572	12	41	4.31047	14.9996	1.79901	Up	3.9778e-05	0.000489069
Unigene68844	41	140	15.1046	52.5301	1.79815	Up	1.5965e-13	8.525e-12
Unigene65133	27	92	15.0885	52.3627	1.79509	Up	6.47172e-10	1.93359e-08
Unigene12314	42	143	11.8556	41.1116	1.79397	Up	1.13687e-13	6.37588e-12
Unigene41450	25	85	34.6055	119.833	1.79196	Up	3.0081e-09	8.15423e-08
Unigene9397	25	85	4.2133	14.59	1.79196	Up	3.0081e-09	8.15056e-08
Unigene44555	28	95	36.1844	125.037	1.78892	Up	3.71302e-10	1.15104e-08
Unigene1079	31	105	11.5622	39.8861	1.78647	Up	4.64028e-11	1.62973e-09
Unigene65143	282	955	157.591	543.548	1.78623	Up	6.7324e-13	3.03527e-11
Unigene54045	44	149	43.4521	149.864	1.78616	Up	8.34888e-14	4.83072e-12
Unigene65531	34	115	18.4094	63.418	1.78445	Up	5.96478e-12	2.33145e-10
Unigene58851	37	125	29.9282	102.978	1.78275	Up	8.55538e-13	3.79188e-11
Unigene31617	16	54	27.2848	93.7882	1.78131	Up	2.64726e-06	4.29791e-05
Unigene20906	24	81	51.225	176.08	1.78131	Up	8.07674e-09	2.05009e-07
Unigene55316	72	243	67.8622	233.268	1.78131	Up	0	0
Unigene37073	46	155	70.1295	240.673	1.77898	Up	7.79376e-14	4.55326e-12
Unigene64972	19	64	10.7449	36.8621	1.77849	Up	3.15558e-07	6.13921e-06
Unigene10460	22	74	23.3276	79.9159	1.77644	Up	3.80548e-08	8.75537e-07
Unigene62403	22	74	14.8535	50.8852	1.77644	Up	3.80548e-08	8.75202e-07
Unigene60629	55	185	40.8889	140.077	1.77644	Up	0	0
Unigene67707	64	215	27.7134	94.8203	1.77461	Up	0	0
Unigene52402	14	47	14.6107	49.9568	1.77365	Up	1.28078e-05	0.000178826
Unigene41540	14	47	19.3791	66.2607	1.77365	Up	1.28078e-05	0.000178784
Unigene56959	35	117	30.7952	104.847	1.7675	Up	5.17764e-12	2.03302e-10
Unigene34932	85	284	135.847	462.279	1.76678	Up	0	0
Unigene16559	104	347	35.8771	121.918	1.76477	Up	0	0
Unigene15551	27	90	7.02783	23.859	1.76339	Up	1.52524e-09	4.32126e-08
Unigene24535	12	40	23.7721	80.7049	1.76339	Up	6.26466e-05	0.000727892
Unigene37445	21	70	31.8688	108.193	1.76339	Up	1.03217e-07	2.20776e-06
Unigene17982	118	393	260.252	882.79	1.76216	Up	0	0
Unigene68902	49	163	17.8531	60.4864	1.76044	Up	3.84138e-14	2.45104e-12
Unigene59334	175	582	138.505	469.14	1.76008	Up	3.4328e-13	1.66883e-11
Unigene1311	25	83	5.22471	17.6666	1.7576	Up	7.16452e-09	1.834e-07
Unigene47891	97	322	115.433	390.272	1.75742	Up	4.68514e-14	2.92133e-12
Unigene42804	19	63	25.5518	86.2902	1.75577	Up	4.91594e-07	9.29676e-06
Unigene19991	19	63	41.0833	138.741	1.75577	Up	4.91594e-07	9.29384e-06
Unigene1038	16	53	5.39577	18.2038	1.75434	Up	4.13984e-06	6.47003e-05
Unigene42898	13	43	17.412	58.6581	1.75225	Up	3.54364e-05	0.000440727
Unigene23147	13	43	26.548	89.4354	1.75225	Up	3.54364e-05	0.000440454
Unigene35167	13	43	20.6768	69.6564	1.75225	Up	3.54364e-05	0.000440545
Unigene48958	13	43	15.0377	50.6592	1.75225	Up	3.54364e-05	0.000440636
Unigene7932	88	291	26.0635	87.7801	1.75186	Up	2.88658e-15	2.14122e-13
Unigene10265	20	66	4.08178	13.7188	1.74889	Up	2.80802e-07	5.53092e-06
Unigene60952	97	320	70.8396	238.017	1.74844	Up	4.68514e-14	2.91228e-12
Unigene61819	38	125	26.5221	88.8562	1.74428	Up	1.58429e-12	6.74869e-11
Unigene17139	149	490	34.0895	114.178	1.74389	Up	2.3781e-13	1.21082e-11
Unigene70774	70	230	16.4708	55.1187	1.74263	Up	0	0
Unigene69672	28	92	8.84737	29.6072	1.74263	Up	1.35381e-09	3.85369e-08
Unigene68021	134	440	55.7623	186.484	1.74169	Up	0	0
Unigene51320	67	220	72.4363	242.246	1.74169	Up	0	0
Unigene61524	32	105	22.7178	75.9206	1.74067	Up	9.5717e-11	3.21009e-09
Unigene71468	414	1358	48.5512	162.201	1.7402	Up	4.09006e-13	1.95521e-11
Unigene50691	18	59	19.8497	66.2654	1.73914	Up	1.34271e-06	2.32001e-05
Unigene34072	18	59	29.1907	97.4491	1.73914	Up	1.34271e-06	2.32068e-05
Unigene51132	15	49	16.2702	54.1318	1.73424	Up	1.13841e-05	0.000160962
Unigene56026	64	209	58.489	194.533	1.73378	Up	0	0
Unigene4540	179	584	27.4413	91.1838	1.73243	Up	0	0
Unigene56158	31	101	28.2526	93.7499	1.73044	Up	2.56814e-10	8.14141e-09
Unigene70037	1885	6137	551.381	1828.31	1.72939	Up	2.25642e-12	9.35382e-11
Unigene7544	51	166	13.0793	43.3585	1.72903	Up	8.65974e-15	6.0581e-13
Unigene13173	16	52	12.6633	41.9163	1.72686	Up	6.46396e-06	9.68758e-05
Unigene52822	16	52	16.4387	54.4131	1.72686	Up	6.46396e-06	9.68999e-05
Unigene40579	58	188	82.0002	270.706	1.72303	Up	7.77156e-15	5.5136e-13
Unigene22400	13	42	26.8798	88.4475	1.7183	Up	5.54996e-05	0.000653422
Unigene23077	13	42	26.548	87.3555	1.7183	Up	5.54996e-05	0.00065355
Unigene30104	13	42	22.8764	75.2745	1.7183	Up	5.54996e-05	0.000653294
Unigene2210	71	229	43.4978	142.889	1.71588	Up	0	0
Unigene61378	55	177	39.2993	128.81	1.71267	Up	0	0
Unigene63650	23	74	14.3567	47.0448	1.71231	Up	8.14638e-08	1.78106e-06
Unigene56479	23	74	20.6768	67.7548	1.71231	Up	8.14638e-08	1.78041e-06
Unigene3369	70	225	23.6789	77.5175	1.71092	Up	0	0
Unigene8504	75	241	71.0949	232.674	1.71049	Up	0	0
Unigene16854	184	591	92.231	301.717	1.70987	Up	2.95764e-13	1.46865e-11
Unigene15580	19	61	16.762	54.8094	1.70923	Up	1.19047e-06	2.07782e-05
Unigene67188	38	122	17.4847	57.1725	1.70923	Up	5.47006e-12	2.14504e-10
Unigene70503	24	77	6.21274	20.3009	1.70824	Up	4.6598e-08	1.05636e-06
Unigene58221	192	615	159.998	521.964	1.7059	Up	0	0
Unigene39650	20	64	28.8933	94.1674	1.70449	Up	6.78516e-07	1.2426e-05
Unigene36220	20	64	31.0637	101.241	1.70449	Up	6.78516e-07	1.24298e-05
Unigene63657	202	645	125.852	409.281	1.70136	Up	0	0
Unigene22789	26	83	53.4257	173.703	1.70102	Up	1.52709e-08	3.733e-07
Unigene4375	52	166	20.5043	66.6657	1.70102	Up	5.55112e-14	3.36041e-12
Unigene67502	16	51	7.11459	23.0969	1.69885	Up	1.00673e-05	0.000144343
Unigene62145	96	306	65.7547	213.467	1.69885	Up	0	0
Unigene1333	17	54	12.147	39.2979	1.69385	Up	5.71412e-06	8.68918e-05
Unigene64663	23	73	13.3258	43.0767	1.69268	Up	1.26191e-07	2.653e-06
Unigene41411	105	333	145.954	471.437	1.69155	Up	0	0
Unigene60405	18	57	13.5339	43.6494	1.68939	Up	3.24694e-06	5.17663e-05
Unigene29260	31	98	55.4361	178.489	1.68693	Up	9.4666e-10	2.76528e-08
Unigene42035	19	60	25.9741	83.5395	1.68538	Up	1.84693e-06	3.09965e-05
Unigene65399	129	407	70.5403	226.671	1.68408	Up	0	0
Unigene51612	13	41	13.9183	44.7076	1.68353	Up	8.65958e-05	0.000967166
Unigene48626	60	189	69.8933	224.233	1.68177	Up	0	0
Unigene62294	14	44	9.49098	30.3801	1.6785	Up	4.88548e-05	0.000584908
Unigene15450	42	132	16.8014	53.7805	1.6785	Up	1.49525e-12	6.39654e-11
Unigene47365	129	405	155.755	498.036	1.67697	Up	0	0
Unigene18310	29	91	63.5366	203.058	1.67623	Up	4.43658e-09	1.17308e-07
Unigene43439	52	163	68.8123	219.687	1.67471	Up	5.81756e-14	3.4971e-12
Unigene63640	15	47	9.36307	29.8798	1.67412	Up	2.7611e-05	0.00035468
Unigene9120	15	47	3.69778	11.8005	1.67412	Up	2.7611e-05	0.000354604
Unigene68999	76	238	27.2996	87.071	1.67331	Up	0	0
Unigene58831	31	97	25.075	79.9106	1.67214	Up	1.45912e-09	4.13783e-08
Unigene67047	191	597	89.2489	284.117	1.67058	Up	6.59472e-14	3.91735e-12
Unigene57462	25	78	21.5383	68.4415	1.66797	Up	6.36742e-08	1.41419e-06
Unigene38162	17	53	25.3337	80.4413	1.66688	Up	8.85952e-06	0.00012921
Unigene9351	53	165	10.5309	33.3907	1.66482	Up	4.9738e-14	3.06326e-12
Unigene70781	46	143	10.8006	34.1965	1.66273	Up	3.1286e-13	1.54337e-11
Unigene68494	295	917	115.088	364.359	1.66263	Up	3.37064e-13	1.64392e-11
Unigene67193	66	205	30.3681	96.0685	1.66151	Up	0	0
Unigene69732	142	441	44.4023	140.446	1.66131	Up	2.5957e-13	1.30181e-11
Unigene63116	33	102	21.2814	66.9945	1.65445	Up	7.38918e-10	2.19032e-08
Unigene49283	67	207	76.6972	241.34	1.65382	Up	0	0
Unigene14549	37	114	19.126	60.0179	1.64986	Up	8.04714e-11	2.74309e-09
Unigene22417	25	77	51.6919	162.154	1.64935	Up	9.80566e-08	2.10486e-06
Unigene53935	40	123	39.7391	124.456	1.64701	Up	1.53662e-11	5.66432e-10
Unigene68406	14	43	5.52697	17.2894	1.64533	Up	7.57718e-05	0.000859503
Unigene68434	140	430	55.0071	172.073	1.64533	Up	0	0
Unigene10850	14	43	6.92317	21.657	1.64533	Up	7.57718e-05	0.000859665
Unigene16494	14	43	4.84477	15.1554	1.64533	Up	7.57718e-05	0.000859827
Unigene17366	59	181	17.793	55.594	1.64362	Up	1.22125e-14	8.35901e-13
Unigene42601	16	49	21.6051	67.3886	1.64113	Up	2.4175e-05	0.000314567
Unigene26765	16	49	30.0753	93.8079	1.64113	Up	2.4175e-05	0.0003145
Unigene33697	16	49	26.2042	81.7336	1.64113	Up	2.4175e-05	0.000314635
Unigene61910	18	55	12.4841	38.8508	1.63786	Up	7.7613e-06	0.000114468
Unigene31988	18	55	30.3822	94.5503	1.63786	Up	7.7613e-06	0.000114496
Unigene24673	18	55	35.4459	110.309	1.63786	Up	7.7613e-06	0.000114524
Unigene37023	19	58	29.1006	90.4754	1.63647	Up	4.4062e-06	6.84546e-05
Unigene63661	60	183	37.3817	116.122	1.63523	Up	0	0
Unigene70406	20	61	5.31878	16.5221	1.63523	Up	2.5043e-06	4.08342e-05
Unigene61710	22	67	15.4527	47.9303	1.63308	Up	8.11422e-07	1.46462e-05
Unigene69556	234	712	75.5257	234.052	1.63179	Up	4.3765e-13	2.06915e-11
Unigene64535	24	73	14.0529	43.5342	1.63128	Up	2.6383e-07	5.22911e-06
Unigene68731	181	550	68.0454	210.589	1.62986	Up	1.13687e-13	6.39374e-12
Unigene12164	26	79	10.3758	32.1091	1.62976	Up	8.6039e-08	1.86955e-06
Unigene16783	26	79	5.33263	16.5025	1.62976	Up	8.6039e-08	1.87022e-06
Unigene64828	27	82	15.4539	47.8016	1.62908	Up	4.91824e-08	1.11076e-06
Unigene57198	178	540	155.376	480.077	1.6275	Up	9.39248e-14	5.38285e-12
Unigene2076	96	291	20.6902	63.8764	1.62633	Up	0	0
Unigene12643	64	193	24.9682	76.6863	1.61888	Up	0	0
Unigene45390	36	108	45.6315	139.425	1.61138	Up	5.0075e-10	1.52486e-08
Unigene11231	21	63	15.3026	46.7564	1.61138	Up	2.18674e-06	3.6205e-05
Unigene47762	26	78	31.0525	94.8792	1.61138	Up	1.31733e-07	2.75797e-06
Unigene42098	22	66	30.0753	91.8935	1.61138	Up	1.24463e-06	2.1642e-05
Unigene50900	26	78	28.4819	87.025	1.61138	Up	1.31733e-07	2.75893e-06
Unigene68668	18	54	6.83687	20.8897	1.61138	Up	1.19357e-05	0.00016813
Unigene64019	269	807	163.29	498.923	1.61138	Up	3.0198e-14	1.97066e-12
Unigene11010	21	63	6.51115	19.8945	1.61138	Up	2.18674e-06	3.61951e-05
Unigene64817	20	60	11.4473	34.9768	1.61138	Up	3.84582e-06	6.03872e-05
Unigene10578	49	147	6.57364	20.0854	1.61138	Up	4.14558e-13	1.97548e-11
Unigene65722	15	45	7.97818	24.3769	1.61138	Up	6.59456e-05	0.000762253
Unigene55611	17	51	15.798	48.2699	1.61138	Up	2.1068e-05	0.000278287
Unigene43177	107	320	142.736	434.765	1.60688	Up	0	0
Unigene70730	70	209	16.7206	50.8455	1.6045	Up	0	0
Unigene60508	84	250	62.8724	190.578	1.59989	Up	0	0
Unigene61035	39	116	28.3567	85.9019	1.599	Up	1.44517e-10	4.74628e-09
Unigene15663	33	98	9.50988	28.7634	1.59674	Up	4.04132e-09	1.07613e-07
Unigene37696	33	98	49.6243	150.093	1.59674	Up	4.04132e-09	1.07566e-07
Unigene10175	31	92	13.7292	41.4976	1.59579	Up	1.23088e-08	3.05856e-07
Unigene66044	29	86	15.0141	45.3475	1.5947	Up	3.75638e-08	8.64901e-07
Unigene69044	24	71	8.55591	25.779	1.59121	Up	6.1765e-07	1.14049e-05
Unigene10320	23	68	27.1752	81.829	1.59032	Up	1.08365e-06	1.90685e-05
Unigene45762	43	127	53.8849	162.09	1.58884	Up	2.40692e-11	8.73349e-10
Unigene23937	21	62	42.1054	126.609	1.5883	Up	3.3447e-06	5.32403e-05
Unigene32121	21	62	35.4459	106.584	1.5883	Up	3.3447e-06	5.32262e-05
Unigene35781	20	59	31.3581	94.2162	1.58714	Up	5.88504e-06	8.91533e-05
Unigene53949	59	174	58.4397	175.533	1.58672	Up	1.73195e-14	1.17082e-12
Unigene17642	39	115	86.0154	258.323	1.58651	Up	2.19568e-10	7.01604e-09
Unigene7864	153	451	32.7616	98.3568	1.58602	Up	0	0
Unigene61344	71	209	50.8416	152.426	1.58403	Up	0	0
Unigene51878	17	50	18.0259	53.9972	1.58281	Up	3.22938e-05	0.000405409
Unigene66754	17	50	8.19837	24.5585	1.58281	Up	3.22938e-05	0.000405494
Unigene68179	33	97	13.445	40.2506	1.58194	Up	6.14544e-09	1.58934e-07
Unigene37085	16	47	24.3929	72.9784	1.58101	Up	5.7127e-05	0.000670485
Unigene48276	16	47	18.8372	56.357	1.58101	Up	5.7127e-05	0.000670616
Unigene67175	16	47	7.3825	22.0869	1.58101	Up	5.7127e-05	0.000670747
Unigene32483	42	123	70.1757	209.313	1.57662	Up	6.3276e-11	2.19672e-09
Unigene59692	101	295	78.6204	233.878	1.57278	Up	0	0
Unigene58152	37	108	30.9107	91.8935	1.57185	Up	1.00943e-09	2.94008e-08
Unigene69364	48	140	16.138	47.939	1.57074	Up	3.57248e-12	1.4403e-10
Unigene71488	118	344	12.2337	36.3235	1.57004	Up	0	0
Unigene8533	33	96	7.37658	21.8557	1.56699	Up	9.32268e-09	2.3407e-07
Unigene59750	30	87	23.2978	68.8123	1.56247	Up	4.96202e-08	1.11981e-06
Unigene15011	107	310	42.2418	124.645	1.56108	Up	0	0
Unigene27185	29	84	54.2035	159.905	1.56076	Up	8.67254e-08	1.88039e-06
Unigene70419	96	278	25.4687	75.1164	1.5604	Up	0	0
Unigene57085	19	55	16.673	49.1561	1.55985	Up	1.58098e-05	0.000216082
Unigene54093	38	110	37.4151	110.309	1.55985	Up	8.7714e-10	2.57344e-08
Unigene41772	47	136	64.7872	190.934	1.55929	Up	9.08584e-12	3.45061e-10
Unigene58036	28	81	23.5106	69.27	1.55892	Up	1.51664e-07	3.14464e-06
Unigene59498	18	52	14.1447	41.6176	1.55694	Up	2.78948e-05	0.000357715
Unigene51460	68	196	73.04	214.418	1.55367	Up	0	0
Unigene57502	17	49	14.608	42.8836	1.55367	Up	4.92882e-05	0.000589277
Unigene56455	25	72	22.4748	65.9236	1.55249	Up	8.14278e-07	1.46934e-05
Unigene70315	58	167	15.7537	46.1982	1.55214	Up	5.57332e-14	3.36371e-12
Unigene3336	16	46	4.8562	14.2196	1.54998	Up	8.7229e-05	0.000972435
Unigene29888	16	46	28.3062	82.8843	1.54998	Up	8.7229e-05	0.000972255
Unigene57672	47	135	40.0746	117.235	1.54865	Up	1.37135e-11	5.07998e-10
Unigene69900	86	247	26.0304	76.1435	1.54852	Up	0	0
Unigene13920	61	175	7.88918	23.0512	1.54689	Up	3.75256e-14	2.40968e-12
Unigene65173	60	172	33.4734	97.7305	1.54579	Up	0	0
Unigene27642	36	103	66.5353	193.883	1.543	Up	4.01842e-09	1.07051e-07
Unigene71035	147	420	30.6245	89.1158	1.54099	Up	7.52732e-14	4.41904e-12
Unigene66227	42	120	21.3766	62.2048	1.54099	Up	2.17824e-10	6.97141e-09
Unigene62388	90	257	60.7644	176.723	1.54019	Up	0	0
Unigene34688	27	77	43.361	125.945	1.53832	Up	4.0156e-07	7.69312e-06
Unigene27264	20	57	37.1717	107.897	1.53738	Up	1.36258e-05	0.000188629
Unigene70354	241	686	64.9793	188.38	1.5356	Up	1.84741e-13	9.70141e-12
Unigene1844	26	74	6.79426	19.6949	1.53543	Up	7.03114e-07	1.28491e-05
Unigene40452	26	74	36.9165	107.012	1.53543	Up	7.03114e-07	1.2853e-05
Unigene5849	90	256	20.1861	58.4796	1.53457	Up	0	0
Unigene13359	51	145	14.4084	41.7222	1.5339	Up	3.43082e-12	1.3869e-10
Unigene38944	19	54	27.813	80.5085	1.53338	Up	2.40134e-05	0.000313006
Unigene59466	50	142	39.3843	113.919	1.53231	Up	5.97588e-12	2.33427e-10
Unigene67470	359	1019	160.064	462.729	1.53152	Up	0	0
Unigene65720	37	105	19.6795	56.8794	1.53121	Up	3.47506e-09	9.36106e-08
Unigene13066	61	173	14.7951	42.7354	1.53031	Up	5.5067e-14	3.33687e-12
Unigene5233	41	116	15.8643	45.7139	1.52685	Up	5.69718e-10	1.72009e-08
Unigene28666	52	147	94.0059	270.659	1.52565	Up	3.0167e-12	1.22857e-10
Unigene68813	92	260	34.045	97.9923	1.52523	Up	0	0
Unigene7209	17	48	10.532	30.287	1.52392	Up	7.48872e-05	0.000853487
Unigene14759	39	110	10.4219	29.9384	1.52238	Up	1.7239e-09	4.84082e-08
Unigene17244	22	62	8.79013	25.23	1.52119	Up	6.65972e-06	9.94385e-05
Unigene57991	27	76	22.7287	65.1594	1.51946	Up	6.05738e-07	1.1209e-05
Unigene142	134	376	66.2646	189.373	1.51492	Up	0	0
Unigene57266	36	101	31.3416	89.5558	1.51471	Up	9.0965e-09	2.28868e-07
Unigene59509	65	182	51.078	145.662	1.51185	Up	0	0
Unigene27944	104	291	191.145	544.724	1.51086	Up	0	0
Unigene58947	59	165	47.4912	135.269	1.5101	Up	2.23598e-13	1.14719e-11
Unigene64421	49	137	28.9475	82.4306	1.50974	Up	2.32048e-11	8.42492e-10
Unigene7004	38	106	19.5209	55.4595	1.50641	Up	4.50018e-09	1.18834e-07
Unigene53869	19	53	18.8761	53.6275	1.50641	Up	3.63208e-05	0.000449961
Unigene56547	33	92	29.5863	84.0074	1.50559	Up	4.8152e-08	1.08912e-06
Unigene59510	42	117	33.0043	93.6397	1.50447	Up	7.36832e-10	2.18521e-08
Unigene61470	37	103	26.324	74.6346	1.50347	Up	7.83256e-09	1.99315e-07
Unigene173	23	64	6.27292	17.7777	1.50286	Up	5.71522e-06	8.68866e-05
Unigene15755	23	64	6.48683	18.3839	1.50286	Up	5.71522e-06	8.68428e-05
Unigene49916	23	64	25.8811	73.3481	1.50286	Up	5.71522e-06	8.68647e-05
Unigene67139	18	50	8.32855	23.5624	1.50035	Up	6.40888e-05	0.000742929
Unigene41326	18	50	25.0206	70.7863	1.50035	Up	6.40888e-05	0.000743072
Unigene48923	62	172	71.718	202.637	1.49849	Up	0	0
Unigene67279	230	638	104.952	296.51	1.49834	Up	3.6282e-13	1.7511e-11
Unigene69439	22	61	7.27095	20.533	1.49773	Up	1.0037e-05	0.000144011
Unigene344	44	122	25.5376	72.1176	1.49773	Up	3.65134e-10	1.1325e-08
Unigene58254	101	280	83.9539	237.045	1.49749	Up	0	0
Unigene53668	21	58	21.0527	59.2202	1.49208	Up	1.76436e-05	0.000238066
Unigene47872	21	58	24.9906	70.2974	1.49208	Up	1.76436e-05	0.000237959
Unigene53133	21	58	21.3766	60.1313	1.49208	Up	1.76436e-05	0.000238013
Unigene68495	79	218	30.8201	86.6197	1.49082	Up	0	0
Unigene71513	784	2163	50.2459	141.187	1.49053	Up	1.16129e-13	6.48269e-12
Unigene48332	207	570	243.706	683.478	1.48775	Up	1.12577e-13	6.34909e-12
Unigene47964	20	55	23.7153	66.4224	1.48585	Up	3.10474e-05	0.000391886
Unigene116	32	88	60.1506	168.471	1.48585	Up	1.25747e-07	2.64644e-06
Unigene15716	24	66	8.8319	24.7366	1.48585	Up	4.89364e-06	7.54824e-05
Unigene56845	36	99	31.8444	89.1907	1.48585	Up	2.03934e-08	4.8783e-07
Unigene57975	28	77	23.6306	66.1852	1.48585	Up	7.80866e-07	1.41455e-05
Unigene68287	232	637	93.1459	260.476	1.48359	Up	3.73034e-13	1.79608e-11
Unigene18497	74	203	162.128	452.976	1.4823	Up	0	0
Unigene26975	463	1269	870.304	2429.43	1.48103	Up	1.15108e-12	5.00961e-11
Unigene15158	96	263	20.6768	57.6927	1.48038	Up	0	0
Unigene10485	23	63	19.919	55.5691	1.48014	Up	8.58356e-06	0.00012555
Unigene13064	122	334	34.0887	95.0497	1.47939	Up	3.88578e-14	2.47674e-12
Unigene8378	19	52	8.94131	24.9232	1.47893	Up	5.4697e-05	0.000644855
Unigene52958	30	82	30.7271	85.5397	1.47708	Up	3.82756e-07	7.36567e-06
Unigene29936	26	71	45.7529	127.25	1.47573	Up	2.38866e-06	3.91713e-05
Unigene16914	33	90	7.64519	21.2359	1.47388	Up	1.07727e-07	2.29446e-06
Unigene5402	29	79	13.7647	38.1901	1.47222	Up	6.68234e-07	1.226e-05
Unigene65652	29	79	15.5495	43.1418	1.47222	Up	6.68234e-07	1.22638e-05
Unigene55208	43	117	40.6446	112.635	1.47052	Up	1.40911e-09	4.00543e-08
Unigene63306	25	68	15.9359	44.1466	1.47003	Up	4.18168e-06	6.52695e-05
Unigene60144	159	431	121.202	334.614	1.46508	Up	5.28466e-14	3.24476e-12
Unigene33062	62	168	102.557	283.032	1.46454	Up	2.97096e-13	1.47284e-11
Unigene63770	62	168	38.339	105.806	1.46454	Up	2.97096e-13	1.47405e-11
Unigene16789	24	65	7.42739	20.4876	1.46383	Up	7.32558e-06	0.00010852
Unigene20808	20	54	42.6875	117.387	1.45938	Up	4.65702e-05	0.000562701
Unigene48327	30	81	35.3198	97.1259	1.45938	Up	5.70922e-07	1.06268e-05
Unigene54683	76	205	73.3031	201.38	1.45797	Up	0	0
Unigene66232	23	62	11.6883	32.0898	1.45705	Up	1.28426e-05	0.000179187
Unigene10754	26	70	14.0319	38.4763	1.45526	Up	3.5668e-06	5.64475e-05
Unigene60478	65	175	48.6512	133.405	1.45526	Up	1.28564e-13	7.09138e-12
Unigene35766	29	78	45.4693	124.557	1.45384	Up	9.96208e-07	1.76277e-05
Unigene40837	48	129	67.5735	184.96	1.45269	Up	2.9428e-10	9.2609e-09
Unigene70912	57	153	12.6729	34.6453	1.45092	Up	6.92024e-12	2.68228e-10
Unigene67424	98	263	43.9311	120.076	1.45063	Up	0	0
Unigene2268	22	59	5.2099	14.2302	1.44963	Up	2.25326e-05	0.000295173
Unigene44276	28	75	36.4693	99.491	1.44788	Up	1.73907e-06	2.94075e-05
Unigene66998	27	72	12.67	34.4112	1.44146	Up	3.03732e-06	4.87989e-05
Unigene57431	30	80	25.9135	70.3797	1.44146	Up	8.49e-07	1.52605e-05
Unigene22281	24	64	49.9364	135.625	1.44146	Up	1.09254e-05	0.000155132
Unigene14828	78	208	18.8492	51.1936	1.44146	Up	0	0
Unigene55793	36	96	33.2677	90.3534	1.44146	Up	6.7177e-08	1.4876e-06
Unigene1207	42	112	10.7545	29.2087	1.44146	Up	5.3833e-09	1.40369e-07
Unigene66160	312	830	159.781	432.914	1.43799	Up	1.22569e-13	6.7731e-12
Unigene65612	299	795	160.842	435.56	1.43723	Up	5.66436e-13	2.58275e-11
Unigene6652	29	77	15.4245	41.7116	1.43523	Up	1.48046e-06	2.53908e-05
Unigene33549	43	114	70.4239	190.156	1.43305	Up	4.59268e-09	1.20905e-07
Unigene28390	20	53	36.3548	98.1207	1.43241	Up	6.9547e-05	0.000798214
Unigene63193	51	135	32.7616	88.3248	1.43081	Up	1.83424e-10	5.9367e-09
Unigene39230	102	270	148.654	400.769	1.43081	Up	0	0
Unigene57104	65	172	56.8885	153.318	1.43032	Up	5.48228e-13	2.50923e-11
Unigene55079	59	156	56.0887	151.043	1.42918	Up	7.41874e-12	2.85347e-10
Unigene67881	148	391	62.612	168.471	1.42799	Up	0	0
Unigene67790	53	140	22.7123	61.1036	1.42778	Up	9.05678e-11	3.05099e-09
Unigene49656	25	66	28.3244	76.1583	1.42696	Up	9.27912e-06	0.000134644
Unigene15788	61	161	24.7008	66.3988	1.4266	Up	3.68638e-12	1.48424e-10
Unigene60832	22	58	16.1738	43.4282	1.42497	Up	3.35566e-05	0.000420124
Unigene69403	35	92	11.6724	31.2487	1.4207	Up	1.72725e-07	3.53989e-06
Unigene14761	129	339	27.7483	74.2676	1.42033	Up	0	0
Unigene53581	153	402	153.85	411.705	1.42008	Up	0	0
Unigene56515	24	63	21.5758	57.6831	1.41874	Up	1.62322e-05	0.000221352
Unigene50091	24	63	26.9149	71.9573	1.41874	Up	1.62322e-05	0.000221252
Unigene38625	24	63	35.4459	94.7652	1.41874	Up	1.62322e-05	0.000221302
Unigene41593	98	257	135.653	362.319	1.41734	Up	0	0
Unigene56616	45	118	40.2359	107.457	1.41721	Up	3.33338e-09	8.99953e-08
Unigene69781	116	304	35.9664	95.9987	1.41637	Up	9.28146e-14	5.32429e-12
Unigene63692	113	296	70.2699	187.472	1.41569	Up	2.44028e-13	1.23725e-11
Unigene64516	21	55	12.2963	32.7997	1.41546	Up	5.88772e-05	0.000688612
Unigene45160	104	272	132.331	352.494	1.41344	Up	0	0
Unigene60025	83	217	63.7094	169.644	1.41293	Up	1.3034e-13	7.17622e-12
Unigene55425	23	60	21.5554	57.2707	1.40975	Up	2.84126e-05	0.000363195
Unigene39610	28	73	40.4506	107.41	1.40889	Up	3.8224e-06	6.00978e-05
Unigene58953	28	73	22.5382	59.8463	1.40889	Up	3.8224e-06	6.00821e-05
Unigene70575	61	159	15.3815	40.8338	1.40857	Up	7.94054e-12	3.03864e-10
Unigene45275	33	86	41.8289	111.023	1.40829	Up	5.21476e-07	9.81871e-06
Unigene64900	71	185	40.4283	107.288	1.40805	Up	4.79616e-14	2.97209e-12
Unigene23199	143	372	290.236	768.974	1.40571	Up	0	0
Unigene51360	125	325	134.702	356.698	1.40493	Up	0	0
Unigene45412	50	130	63.1352	167.185	1.40493	Up	6.86886e-10	2.04716e-08
Unigene38795	42	109	61.7546	163.23	1.40229	Up	1.72788e-08	4.19658e-07
Unigene67122	22	57	10.2079	26.9365	1.39988	Up	4.97646e-05	0.000594265
Unigene51241	39	101	42.1644	111.213	1.39923	Up	6.10192e-08	1.35974e-06
Unigene58230	48	124	39.9994	105.242	1.39565	Up	2.04868e-09	5.67609e-08
Unigene13974	24	62	13.4574	35.4075	1.39565	Up	2.40224e-05	0.000313055
Unigene51810	103	266	109.567	288.189	1.3952	Up	0	0
Unigene54609	38	98	36.7587	96.5509	1.3932	Up	1.05706e-07	2.25461e-06
Unigene53659	64	165	64.1607	168.471	1.39274	Up	4.7562e-12	1.87733e-10
Unigene22627	78	201	160.277	420.655	1.39207	Up	0	0
Unigene16947	70	180	12.6477	33.1238	1.38899	Up	5.0382e-13	2.32898e-11
Unigene46582	21	54	25.8268	67.6391	1.38899	Up	8.7223e-05	0.000972548
Unigene42585	21	54	28.3567	74.2649	1.38899	Up	8.7223e-05	0.000972728
Unigene40576	37	95	52.3105	136.793	1.38682	Up	1.83129e-07	3.73785e-06
Unigene70456	53	136	13.9269	36.3973	1.38596	Up	4.21152e-10	1.29293e-08
Unigene39206	92	236	134.08	350.302	1.3855	Up	0	0
Unigene30217	23	59	40.2595	105.183	1.3855	Up	4.20036e-05	0.000513915
Unigene67895	80	205	33.8011	88.2162	1.38397	Up	0	0
Unigene70091	25	64	7.21702	18.817	1.38256	Up	2.02848e-05	0.000268413
Unigene51785	27	69	28.7214	74.7558	1.38006	Up	9.8201e-06	0.000141641
Unigene65974	90	230	46.8153	121.85	1.38006	Up	0	0
Unigene25180	29	74	56.4354	146.669	1.37789	Up	4.76412e-06	7.36165e-05
Unigene41845	31	79	42.5547	110.45	1.376	Up	2.3156e-06	3.80977e-05
Unigene38807	31	79	45.5808	118.304	1.376	Up	2.3156e-06	3.80873e-05
Unigene22132	62	158	129.002	334.824	1.376	Up	2.0936e-11	7.65193e-10
Unigene69929	42	107	12.6316	32.7753	1.37557	Up	3.71546e-08	8.56134e-07
Unigene52743	44	112	45.3472	117.563	1.37434	Up	1.82136e-08	4.4094e-07
Unigene50012	22	56	24.7559	64.1796	1.37434	Up	7.34836e-05	0.000838601
Unigene21834	22	56	46.0647	119.423	1.37434	Up	7.34836e-05	0.00083876
Unigene61013	220	559	160.313	414.87	1.37177	Up	3.00426e-13	1.4869e-11
Unigene22355	37	94	76.5041	197.954	1.37156	Up	2.6837e-07	5.30861e-06
Unigene28515	26	66	47.2612	122.188	1.37037	Up	1.71093e-05	0.000231531
Unigene69724	159	403	49.7181	128.344	1.36817	Up	5.28466e-14	3.23816e-12
Unigene69008	88	222	31.5416	81.0415	1.3614	Up	5.77316e-15	4.1397e-13
Unigene14472	46	116	14.3838	36.9427	1.36084	Up	1.30419e-08	3.23272e-07
Unigene57703	23	58	19.611	50.3677	1.36084	Up	6.1835e-05	0.000720129
Unigene54060	23	58	22.7136	58.3364	1.36084	Up	6.1835e-05	0.000720268
Unigene60089	286	721	218.515	561.053	1.3604	Up	7.54952e-15	5.36872e-13
Unigene69372	50	126	16.7933	43.1013	1.35984	Up	3.14372e-09	8.50273e-08
Unigene16024	56	141	14.6686	37.6159	1.35862	Up	3.73984e-10	1.15816e-08
Unigene51655	58	146	62.0972	159.203	1.35826	Up	1.84152e-10	5.95706e-09
Unigene29761	33	83	58.3815	149.552	1.35707	Up	1.65003e-06	2.80277e-05
Unigene16223	70	176	27.4059	70.1798	1.35657	Up	2.56684e-12	1.05319e-10
Unigene38040	35	88	52.3936	134.167	1.35657	Up	8.03884e-07	1.45188e-05
Unigene38623	37	93	54.6458	139.891	1.35613	Up	3.922e-07	7.52337e-06
Unigene59959	81	203	62.3188	159.068	1.35191	Up	1.05249e-13	5.95815e-12
Unigene34431	167	418	269.504	687.035	1.35008	Up	1.62981e-13	8.6721e-12
Unigene57118	24	60	21.005	53.483	1.34835	Up	5.1979e-05	0.000618257
Unigene45200	36	90	45.807	116.634	1.34835	Up	6.78064e-07	1.24253e-05
Unigene66507	48	120	23.7366	60.4382	1.34835	Up	9.31656e-09	2.34013e-07
Unigene35522	32	80	50.4119	128.359	1.34835	Up	2.85876e-06	4.62012e-05
Unigene8459	62	155	12.8598	32.7437	1.34835	Up	6.48074e-11	2.24471e-09
Unigene5724	47	117	15.6428	39.6603	1.3422	Up	1.60336e-08	3.90677e-07
Unigene57960	43	107	36.2899	91.9716	1.34162	Up	6.67578e-08	1.4794e-06
Unigene68665	41	102	15.5908	39.5036	1.34129	Up	1.36416e-07	2.84908e-06
Unigene52711	39	97	40.1941	101.818	1.34093	Up	2.79062e-07	5.50204e-06
Unigene38259	35	87	52.1576	132.045	1.34008	Up	1.17216e-06	2.04883e-05
Unigene69444	33	82	10.8955	27.5742	1.33958	Up	2.40746e-06	3.94366e-05
Unigene63823	33	82	20.3302	51.4512	1.33958	Up	2.40746e-06	3.94474e-05
Unigene40582	33	82	46.6553	118.074	1.33958	Up	2.40746e-06	3.94259e-05
Unigene62064	91	226	62.5892	158.314	1.3388	Up	0	0
Unigene68145	87	216	35.6214	90.0738	1.33836	Up	0	0
Unigene59705	139	345	108.2	273.518	1.33793	Up	1.4877e-13	8.00791e-12
Unigene28548	25	62	45.4435	114.783	1.33676	Up	4.36538e-05	0.000531836
Unigene61517	25	62	17.7483	44.8293	1.33676	Up	4.36538e-05	0.000531729
Unigene69720	610	1512	190.923	481.984	1.336	Up	7.39186e-13	3.31275e-11
Unigene71479	314	778	34.0926	86.0326	1.33543	Up	7.70494e-14	4.50574e-12
Unigene67416	145	359	65.0002	163.906	1.33435	Up	0	0
Unigene62595	124	307	82.5407	208.132	1.33432	Up	1.16129e-13	6.4887e-12
Unigene46707	38	94	46.561	117.306	1.33308	Up	4.81474e-07	9.11683e-06
Unigene62663	150	371	99.4474	250.513	1.33288	Up	0	0
Unigene64853	36	89	20.5696	51.7926	1.33223	Up	9.86964e-07	1.74795e-05
Unigene64282	142	351	84.7972	213.478	1.332	Up	2.5957e-13	1.30507e-11
Unigene61124	34	84	24.6131	61.9326	1.33128	Up	2.02604e-06	3.37858e-05
Unigene58177	83	205	69.3403	174.427	1.33086	Up	2.28484e-13	1.16827e-11
Unigene9226	64	158	11.8417	29.7746	1.3302	Up	6.70772e-11	2.31534e-09
Unigene34868	30	74	47.9461	120.453	1.32898	Up	8.58008e-06	0.000125529
Unigene3380	116	286	133.25	334.603	1.32831	Up	9.28146e-14	5.33445e-12
Unigene70439	43	106	11.3714	28.5499	1.32808	Up	9.69082e-08	2.08392e-06
Unigene40805	43	106	60.5346	151.983	1.32808	Up	9.69082e-08	2.08467e-06
Unigene67960	28	69	11.7404	29.4665	1.32759	Up	1.77083e-05	0.000238672
Unigene70183	41	101	11.5242	28.9135	1.32708	Up	1.98088e-07	4.01731e-06
Unigene68509	67	165	26.0771	65.4065	1.32665	Up	2.78128e-11	1.00075e-09
Unigene57578	156	384	133.703	335.197	1.32598	Up	1.31006e-13	7.20631e-12
Unigene46118	24	59	29.8492	74.7354	1.3241	Up	7.59812e-05	0.000861068
Unigene771	24	59	10.9365	27.3824	1.3241	Up	7.59812e-05	0.00086123
Unigene67670	24	59	10.4472	26.1574	1.3241	Up	7.59812e-05	0.000860906
Unigene40302	33	81	47.0575	117.64	1.32188	Up	3.50138e-06	5.54704e-05
Unigene50719	31	76	34.072	85.0753	1.32015	Up	7.20692e-06	0.000106893
Unigene12511	31	76	10.5403	26.3182	1.32015	Up	7.20692e-06	0.00010692
Unigene37250	196	480	297.442	741.892	1.3186	Up	1.21236e-13	6.70563e-12
Unigene54223	107	262	105.04	261.956	1.31838	Up	0	0
Unigene65239	27	66	14.9621	37.25	1.31593	Up	3.07182e-05	0.000388463
Unigene65656	70	171	37.4725	93.2317	1.31499	Up	1.67248e-11	6.14261e-10
Unigene4991	32	78	7.51883	18.6659	1.31182	Up	6.04988e-06	9.13976e-05
Unigene7871	32	78	25.6954	63.7901	1.31182	Up	6.04988e-06	9.14206e-05
Unigene66697	71	173	34.4411	85.4708	1.3113	Up	1.40632e-11	5.19674e-10
Unigene10602	30	73	15.6543	38.7963	1.30935	Up	1.24666e-05	0.000174709
Unigene48049	30	73	35.5729	88.1607	1.30935	Up	1.24666e-05	0.000174668
Unigene601	97	236	21.668	53.6924	1.30915	Up	4.9516e-14	3.05271e-12
Unigene13788	37	90	11.6912	28.9636	1.30882	Up	1.20335e-06	2.09787e-05
Unigene40347	58	141	82.3521	203.901	1.30799	Up	1.17144e-09	3.37122e-08
Unigene67025	182	442	85.2844	210.947	1.30653	Up	0	0
Unigene23746	28	68	56.4829	139.708	1.30653	Up	2.57424e-05	0.000332806
Unigene70678	91	221	22.0391	54.5127	1.30653	Up	0	0
Unigene37750	49	119	73.6845	182.255	1.30653	Up	2.38502e-08	5.65356e-07
Unigene37745	35	85	52.6318	130.182	1.30653	Up	2.46952e-06	4.03217e-05
Unigene70272	68	165	18.6847	46.1757	1.30528	Up	4.89814e-11	1.71429e-09
Unigene65750	54	131	28.6753	70.8499	1.30496	Up	4.84128e-09	1.27061e-07
Unigene15032	33	80	11.4079	28.1666	1.30395	Up	5.07582e-06	7.80526e-05
Unigene70128	170	412	48.5253	119.776	1.30353	Up	3.4972e-13	1.69603e-11
Unigene26626	26	63	49.1516	121.299	1.30326	Up	5.3282e-05	0.000631014
Unigene12417	26	63	11.897	29.3602	1.30326	Up	5.3282e-05	0.000631138
Unigene42423	116	281	157.279	388.037	1.30287	Up	9.28146e-14	5.32936e-12
Unigene66405	57	138	28.4852	70.2388	1.30205	Up	2.004e-09	5.57795e-08
Unigene68601	350	847	134.327	331.08	1.30143	Up	2.05836e-13	1.06696e-11
Unigene17324	31	75	10.5947	26.1061	1.30104	Up	1.04509e-05	0.000149097
Unigene67899	43	104	18.1449	44.6965	1.3006	Up	2.02658e-07	4.10447e-06
Unigene38894	36	87	52.9325	130.285	1.29944	Up	2.0724e-06	3.4473e-05
Unigene13877	36	87	10.1793	25.0547	1.29944	Up	2.0724e-06	3.44635e-05
Unigene13444	221	534	18.863	46.4209	1.29921	Up	4.10782e-14	2.59629e-12
Unigene7965	58	140	10.3106	25.3477	1.29772	Up	1.68627e-09	4.74622e-08
Unigene6222	143	345	24.8599	61.0853	1.297	Up	0	0
Unigene20590	34	82	73.04	179.411	1.29651	Up	4.25648e-06	6.62996e-05
Unigene56936	27	65	23.8196	58.4034	1.2939	Up	4.45786e-05	0.000541351
Unigene60540	27	65	20.1634	49.4386	1.2939	Up	4.45786e-05	0.000541461
Unigene37050	86	207	131.112	321.415	1.29364	Up	8.4155e-14	4.8646e-12
Unigene43773	64	154	84.0199	205.909	1.29321	Up	2.89598e-10	9.12309e-09
Unigene52423	47	113	49.0503	120.109	1.29201	Up	7.00504e-08	1.54725e-06
Unigene57813	47	113	39.8691	97.627	1.29201	Up	7.00504e-08	1.54668e-06
Unigene37107	47	113	71.6541	175.459	1.29201	Up	7.00504e-08	1.54611e-06
Unigene56507	62	149	55.7374	136.425	1.29139	Up	5.87598e-10	1.76347e-08
Unigene17286	72	173	25.9191	63.4288	1.29112	Up	2.45972e-11	8.91434e-10
Unigene70493	174	418	45.1483	110.464	1.29084	Up	1.17906e-13	6.55148e-12
Unigene10776	30	72	17.4426	42.636	1.28945	Up	1.80484e-05	0.00024228
Unigene66568	40	96	19.6629	48.0632	1.28945	Up	7.11632e-07	1.2989e-05
Unigene1082	60	144	24.4454	59.7534	1.28945	Up	1.19288e-09	3.42964e-08
Unigene66997	30	72	14.0778	34.4112	1.28945	Up	1.80484e-05	0.000242226
Unigene71207	65	156	11.9865	29.2994	1.28945	Up	2.43674e-10	7.74523e-09
Unigene15855	40	96	9.74458	23.8192	1.28945	Up	7.11632e-07	1.29929e-05
Unigene60400	30	72	22.5565	55.1361	1.28945	Up	1.80484e-05	0.000242172
Unigene48756	211	506	244.929	598.221	1.28831	Up	2.4869e-13	1.25771e-11
Unigene66039	237	568	122.702	299.505	1.28742	Up	2.47802e-13	1.25427e-11
Unigene12802	38	91	12.5464	30.6006	1.28629	Up	1.45755e-06	2.50478e-05
Unigene25957	28	67	53.5445	130.492	1.28515	Up	3.72778e-05	0.000460964
Unigene22102	36	86	74.9045	182.246	1.28276	Up	2.98926e-06	4.8078e-05
Unigene15191	175	418	52.5363	127.806	1.28257	Up	3.4328e-13	1.67018e-11
Unigene59447	31	74	24.4183	59.3661	1.28168	Up	1.51018e-05	0.000207487
Unigene69583	62	148	19.9139	48.4151	1.28168	Up	8.42858e-10	2.47769e-08
Unigene43893	31	74	40.6971	98.9435	1.28168	Up	1.51018e-05	0.000207535
Unigene66726	39	93	18.863	45.8124	1.28018	Up	1.22164e-06	2.12791e-05
Unigene13587	39	93	15.269	37.0836	1.28018	Up	1.22164e-06	2.12853e-05
Unigene65202	47	112	26.1327	63.4245	1.27919	Up	1.00673e-07	2.15641e-06
Unigene9938	34	81	15.3245	37.1831	1.27881	Up	6.13966e-06	9.25682e-05
Unigene65192	90	214	50.1255	121.39	1.27603	Up	2.35368e-14	1.55619e-12
Unigene62422	98	233	66.0309	159.893	1.2759	Up	1.33227e-15	1.01707e-13
Unigene49307	48	114	54.9473	132.912	1.27435	Up	8.44496e-08	1.83833e-06
Unigene29334	32	76	57.2244	138.42	1.27435	Up	1.2631e-05	0.000176685
Unigene60558	48	114	35.7652	86.5123	1.27435	Up	8.44496e-08	1.83899e-06
Unigene61258	32	76	23.0142	55.6688	1.27435	Up	1.2631e-05	0.000176726
Unigene57552	107	254	91.7063	221.719	1.27364	Up	0	0
Unigene16510	51	121	13.6839	33.0658	1.27286	Up	3.47782e-08	8.05071e-07
Unigene64726	35	83	20.2077	48.8067	1.27218	Up	5.13798e-06	7.89479e-05
Unigene12517	70	166	16.6245	40.1525	1.27218	Up	1.02254e-10	3.41602e-09
Unigene19397	71	168	154.532	372.41	1.26899	Up	8.58644e-11	2.91045e-09
Unigene14129	77	182	30.3259	73.0043	1.26743	Up	1.48059e-11	5.46785e-10
Unigene32621	69	163	115.289	277.382	1.26662	Up	1.73982e-10	5.6493e-09
Unigene18065	47	111	103.66	249.338	1.26625	Up	1.44326e-07	3.00284e-06
Unigene68429	50	118	19.6454	47.22	1.26521	Up	5.93756e-08	1.32556e-06
Unigene6139	39	92	14.009	33.6577	1.26458	Up	1.75444e-06	2.96507e-05
Unigene61619	67	158	47.2612	113.512	1.26411	Up	3.52246e-10	1.09535e-08
Unigene46881	517	1219	631.138	1515.62	1.26388	Up	6.90558e-14	4.08991e-12
Unigene67071	28	66	13.0468	31.3214	1.26346	Up	5.37708e-05	0.000636177
Unigene70811	28	66	6.5142	15.6387	1.26346	Up	5.37708e-05	0.000636302
Unigene21176	28	66	59.3795	142.553	1.26346	Up	5.37708e-05	0.000636427
Unigene68623	45	106	17.2107	41.2901	1.26249	Up	2.9437e-07	5.77362e-06
Unigene4074	31	73	14.6301	35.0882	1.26205	Up	2.1744e-05	0.000285526
Unigene64026	31	73	18.8178	45.1318	1.26205	Up	2.1744e-05	0.000285588
Unigene8146	65	153	72.6481	174.163	1.26144	Up	7.13828e-10	2.12326e-08
Unigene3862	34	80	19.7336	47.2902	1.26089	Up	8.8267e-06	0.000128793
Unigene21512	34	80	71.6444	171.691	1.26089	Up	8.8267e-06	0.000128762
Unigene29000	60	141	107.879	258.201	1.25908	Up	3.49744e-09	9.41293e-08
Unigene3160	43	101	15.8238	37.8545	1.25837	Up	6.00944e-07	1.11272e-05
Unigene31060	112	263	192.983	461.541	1.25798	Up	0	0
Unigene66664	46	108	22.3467	53.4359	1.25775	Up	2.46518e-07	4.91185e-06
Unigene47664	46	108	55.1381	131.847	1.25775	Up	2.46518e-07	4.91022e-06
Unigene54269	52	122	50.8967	121.618	1.25672	Up	4.17048e-08	9.54047e-07
Unigene19817	55	129	118.925	284.089	1.25629	Up	1.71927e-08	4.17736e-07
Unigene70936	200	469	44.0224	105.14	1.25601	Up	0	0
Unigene66807	119	279	56.9733	136.045	1.25572	Up	0	0
Unigene59348	32	75	25.3266	60.4562	1.25524	Up	1.81554e-05	0.000243553
Unigene8897	76	178	14.3102	34.1354	1.25423	Up	3.58668e-11	1.28136e-09
Unigene5241	109	255	16.5111	39.3408	1.25259	Up	0	0
Unigene13237	115	269	38.1981	91.0016	1.25239	Up	0	0
Unigene31714	36	84	61.076	145.145	1.24881	Up	6.16084e-06	9.28411e-05
Unigene12535	30	70	36.7587	87.3555	1.24881	Up	3.74112e-05	0.000462518
Unigene55292	48	112	45.2415	107.515	1.24881	Up	1.72763e-07	3.53946e-06
Unigene54936	48	112	45.8953	109.068	1.24881	Up	1.72763e-07	3.53826e-06
Unigene54284	324	755	317.125	752.638	1.2469	Up	0	0
Unigene71128	271	631	53.334	126.479	1.24577	Up	5.9952e-14	3.59312e-12
Unigene17445	67	156	14.5157	34.4224	1.24573	Up	7.152e-10	2.12629e-08
Unigene59967	49	114	37.6991	89.329	1.2446	Up	1.44581e-07	3.0071e-06
Unigene21789	46	107	96.3171	228.183	1.24433	Up	3.52014e-07	6.8067e-06
Unigene65011	37	86	20.8885	49.4489	1.24323	Up	5.14514e-06	7.89975e-05
Unigene65307	34	79	18.7469	44.3641	1.24274	Up	1.26469e-05	0.000176825
Unigene67489	34	79	15.1389	35.8257	1.24274	Up	1.26469e-05	0.000176784
Unigene65727	201	467	106.908	252.978	1.24265	Up	5.10702e-15	3.68838e-13
Unigene58797	31	72	25.1365	59.4605	1.24215	Up	3.11928e-05	0.000393144
Unigene68174	31	72	12.6301	29.8767	1.24215	Up	3.11928e-05	0.000393226
Unigene51062	28	65	30.471	72.0437	1.24143	Up	7.72496e-05	0.000873306
Unigene52392	47	109	49.0503	115.857	1.24002	Up	2.9441e-07	5.77253e-06
Unigene26529	76	176	143.674	338.868	1.23792	Up	7.24492e-11	2.48651e-09
Unigene40997	54	125	75.698	178.465	1.23732	Up	4.16686e-08	9.53581e-07
Unigene15204	35	81	16.978	40.0181	1.23699	Up	1.05517e-05	0.000150322
Unigene39623	48	111	69.3439	163.322	1.23587	Up	2.46184e-07	4.90682e-06
Unigene27882	129	298	237.094	557.827	1.23436	Up	0	0
Unigene32883	42	97	69.8231	164.238	1.23402	Up	1.46511e-06	2.51491e-05
Unigene64580	42	97	24.5058	57.6428	1.23402	Up	1.46511e-06	2.51562e-05
Unigene39677	78	180	112.684	264.846	1.23287	Up	5.08044e-11	1.77706e-09
Unigene67699	88	203	38.2059	89.763	1.23232	Up	3.0691e-12	1.24906e-10
Unigene60385	36	83	27.0678	63.5597	1.23153	Up	8.80184e-06	0.000128493
Unigene60544	33	76	24.6441	57.8051	1.22995	Up	2.1671e-05	0.00028494
Unigene65936	66	152	34.4396	80.7812	1.22995	Up	1.72166e-09	4.8368e-08
Unigene48635	40	92	46.5956	109.15	1.22805	Up	2.99318e-06	4.81282e-05
Unigene65434	44	101	24.0205	56.1571	1.2252	Up	1.02177e-06	1.80429e-05
Unigene63173	116	266	74.6617	174.371	1.22372	Up	9.4591e-14	5.4056e-12
Unigene13239	58	133	11.8008	27.5605	1.22372	Up	2.04074e-08	4.87777e-07
Unigene11919	202	463	65.7749	153.548	1.22308	Up	0	0
Unigene490	120	275	15.8861	37.0785	1.22282	Up	0	0
Unigene34207	48	110	77.842	181.685	1.22282	Up	3.49926e-07	6.77502e-06
Unigene12612	93	213	30.0459	70.0867	1.22197	Up	1.29319e-12	5.56773e-11
Unigene47252	31	71	37.5666	87.6298	1.22197	Up	4.45802e-05	0.000541262
Unigene66261	31	71	15.7055	36.6354	1.22197	Up	4.45802e-05	0.000541153
Unigene64642	76	174	44.1105	102.856	1.22144	Up	1.45377e-10	4.76675e-09
Unigene14440	38	87	9.09001	21.196	1.22144	Up	6.12142e-06	9.23857e-05
Unigene27476	38	87	70.6263	164.686	1.22144	Up	6.12142e-06	9.23626e-05
Unigene50045	98	224	109.902	255.848	1.21907	Up	3.56382e-13	1.72417e-11
Unigene21200	42	96	89.0692	207.349	1.21907	Up	2.08412e-06	3.46297e-05
Unigene61582	102	233	72.1036	167.751	1.21818	Up	0	0
Unigene10704	81	185	32.8799	76.4839	1.21795	Up	4.23712e-11	1.49862e-09
Unigene13778	39	89	13.5671	31.533	1.21675	Up	5.10382e-06	7.84431e-05
Unigene63361	39	89	24.7645	57.5584	1.21675	Up	5.10382e-06	7.84631e-05
Unigene64151	32	73	19.2833	44.803	1.21625	Up	3.71042e-05	0.000458911
Unigene71106	178	406	35.4958	82.4586	1.21602	Up	9.39248e-14	5.37773e-12
Unigene17720	119	271	262.457	608.743	1.21375	Up	0	0
Unigene44172	217	494	282.637	655.314	1.21324	Up	2.30926e-13	1.17776e-11
Unigene12358	76	173	25.6823	59.5415	1.21312	Up	2.0542e-10	6.59897e-09
Unigene30657	239	544	416.147	964.72	1.21302	Up	5.59774e-13	2.55624e-11
Unigene69199	99	225	34.2594	79.3014	1.21085	Up	4.4631e-13	2.10184e-11
Unigene12017	66	150	14.1968	32.8618	1.21085	Up	3.44836e-09	9.29329e-08
Unigene69978	33	75	9.80893	22.705	1.21085	Up	3.0878e-05	0.000390156
Unigene67077	55	125	25.6276	59.3209	1.21085	Up	7.00788e-08	1.54617e-06
Unigene60085	37	84	28.2694	65.3653	1.20928	Up	1.04397e-05	0.000148973
Unigene69692	74	168	23.2712	53.8084	1.20928	Up	4.1419e-10	1.27285e-08
Unigene55025	52	118	49.5766	114.58	1.20862	Up	1.70196e-07	3.49521e-06
Unigene24527	52	118	103.012	238.079	1.20862	Up	1.70196e-07	3.4964e-06
Unigene62654	30	68	19.8895	45.916	1.20699	Up	7.63656e-05	0.000864936
Unigene66177	34	77	17.3851	40.0998	1.20574	Up	2.56942e-05	0.000332397
Unigene45972	34	77	42.4459	97.9041	1.20574	Up	2.56942e-05	0.000332325
Unigene45616	34	77	42.7687	98.6486	1.20574	Up	2.56942e-05	0.000332254
Unigene6906	38	86	10.6178	24.4739	1.20476	Up	8.69484e-06	0.000127085
Unigene61373	38	86	27.1522	62.5855	1.20476	Up	8.69484e-06	0.000127054
Unigene3283	61	138	44.3528	102.194	1.20421	Up	1.68572e-08	4.10081e-07
Unigene3200	244	552	181.807	418.902	1.20421	Up	2.54908e-13	1.28484e-11
Unigene13475	46	104	17.9037	41.2259	1.2033	Up	1.0089e-06	1.78312e-05
Unigene70414	127	287	33.7472	77.6728	1.20264	Up	2.86438e-14	1.87737e-12
Unigene68368	31	70	12.297	28.2806	1.20151	Up	6.34694e-05	0.000736742
Unigene62950	31	70	20.1883	46.4291	1.20151	Up	6.34694e-05	0.0007366
Unigene64623	35	79	20.3497	46.7812	1.20092	Up	2.13788e-05	0.000282021
Unigene40514	113	255	160.445	368.757	1.20059	Up	2.62234e-13	1.31407e-11
Unigene69453	78	176	25.7018	59.0657	1.20045	Up	2.02574e-10	6.51797e-09
Unigene40074	43	97	61.5828	141.487	1.20007	Up	2.46358e-06	4.02356e-05
Unigene66340	47	106	23.6306	54.2795	1.19975	Up	8.41332e-07	1.51317e-05
Unigene66463	59	133	29.3076	67.2874	1.19906	Up	3.40938e-08	7.90443e-07
Unigene67731	261	588	112.577	258.308	1.19819	Up	1.89848e-13	9.93495e-12
Unigene2829	40	90	11.2145	25.699	1.19635	Up	6.02974e-06	9.11849e-05
Unigene17102	56	126	11.6372	26.6676	1.19635	Up	8.2643e-08	1.80356e-06
Unigene65010	69	155	38.9542	89.1231	1.19402	Up	2.83848e-09	7.71874e-08
Unigene65105	45	101	25.2327	57.68	1.19278	Up	1.7107e-06	2.89521e-05
Unigene24888	37	83	72.861	166.466	1.19201	Up	1.47976e-05	0.000203541
Unigene56607	50	112	44.7065	101.993	1.18992	Up	4.87672e-07	9.22838e-06
Unigene8918	159	356	53.2945	121.532	1.18927	Up	5.28466e-14	3.24146e-12
Unigene33005	42	94	69.474	158.363	1.18869	Up	4.1804e-06	6.52665e-05
Unigene15990	38	85	14.1571	32.2524	1.18788	Up	1.23102e-05	0.000172637
Unigene68227	43	96	17.3907	39.5434	1.18512	Up	3.48052e-06	5.51545e-05
Unigene65822	39	87	20.5778	46.7528	1.18396	Up	1.02404e-05	0.000146407
Unigene47796	61	136	72.5918	164.835	1.18315	Up	3.34422e-08	7.76532e-07
Unigene60583	96	214	71.5305	162.4	1.18292	Up	3.96016e-12	1.58599e-10
Unigene23373	35	78	71.0368	161.236	1.18254	Up	3.0272e-05	0.000383626
Unigene65571	75	167	40.4766	91.7935	1.18131	Up	9.639e-10	2.81019e-08
Unigene59938	120	267	92.3242	209.218	1.18023	Up	0	0
Unigene71297	81	180	13.7987	31.2305	1.17842	Up	2.33454e-10	7.44002e-09
Unigene41184	36	80	50.2524	113.736	1.17842	Up	2.51558e-05	0.000326413
Unigene23268	167	371	338.947	766.907	1.17799	Up	1.62981e-13	8.67977e-12
Unigene69501	95	211	31.0254	70.1826	1.17766	Up	6.8554e-12	2.66058e-10
Unigene68663	105	233	39.9276	90.2387	1.17636	Up	4.43646e-13	2.09257e-11
Unigene63011	32	71	20.7986	46.9999	1.17617	Up	7.47018e-05	0.000852019
Unigene51707	78	173	83.2407	188.036	1.17565	Up	5.61314e-10	1.69727e-08
Unigene64267	101	224	60.3135	136.237	1.17556	Up	1.63225e-12	6.94808e-11
Unigene64538	138	306	80.6613	182.163	1.17528	Up	1.57652e-13	8.43324e-12
Unigene17429	106	235	24.9949	56.4373	1.17502	Up	4.01234e-13	1.91958e-11
Unigene64618	51	113	29.6525	66.9148	1.17417	Up	5.72022e-07	1.06407e-05
Unigene71158	260	576	49.9799	112.771	1.17398	Up	4.20996e-13	1.99983e-11
Unigene66661	107	237	51.9804	117.262	1.1737	Up	3.36176e-13	1.64358e-11
Unigene13767	131	290	52.8519	119.163	1.17291	Up	5.72876e-14	3.4506e-12
Unigene54482	136	301	132.331	298.293	1.17258	Up	1.69864e-13	8.99071e-12
Unigene63737	47	104	29.1179	65.6218	1.17227	Up	1.67182e-06	2.83578e-05
Unigene61416	142	314	101.245	228.017	1.17129	Up	2.5957e-13	1.30289e-11
Unigene16883	234	517	30.0636	67.6503	1.17008	Up	4.3765e-13	2.06753e-11
Unigene47981	115	254	136.363	306.751	1.16962	Up	4.24106e-14	2.67769e-12
Unigene71334	289	638	47.4253	106.632	1.16891	Up	0	0
Unigene68679	58	128	22.0046	49.4595	1.16844	Up	1.13643e-07	2.40769e-06
Unigene45828	34	75	42.6067	95.7224	1.16778	Up	5.14586e-05	0.000612793
Unigene57206	34	75	29.6785	66.6773	1.16778	Up	5.14586e-05	0.000612672
Unigene13777	39	86	14.4645	32.4855	1.16728	Up	1.44356e-05	0.000198924
Unigene54208	88	194	86.3884	193.967	1.1669	Up	6.61584e-11	2.28755e-09
Unigene69076	59	130	20.8982	46.8978	1.16615	Up	9.47114e-08	2.04179e-06
Unigene58080	229	504	192.284	431.013	1.1645	Up	2.26708e-13	1.16215e-11
Unigene61384	131	288	93.6037	209.589	1.16292	Up	5.83978e-14	3.50695e-12
Unigene55882	76	167	70.0361	156.739	1.1622	Up	1.5773e-09	4.45827e-08
Unigene62631	178	391	118.248	264.547	1.16171	Up	9.39248e-14	5.37262e-12
Unigene24793	36	79	70.8918	158.443	1.16028	Up	3.54532e-05	0.000440572
Unigene60008	36	79	27.633	61.7598	1.16028	Up	3.54532e-05	0.000440481
Unigene70744	170	373	40.5193	90.5473	1.16006	Up	3.4972e-13	1.6974e-11
Unigene68920	225	493	81.7982	182.542	1.15808	Up	0	0
Unigene71010	89	195	18.7779	41.903	1.15802	Up	7.70702e-11	2.63012e-09
Unigene59050	63	138	50.5878	112.859	1.15766	Up	4.56826e-08	1.03912e-06
Unigene46249	58	127	71.8653	160.269	1.15712	Up	1.59139e-07	3.27706e-06
Unigene54800	74	162	70.9603	158.217	1.15682	Up	3.16578e-09	8.55471e-08
Unigene59532	69	151	54.0928	120.565	1.1563	Up	1.09646e-08	2.73245e-07
Unigene66277	112	245	56.6556	126.225	1.1557	Up	2.50244e-13	1.26345e-11
Unigene64763	59	129	33.9459	75.5924	1.155	Up	1.32549e-07	2.77312e-06
Unigene68525	124	271	48.2053	107.299	1.15437	Up	1.35447e-13	7.38316e-12
Unigene57961	143	312	120.685	268.179	1.15195	Up	0	0
Unigene68730	133	290	50.0002	111.038	1.15105	Up	9.63674e-14	5.49668e-12
Unigene41857	111	242	152.373	338.341	1.15087	Up	5.01376e-13	2.32124e-11
Unigene28057	100	218	183.794	408.075	1.15075	Up	7.6068e-12	2.92207e-10
Unigene69119	56	122	19.7089	43.7309	1.1498	Up	3.20854e-07	6.2362e-06
Unigene68460	112	244	43.9014	97.41	1.1498	Up	3.77032e-13	1.81388e-11
Unigene56997	45	98	39.5938	87.8202	1.14928	Up	4.756e-06	7.35099e-05
Unigene50494	68	148	75.2386	166.781	1.14841	Up	1.83574e-08	4.43354e-07
Unigene51897	64	139	67.8622	150.112	1.14536	Up	5.31328e-08	1.19416e-06
Unigene70611	188	408	46.8341	103.519	1.14426	Up	1.58096e-13	8.4495e-12
Unigene27466	65	141	120.808	266.904	1.1436	Up	4.42548e-08	1.00855e-06
Unigene44824	622	1349	797.579	1761.77	1.14332	Up	0	0
Unigene65755	95	206	50.3665	111.234	1.14307	Up	3.62494e-11	1.29119e-09
Unigene40156	48	104	68.4473	151.043	1.1419	Up	2.73106e-06	4.43038e-05
Unigene45835	61	132	76.4414	168.471	1.14008	Up	1.2826e-07	2.68994e-06
Unigene70086	165	357	47.7156	105.147	1.13988	Up	7.54952e-15	5.36238e-13
Unigene36375	49	106	76.1061	167.68	1.13963	Up	2.27018e-06	3.74117e-05
Unigene59610	49	106	38.3229	84.4348	1.13963	Up	2.27018e-06	3.74219e-05
Unigene66685	74	160	35.949	79.1642	1.1389	Up	6.14646e-09	1.58893e-07
Unigene13784	37	80	7.53271	16.588	1.1389	Up	4.12878e-05	0.000505876
Unigene66417	87	188	43.4119	95.5434	1.13807	Up	2.98538e-10	9.38999e-09
Unigene45754	50	108	62.6569	137.84	1.13745	Up	1.88715e-06	3.16449e-05
Unigene1228	101	218	19.7247	43.361	1.13639	Up	1.21922e-11	4.56134e-10
Unigene67927	38	82	15.9942	35.1518	1.13604	Up	3.42424e-05	0.000427732
Unigene48425	102	220	119.661	262.863	1.13535	Up	1.0014e-11	3.77691e-10
Unigene68158	116	250	47.3779	103.995	1.13422	Up	5.14922e-13	2.37301e-11
Unigene34037	110	237	178.388	391.448	1.1338	Up	1.69487e-12	7.20444e-11
Unigene65272	39	84	21.5758	47.3298	1.13334	Up	2.8402e-05	0.000363214
Unigene60765	39	84	28.7998	63.1768	1.13334	Up	2.8402e-05	0.000363137
Unigene43814	143	308	187.732	411.819	1.13334	Up	0	0
Unigene10648	65	140	16.3031	35.7634	1.13334	Up	6.16058e-08	1.37027e-06
Unigene62281	39	84	26.4934	58.1174	1.13334	Up	2.8402e-05	0.000363291
Unigene42173	52	112	70.7946	155.299	1.13334	Up	1.30422e-06	2.25868e-05
Unigene71151	46	99	8.87353	19.4503	1.13222	Up	5.52204e-06	8.43329e-05
Unigene65318	311	669	171.479	375.691	1.13151	Up	0	0
Unigene57195	53	114	46.2636	101.35	1.13139	Up	1.0843e-06	1.90688e-05
Unigene12237	53	114	16.1009	35.2722	1.13139	Up	1.0843e-06	1.90632e-05
Unigene20105	209	449	451.916	988.806	1.12963	Up	1.7053e-13	9.01804e-12
Unigene15932	48	103	13.991	30.5772	1.12796	Up	3.80988e-06	5.99322e-05
Unigene49681	258	553	292.307	638.114	1.12633	Up	2.57572e-13	1.2961e-11
Unigene58993	42	90	33.8073	73.7831	1.12596	Up	1.62164e-05	0.000221187
Unigene65984	64	137	33.2909	72.5804	1.12445	Up	1.0284e-07	2.20048e-06
Unigene34053	121	259	196.227	427.785	1.12437	Up	2.2271e-13	1.14361e-11
Unigene7601	57	122	31.9073	69.555	1.12427	Up	5.18236e-07	9.76076e-06
Unigene21022	50	107	106.719	232.599	1.12403	Up	2.62924e-06	4.27211e-05
Unigene1584	44	94	12.3779	26.9325	1.12158	Up	1.1166e-05	0.000158175
Unigene69210	177	378	61.1238	132.948	1.12106	Up	0	0
Unigene7447	127	271	27.0021	58.6835	1.11988	Up	1.07692e-13	6.07928e-12
Unigene65129	90	192	50.38	109.464	1.11953	Up	3.32326e-10	1.03769e-08
Unigene46215	91	194	112.754	244.82	1.11854	Up	2.76952e-10	8.75218e-09
Unigene65153	76	162	42.4712	92.2039	1.11834	Up	8.21268e-09	2.08196e-07
Unigene10387	309	658	38.3731	83.2239	1.1169	Up	6.77236e-13	3.04873e-11
Unigene61919	147	313	101.953	221.097	1.11677	Up	7.61612e-14	4.46681e-12
Unigene67990	62	132	25.8982	56.1571	1.11662	Up	2.06142e-07	4.16803e-06
Unigene67703	56	119	24.281	52.5507	1.11388	Up	8.65432e-07	1.55095e-05
Unigene66186	106	225	54.117	116.994	1.11228	Up	1.29874e-11	4.84377e-10
Unigene67045	82	174	38.3163	82.808	1.11181	Up	2.73898e-09	7.47178e-08
Unigene60514	82	174	61.2369	132.343	1.11181	Up	2.73898e-09	7.4684e-08
Unigene35959	148	314	230.956	499.057	1.11159	Up	0	0
Unigene67194	58	123	26.6871	57.6411	1.11095	Up	5.97824e-07	1.10762e-05
Unigene54242	42	89	41.2308	88.9849	1.10984	Up	2.2579e-05	0.000295652
Unigene17363	304	644	35.4251	76.4322	1.10941	Up	0	0
Unigene8568	43	91	21.1063	45.4923	1.10795	Up	1.8722e-05	0.000249709
Unigene8699	86	182	11.5655	24.9283	1.10795	Up	1.31764e-09	3.75605e-08
Unigene24153	70	148	139.506	300.407	1.10659	Up	4.7263e-08	1.07103e-06
Unigene20730	149	315	320.087	689.201	1.10646	Up	2.39142e-13	1.21555e-11
Unigene58393	88	186	72.7823	156.678	1.10615	Up	9.14194e-10	2.67824e-08
Unigene16646	564	1192	138.418	297.949	1.10604	Up	8.61756e-13	3.81663e-11
Unigene69604	214	452	68.4693	147.29	1.10513	Up	0	0
Unigene56815	72	152	63.8596	137.306	1.10442	Up	3.27176e-08	7.61468e-07
Unigene12180	90	190	42.7182	91.8495	1.10442	Up	6.34088e-10	1.89544e-08
Unigene69928	82	173	24.6618	52.9919	1.1035	Up	3.78184e-09	1.01151e-07
Unigene22534	64	135	132.331	284.295	1.10324	Up	1.97324e-07	4.00722e-06
Unigene52724	55	116	56.684	121.761	1.10304	Up	1.44311e-06	2.48209e-05
Unigene59651	141	297	110.016	236.019	1.10119	Up	0	0
Unigene59950	66	139	50.7783	108.919	1.10097	Up	1.36427e-07	2.84832e-06
Unigene54562	107	225	103.505	221.673	1.09873	Up	2.06196e-11	7.54545e-10
Unigene70189	147	309	41.2483	88.3082	1.09821	Up	7.927e-14	4.61321e-12
Unigene70425	609	1280	161.438	345.582	1.09805	Up	7.26974e-13	3.26045e-11
Unigene66527	60	126	29.6264	63.3654	1.09681	Up	5.71148e-07	1.06277e-05
Unigene27433	50	105	92.9293	198.758	1.09681	Up	5.06164e-06	7.78544e-05
Unigene16486	93	195	18.5455	39.6045	1.09459	Up	5.04744e-10	1.53547e-08
Unigene64003	62	130	37.7047	80.5194	1.09459	Up	3.94402e-07	7.5632e-06
Unigene35521	93	195	146.51	312.875	1.09459	Up	5.04744e-10	1.53624e-08
Unigene56425	43	90	38.7619	82.629	1.09201	Up	2.59662e-05	0.000335339
Unigene63994	78	163	47.5223	101.145	1.08975	Up	1.4962e-08	3.66047e-07
Unigene33830	56	117	91.263	194.199	1.08943	Up	1.65624e-06	2.81252e-05
Unigene65648	45	94	24.1285	51.3333	1.08916	Up	1.78378e-05	0.000239666
Unigene60353	945	1973	712.148	1514.32	1.08843	Up	1.93578e-12	8.15942e-11
Unigene23917	397	828	795.993	1690.84	1.08691	Up	6.12844e-13	2.77753e-11
Unigene13696	47	98	11.4079	24.2263	1.08654	Up	1.22607e-05	0.000172063
Unigene3743	47	98	12.0628	25.6171	1.08654	Up	1.22607e-05	0.000172023
Unigene15387	59	123	21.956	46.6186	1.08629	Up	9.48558e-07	1.68887e-05
Unigene69835	143	298	43.8447	93.0574	1.08572	Up	0	0
Unigene61651	48	100	33.7867	71.69	1.08531	Up	1.01668e-05	0.000145424
Unigene47075	73	152	88.7885	188.292	1.08452	Up	5.169e-08	1.16478e-06
Unigene57436	280	583	241.859	512.892	1.08449	Up	0	0
Unigene68269	136	283	54.7356	116.003	1.08362	Up	2.74892e-13	1.37521e-11
Unigene62731	50	104	33.0168	69.9442	1.083	Up	6.99348e-06	0.000104035
Unigene58114	75	156	62.8155	133.071	1.083	Up	3.57488e-08	8.25319e-07
Unigene16631	201	418	26.419	55.9563	1.08273	Up	5.10702e-15	3.68397e-13
Unigene15019	88	183	13.8369	29.3063	1.08269	Up	2.38292e-09	6.55091e-08
Unigene40978	76	158	106.538	225.58	1.08227	Up	2.9732e-08	6.94935e-07
Unigene69514	191	397	62.2544	131.789	1.08199	Up	6.59472e-14	3.92122e-12
Unigene23219	64	133	129.896	274.929	1.0817	Up	3.75258e-07	7.226e-06
Unigene238	77	160	14.7674	31.2527	1.08156	Up	2.4729e-08	5.85726e-07
Unigene68617	116	241	44.4168	93.9852	1.08133	Up	7.64966e-12	2.93666e-10
Unigene68464	129	268	50.565	106.991	1.08128	Up	4.20774e-13	2.00035e-11
Unigene57710	65	135	55.4223	117.235	1.08087	Up	3.11804e-07	6.07403e-06
Unigene56463	53	110	47.6465	100.717	1.07986	Up	3.99334e-06	6.26219e-05
Unigene66033	67	139	34.7422	73.4092	1.07927	Up	2.15314e-07	4.34473e-06
Unigene10957	41	85	15.2404	32.1799	1.07826	Up	5.23458e-05	0.000622251
Unigene56800	41	85	36.3645	76.7832	1.07826	Up	5.23458e-05	0.000622128
Unigene19232	124	257	269.886	569.699	1.07785	Up	1.87295e-12	7.91116e-11
Unigene8874	70	145	56.621	119.454	1.07705	Up	1.23618e-07	2.60619e-06
Unigene58548	42	87	34.4784	72.7395	1.07705	Up	4.33438e-05	0.000528273
Unigene17129	70	145	29.576	62.3968	1.07705	Up	1.23618e-07	2.6071e-06
Unigene66648	85	176	41.4145	87.3372	1.07646	Up	5.67288e-09	1.47155e-07
Unigene2279	57	118	13.2985	28.039	1.07617	Up	1.89461e-06	3.17435e-05
Unigene64035	57	118	34.6004	72.9527	1.07617	Up	1.89461e-06	3.17347e-05
Unigene71125	200	414	39.3843	83.0323	1.07605	Up	0	0
Unigene70602	172	356	43.0427	90.735	1.07589	Up	8.59312e-14	4.95301e-12
Unigene44933	132	273	168.608	355.156	1.07478	Up	5.1359e-13	2.3705e-11
Unigene62505	44	91	29.5263	62.1943	1.07478	Up	2.97336e-05	0.000377757
Unigene58974	44	91	35.4172	74.6029	1.07478	Up	2.97336e-05	0.000377836
Unigene62858	177	366	115.954	244.2	1.07451	Up	0	0
Unigene47287	74	153	89.3478	188.147	1.07435	Up	5.90394e-08	1.32051e-06
Unigene70641	359	742	88.5663	186.437	1.07386	Up	0	0
Unigene44029	60	124	78.4573	165.142	1.07373	Up	1.08419e-06	1.90724e-05
Unigene56276	120	248	108.766	228.936	1.07373	Up	4.83214e-12	1.90356e-10
Unigene16665	61	126	18.1643	38.2131	1.07296	Up	9.00282e-07	1.61149e-05
Unigene38470	95	196	140.936	296.147	1.07127	Up	9.0406e-10	2.64984e-08
Unigene61194	49	101	35.3943	74.304	1.06992	Up	1.16214e-05	0.000164009
Unigene51264	118	243	127.574	267.572	1.06859	Up	9.71578e-12	3.67826e-10
Unigene65135	255	525	142.502	298.809	1.06824	Up	0	0
Unigene60163	222	457	169.226	354.799	1.06805	Up	0	0
Unigene64702	52	107	30.0753	63.0295	1.06745	Up	6.62532e-06	9.89739e-05
Unigene55480	57	117	53.269	111.362	1.0639	Up	2.60332e-06	4.23227e-05
Unigene66054	96	197	49.6243	103.715	1.06351	Up	1.02892e-09	2.98963e-08
Unigene68104	216	443	88.7689	185.423	1.0627	Up	2.31148e-13	1.1779e-11
Unigene67159	166	340	76.7004	160.001	1.06077	Up	1.88294e-13	9.87076e-12
Unigene54143	42	86	41.3536	86.2413	1.06037	Up	5.97512e-05	0.000697344
Unigene51832	105	215	111.694	232.935	1.06037	Up	1.97333e-10	6.35611e-09
Unigene59502	44	90	34.5759	72.0305	1.05884	Up	4.09486e-05	0.000502231
Unigene52101	45	92	47.4117	98.7221	1.05813	Up	3.39084e-05	0.000423911
Unigene51859	69	141	73.3992	152.762	1.05745	Up	2.79522e-07	5.50931e-06
Unigene68070	69	141	28.4983	59.312	1.05745	Up	2.79522e-07	5.50751e-06
Unigene67818	47	96	20.0373	41.6836	1.05679	Up	2.32632e-05	0.000304083
Unigene69420	120	245	39.8189	82.7994	1.05617	Up	1.25271e-11	4.6779e-10
Unigene65092	120	245	67.2871	139.917	1.05617	Up	1.25271e-11	4.675e-10
Unigene62682	74	151	48.9626	101.757	1.05537	Up	1.10703e-07	2.35203e-06
Unigene1392	50	102	35.1945	73.1238	1.05499	Up	1.32357e-05	0.000183777
Unigene69690	451	920	141.963	294.945	1.05493	Up	1.94311e-12	8.18458e-11
Unigene70104	76	155	21.8444	45.3746	1.05462	Up	7.6467e-08	1.67912e-06
Unigene15208	102	208	20.5759	42.7342	1.05443	Up	4.667e-10	1.42694e-08
Unigene65728	51	104	27.1258	56.3377	1.05443	Up	1.09708e-05	0.000155666
Unigene11538	51	104	10.0911	20.9582	1.05443	Up	1.09708e-05	0.000155629
Unigene40955	77	157	107.94	224.153	1.05425	Up	6.35586e-08	1.41215e-06
Unigene24611	78	159	154.519	320.802	1.0539	Up	5.28326e-08	1.18874e-06
Unigene49834	54	110	60.9718	126.497	1.05289	Up	6.25278e-06	9.40854e-05
Unigene15682	54	110	11.6231	24.1143	1.05289	Up	6.25278e-06	9.40619e-05
Unigene50474	142	289	157.643	326.767	1.0516	Up	4.88054e-13	2.26828e-11
Unigene47587	145	295	173.805	360.138	1.05108	Up	1.06581e-13	6.02225e-12
Unigene12618	116	236	18.5302	38.3962	1.05108	Up	3.59866e-11	1.28487e-09
Unigene64761	153	311	88.0291	182.242	1.0498	Up	0	0
Unigene46185	64	130	79.5978	164.671	1.04879	Up	9.67398e-07	1.71987e-05
Unigene16224	67	136	16.2862	33.6695	1.04779	Up	5.5378e-07	1.03333e-05
Unigene70043	139	282	40.5871	83.864	1.04703	Up	6.84786e-13	3.08041e-11
Unigene33680	109	221	178.516	368.635	1.04614	Up	1.76009e-10	5.71203e-09
Unigene44582	76	154	98.2147	202.692	1.04528	Up	1.04353e-07	2.2281e-06
Unigene63965	87	176	53.1035	109.413	1.04291	Up	1.36749e-08	3.36745e-07
Unigene43223	45	91	59.7883	123.14	1.04236	Up	4.65254e-05	0.000562272
Unigene70574	227	459	57.3268	118.059	1.04222	Up	0	0
Unigene52032	47	95	49.6771	102.267	1.04169	Up	3.18954e-05	0.000400993
Unigene45215	48	97	61.076	125.706	1.04137	Up	2.6416e-05	0.0003402
Unigene68748	96	194	36.0085	74.1121	1.04137	Up	2.6061e-09	7.12867e-08
Unigene40495	51	103	72.4131	148.949	1.0405	Up	1.50216e-05	0.000206527
Unigene68976	157	317	56.5796	116.352	1.04014	Up	0	0
Unigene14	58	117	9.69093	19.9103	1.0388	Up	4.04522e-06	6.33201e-05
Unigene53408	119	240	120.026	246.543	1.03849	Up	3.81072e-11	1.35098e-09
Unigene68023	60	121	24.9682	51.2831	1.03839	Up	2.7839e-06	4.50881e-05
Unigene60263	183	369	138.539	284.512	1.0382	Up	2.8355e-13	1.415e-11
Unigene64785	63	127	36.1844	74.2912	1.03783	Up	1.59071e-06	2.71119e-05
Unigene62329	66	133	44.6517	91.6429	1.03731	Up	9.09786e-07	1.62802e-05
Unigene12609	134	270	35.6359	73.1307	1.03715	Up	2.38364e-12	9.83382e-11
Unigene34544	72	145	115.629	237.168	1.0364	Up	2.98356e-07	5.84419e-06
Unigene30716	74	149	128.174	262.851	1.03614	Up	2.05886e-07	4.16565e-06
Unigene68852	74	149	27.2317	55.8448	1.03614	Up	2.05886e-07	4.16425e-06
Unigene51064	81	163	88.1484	180.663	1.0353	Up	5.6335e-08	1.26377e-06
Unigene59712	85	171	66.1657	135.57	1.03488	Up	2.69024e-08	6.32726e-07
Unigene61997	174	350	120.176	246.2	1.03469	Up	1.19238e-13	6.61941e-12
Unigene38323	95	191	141.571	289.892	1.03399	Up	4.2568e-09	1.12753e-07
Unigene34976	108	217	172.606	353.22	1.03308	Up	3.90128e-10	1.20506e-08
Unigene60778	112	225	82.5229	168.847	1.03285	Up	1.87236e-10	6.05032e-09
Unigene932	141	283	24.1944	49.4579	1.03153	Up	9.02612e-13	3.98585e-11
Unigene4302	155	311	41.0885	83.9657	1.03107	Up	4.12114e-13	1.96695e-11
Unigene42145	434	870	590.862	1206.34	1.02974	Up	0	0
Unigene60995	93	186	67.7688	138.043	1.02642	Up	8.34762e-09	2.11084e-07
Unigene57357	75	150	64.9532	132.307	1.02642	Up	2.32514e-07	4.65902e-06
Unigene42997	54	108	72.3269	147.327	1.02642	Up	1.16695e-05	0.000164649
Unigene49105	166	332	191.35	389.774	1.02642	Up	2.00062e-13	1.04152e-11
Unigene44711	65	130	83.6726	170.438	1.02642	Up	1.49186e-06	2.55718e-05
Unigene16092	62	124	13.72	27.9471	1.02642	Up	2.61058e-06	4.24293e-05
Unigene11284	48	96	25.0469	51.0197	1.02642	Up	3.6093e-05	0.000447599
Unigene22573	120	240	248.121	505.414	1.02642	Up	5.84044e-11	2.03463e-09
Unigene13921	68	136	18.8569	38.4109	1.02642	Up	8.53348e-07	1.53112e-05
Unigene46770	48	96	58.8139	119.802	1.02642	Up	3.6093e-05	0.000447507
Unigene67580	61	122	26.8358	54.6636	1.02642	Up	3.14658e-06	5.04601e-05
Unigene44623	89	178	115.015	234.281	1.02642	Up	1.74541e-08	4.23574e-07
Unigene65383	83	166	45.4615	92.6035	1.02642	Up	5.28636e-08	1.189e-06
Unigene47930	71	142	84.1893	171.491	1.02642	Up	4.88534e-07	9.24179e-06
Unigene16634	118	236	33.5664	68.3736	1.02642	Up	8.43718e-11	2.86469e-09
Unigene59221	198	396	157.462	320.744	1.02642	Up	0	0
Unigene69035	45	90	16.0596	32.7129	1.02642	Up	6.36278e-05	0.000738154
Unigene68644	81	162	30.9078	62.9582	1.02642	Up	7.65236e-08	1.67914e-06
Unigene66213	58	116	29.5656	60.224	1.02642	Up	5.51374e-06	8.42275e-05
Unigene67395	131	262	58.964	120.107	1.02642	Up	7.8777e-12	3.01843e-10
Unigene38090	46	92	68.8602	140.266	1.02642	Up	5.26608e-05	0.000624885
Unigene57139	66	132	57.7637	117.663	1.02642	Up	1.23828e-06	2.15377e-05
Unigene61146	84	168	60.8087	123.865	1.02642	Up	4.3942e-08	1.0018e-06
Unigene50907	52	104	56.9638	116.033	1.02642	Up	1.69913e-05	0.00023066
Unigene62450	95	190	63.8795	130.12	1.02642	Up	5.77472e-09	1.49475e-07
Unigene33318	45	90	74.0661	150.87	1.02642	Up	6.36278e-05	0.000738296
Unigene64067	195	389	118.153	240.056	1.02272	Up	1.5099e-13	8.12018e-12
Unigene70888	111	221	24.8962	50.4843	1.01991	Up	4.12558e-10	1.26913e-08
Unigene43896	101	201	132.594	268.752	1.01926	Up	2.5913e-09	7.09463e-08
Unigene67817	86	171	36.664	74.249	1.01801	Up	4.11534e-08	9.42865e-07
Unigene71072	85	169	17.2624	34.956	1.01791	Up	4.95066e-08	1.11767e-06
Unigene69601	75	149	24.0195	48.6007	1.01677	Up	3.15404e-07	6.1382e-06
Unigene62396	75	149	50.637	102.458	1.01677	Up	3.15404e-07	6.14018e-06
Unigene16881	72	143	11.9577	24.1882	1.01637	Up	5.50532e-07	1.02886e-05
Unigene68199	72	143	29.2625	59.1926	1.01637	Up	5.50532e-07	1.02918e-05
Unigene70565	71	141	17.9441	36.2941	1.01622	Up	6.62974e-07	1.21895e-05
Unigene67317	141	280	64.0753	129.593	1.01615	Up	2.26862e-12	9.39792e-11
Unigene54306	65	129	63.6208	128.597	1.01528	Up	2.02602e-06	3.37949e-05
Unigene66805	195	387	93.495	188.981	1.01528	Up	1.5099e-13	8.11294e-12
Unigene66980	65	129	30.5452	61.7409	1.01528	Up	2.02602e-06	3.38042e-05
Unigene61096	64	127	46.4321	93.8415	1.01511	Up	2.4415e-06	3.99074e-05
Unigene61937	124	246	86.0015	173.769	1.01474	Up	5.15332e-11	1.80151e-09
Unigene64015	60	119	36.4884	73.7062	1.01435	Up	5.15476e-06	7.9125e-05
Unigene69387	59	117	19.7559	39.9011	1.01414	Up	6.21552e-06	9.35715e-05
Unigene55918	51	101	46.8674	94.5312	1.01221	Up	2.79142e-05	0.000357888
Unigene70722	192	380	45.9285	92.5801	1.01131	Up	0	0
Unigene14261	279	552	48.7334	98.2009	1.01082	Up	0	0
Unigene46444	227	449	280.217	564.505	1.01044	Up	0	0
Unigene70927	124	245	27.385	55.1075	1.00886	Up	6.9471e-11	2.39111e-09
Unigene63167	240	474	154.472	310.722	1.00827	Up	0	0
Unigene40995	80	158	112.145	225.58	1.00827	Up	1.68939e-07	3.47176e-06
Unigene60129	120	237	91.4733	183.999	1.00827	Up	1.44173e-10	4.73758e-09
Unigene57674	79	156	67.3594	135.472	1.00804	Up	2.03326e-07	4.11662e-06
Unigene58376	79	156	65.3386	131.408	1.00804	Up	2.03326e-07	4.11523e-06
Unigene38469	78	154	115.716	232.687	1.0078	Up	2.4473e-07	4.88107e-06
Unigene53767	78	154	77.9596	156.765	1.0078	Up	2.4473e-07	4.88268e-06
Unigene69533	77	152	24.9743	50.2111	1.00756	Up	2.94588e-07	5.77414e-06
Unigene35383	112	221	177.286	356.289	1.00697	Up	6.25958e-10	1.87206e-08
Unigene48775	71	140	82.4169	165.516	1.00596	Up	8.9771e-07	1.60737e-05
Unigene54430	70	138	68.1117	136.759	1.00566	Up	1.08125e-06	1.90318e-05
Unigene66751	69	136	33.2757	66.7992	1.00536	Up	1.30243e-06	2.25689e-05
Unigene63369	67	132	42.5442	85.3675	1.00473	Up	1.89036e-06	3.16811e-05
Unigene7130	162	319	42.5014	85.2377	1.00398	Up	0	0
Unigene17091	161	317	29.8729	59.9051	1.00384	Up	4.35208e-14	2.73346e-12
Unigene59081	61	120	48.8633	97.901	1.00257	Up	5.79478e-06	8.79851e-05
Unigene8338	86	169	30.6257	61.2953	1.00104	Up	7.51614e-08	1.65226e-06
Unigene61407	57	112	40.6406	81.331	1.00089	Up	1.22583e-05	0.00017207
Unigene66959	85	167	40.0576	80.1559	1.00073	Up	9.04258e-08	1.9571e-06
Unigene68784	245	0	91.2759	0.001	-16.4779	Down	1.66508e-73	4.19634e-71
Unigene26071	44	0	84.1413	0.001	-16.3605	Down	8.56666e-14	4.94249e-12
Unigene3616	61	0	54.542	0.001	-15.7351	Down	7.63124e-19	7.27298e-17
Unigene1952	47	0	46.9756	0.001	-15.5196	Down	1.10052e-14	7.59306e-13
Unigene35041	29	0	46.1251	0.001	-15.4933	Down	2.44842e-09	6.72791e-08
Unigene2743	121	0	37.9794	0.001	-15.2129	Down	1.14368e-36	2.04413e-34
Unigene48243	30	0	35.3198	0.001	-15.1082	Down	1.23541e-09	3.54346e-08
Unigene6204	24	0	30.421	0.001	-14.8928	Down	7.48586e-08	1.64621e-06
Unigene41008	20	0	28.0363	0.001	-14.775	Down	1.15486e-06	2.02034e-05
Unigene38864	18	0	26.4663	0.001	-14.6919	Down	4.53598e-06	7.03983e-05
Unigene9505	32	0	25.6332	0.001	-14.6457	Down	3.14536e-10	9.84691e-09
Unigene14466	26	0	25.3733	0.001	-14.631	Down	1.90589e-08	4.58091e-07
Unigene4534	20	0	24.6887	0.001	-14.5916	Down	1.15486e-06	2.01917e-05
Unigene11537	46	0	19.867	0.001	-14.2781	Down	2.18106e-14	1.45002e-12
Unigene61654	28	0	19.7089	0.001	-14.2666	Down	4.8524e-09	1.27242e-07
Unigene68100	42	0	17.2606	0.001	-14.0752	Down	3.36476e-13	1.64238e-11
Unigene6439	20	0	15.4593	0.001	-13.9162	Down	1.15486e-06	2.01976e-05
Unigene9061	22	0	15.0377	0.001	-13.8763	Down	2.94026e-07	5.76875e-06
Unigene64981	24	0	13.5724	0.001	-13.7284	Down	7.48586e-08	1.64681e-06
Unigene5621	16	0	13.3668	0.001	-13.7064	Down	1.78162e-05	0.00023975
Unigene58074	15	0	12.595	0.001	-13.6206	Down	3.5309e-05	0.000439324
Unigene57098	14	0	12.2529	0.001	-13.5808	Down	6.99772e-05	0.000802387
Unigene5403	16	0	12.1964	0.001	-13.5742	Down	1.78162e-05	0.000239536
Unigene16132	16	0	11.9487	0.001	-13.5446	Down	1.78162e-05	0.000239643
Unigene70326	42	0	11.3798	0.001	-13.4742	Down	3.36476e-13	1.64371e-11
Unigene6164	28	0	11.1336	0.001	-13.4426	Down	4.8524e-09	1.27187e-07
Unigene61647	15	0	10.5584	0.001	-13.3661	Down	3.5309e-05	0.000439505
Unigene5728	15	0	10.1481	0.001	-13.3089	Down	3.5309e-05	0.000439415
Unigene64480	17	0	9.98949	0.001	-13.2862	Down	8.98964e-06	0.000130949
Unigene63822	16	0	9.85708	0.001	-13.2669	Down	1.78162e-05	0.000239857
Unigene14860	49	0	9.42476	0.001	-13.2022	Down	2.8019e-15	2.08354e-13
Unigene15370	22	0	9.37916	0.001	-13.1952	Down	2.94026e-07	5.77063e-06
Unigene14679	16	0	8.92623	0.001	-13.1238	Down	1.78162e-05	0.000239589
Unigene3278	14	0	8.30035	0.001	-13.019	Down	6.99772e-05	0.000802692
Unigene66212	16	0	8.15602	0.001	-12.9936	Down	1.78162e-05	0.000239696
Unigene67762	16	0	6.87436	0.001	-12.747	Down	1.78162e-05	0.000239911
Unigene9539	14	0	5.52038	0.001	-12.4306	Down	6.99772e-05	0.000802539
Unigene2887	16	0	5.39577	0.001	-12.3976	Down	1.78162e-05	0.000239804
Unigene16083	17	0	4.95951	0.001	-12.276	Down	8.98964e-06	0.000130917
Unigene11028	17	0	3.87868	0.001	-11.9213	Down	8.98964e-06	0.000130885
Unigene5035	127	1	52.3228	0.419605	-6.96226	Down	1.21544e-36	2.16596e-34
Unigene6547	79	2	41.3536	1.06627	-5.27736	Down	2.86708e-21	3.14559e-19
Unigene11853	106	3	54.4531	1.56961	-5.11654	Down	8.8254e-28	1.26869e-25
Unigene14766	64	2	61.9094	1.97043	-4.97358	Down	5.48668e-17	4.66779e-15
Unigene29966	32	1	56.3112	1.79225	-4.97358	Down	5.45538e-09	1.42064e-07
Unigene57709	32	1	27.2848	0.868409	-4.97358	Down	5.45538e-09	1.42003e-07
Unigene14427	29	1	14.3838	0.505162	-4.83156	Down	3.88278e-08	8.91958e-07
Unigene10740	27	1	13.2528	0.499915	-4.72847	Down	1.4298e-07	2.97894e-06
Unigene32919	133	5	221.106	8.4659	-4.70693	Down	3.88322e-33	6.42577e-31
Unigene66352	26	1	13.0524	0.511294	-4.67402	Down	2.73926e-07	5.40786e-06
Unigene41204	724	28	1010.63	39.8076	-4.66607	Down	1.76302e-173	4.78341e-171
Unigene53946	110	5	109.283	5.0592	-4.43301	Down	1.06207e-26	1.474e-24
Unigene55155	64	3	60.6677	2.89636	-4.38862	Down	6.25934e-16	4.9091e-14
Unigene34415	64	3	103.283	4.93087	-4.38862	Down	6.25934e-16	4.90272e-14
Unigene63565	85	4	53.2584	2.5526	-4.38297	Down	9.13622e-21	9.72265e-19
Unigene1074	57	3	18.4333	0.988102	-4.22151	Down	5.42816e-14	3.30925e-12
Unigene70217	19	1	5.29548	0.283861	-4.22151	Down	2.49602e-05	0.000324084
Unigene39139	148	8	215.694	11.8746	-4.18303	Down	3.19304e-34	5.38729e-32
Unigene929	37	2	15.4554	0.850866	-4.18303	Down	2.07492e-09	5.7435e-08
Unigene58149	91	5	76.0237	4.25433	-4.15945	Down	1.89969e-21	2.09184e-19
Unigene680	18	1	6.60922	0.373965	-4.1435	Down	4.7221e-05	0.000569536
Unigene56019	18	1	16.4956	0.933359	-4.1435	Down	4.7221e-05	0.000569422
Unigene3917	108	6	100.931	5.71089	-4.1435	Down	3.66382e-25	4.80791e-23
Unigene66803	193	11	92.5361	5.37155	-4.1066	Down	1.11944e-43	2.28567e-41
Unigene2666	35	2	36.2978	2.11249	-4.10286	Down	7.36594e-09	1.87997e-07
Unigene37794	105	6	157.895	9.18935	-4.10286	Down	2.42886e-24	3.07995e-22
Unigene68559	138	8	53.3345	3.149	-4.0821	Down	1.74811e-31	2.79294e-29
Unigene61253	17	1	12.2263	0.732484	-4.06104	Down	8.91326e-05	0.000990357
Unigene43971	198	12	258.909	15.9815	-4.01797	Down	4.20138e-44	8.6665e-42
Unigene68194	144	9	58.5969	3.72999	-3.97358	Down	3.41074e-32	5.53744e-30
Unigene52327	32	2	33.5016	2.13255	-3.97358	Down	4.87646e-08	1.10174e-06
Unigene58980	62	4	49.906	3.27925	-3.92778	Down	1.89664e-14	1.275e-12
Unigene17903	77	5	169.825	11.2314	-3.91844	Down	1.24669e-17	1.10755e-15
Unigene67943	152	10	63.8146	4.27592	-3.89958	Down	1.85414e-33	3.10224e-31
Unigene9628	30	2	13.3399	0.90576	-3.88047	Down	1.70602e-07	3.50234e-06
Unigene2961	30	2	40.1816	2.72828	-3.88047	Down	1.70602e-07	3.50114e-06
Unigene29171	43	3	76.8953	5.46394	-3.81488	Down	3.5851e-10	1.11253e-08
Unigene57351	138	10	119.514	8.82049	-3.76018	Down	1.06763e-29	1.6363e-27
Unigene67007	165	12	77.4279	5.7352	-3.75494	Down	3.30914e-35	5.76068e-33
Unigene4345	343	25	96.7384	7.18122	-3.75179	Down	1.37983e-71	3.44861e-69
Unigene6709	301	23	114.591	8.91793	-3.68364	Down	4.16216e-62	1.01498e-59
Unigene60729	26	2	19.1999	1.50421	-3.67402	Down	2.04216e-06	3.40076e-05
Unigene42144	78	6	106.192	8.31957	-3.67402	Down	4.75404e-17	4.05595e-15
Unigene21486	52	4	109.574	8.58453	-3.67402	Down	9.24882e-12	3.5103e-10
Unigene9960	100	8	34.7509	2.83145	-3.61744	Down	2.96494e-21	3.24115e-19
Unigene10760	37	3	55.3876	4.57388	-3.59807	Down	1.44342e-08	3.53566e-07
Unigene55427	84	7	78.724	6.68158	-3.55854	Down	7.8409e-18	7.03846e-16
Unigene63509	96	8	60.3793	5.1246	-3.55854	Down	3.36858e-20	3.49827e-18
Unigene47175	702	59	850.702	72.8191	-3.54626	Down	2.47828e-138	6.63441e-136
Unigene6287	23	2	15.0377	1.33179	-3.49714	Down	1.28359e-05	0.000179135
Unigene14771	69	6	71.7835	6.35741	-3.49714	Down	1.13237e-14	7.79496e-13
Unigene5717	80	7	23.5256	2.09653	-3.48815	Down	8.80322e-17	7.3441e-15
Unigene60074	56	5	42.7861	3.89079	-3.45901	Down	4.93048e-12	1.93976e-10
Unigene56445	122	11	109.677	10.0717	-3.44489	Down	1.14966e-24	1.48281e-22
Unigene9169	66	6	53.3855	4.94293	-3.43301	Down	6.89118e-14	4.0854e-12
Unigene70713	22	2	5.27026	0.487969	-3.43301	Down	2.35612e-05	0.000307711
Unigene51279	32	3	34.5964	3.30336	-3.38862	Down	2.9909e-07	5.85666e-06
Unigene32458	21	2	35.266	3.42074	-3.3659	Down	4.31168e-05	0.000526039
Unigene56878	21	2	18.5759	1.80183	-3.3659	Down	4.31168e-05	0.000525932
Unigene4335	21	2	24.1229	2.33988	-3.3659	Down	4.31168e-05	0.000526252
Unigene18785	21	2	46.0092	4.46282	-3.3659	Down	4.31168e-05	0.000526146
Unigene43181	31	3	41.3536	4.07592	-3.34281	Down	5.44872e-07	1.0205e-05
Unigene22165	195	19	405.733	40.2636	-3.33298	Down	1.58349e-37	2.90787e-35
Unigene23471	41	4	83.2145	8.26853	-3.33113	Down	7.22172e-09	1.84629e-07
Unigene63637	192	19	119.847	12.0791	-3.31061	Down	9.3414e-37	1.67958e-34
Unigene65580	20	2	10.7937	1.09932	-3.29551	Down	7.86434e-05	0.000886899
Unigene67235	20	2	9.16422	0.933359	-3.29551	Down	7.86434e-05	0.000886733
Unigene40182	20	2	28.5197	2.90468	-3.29551	Down	7.86434e-05	0.000886567
Unigene24368	20	2	39.8588	4.05955	-3.29551	Down	7.86434e-05	0.000886401
Unigene56331	20	2	18.0781	1.84122	-3.29551	Down	7.86434e-05	0.000886235
Unigene28846	169	17	305.519	31.3007	-3.287	Down	2.53588e-32	4.13939e-30
Unigene41693	29	3	39.9751	4.21178	-3.2466	Down	1.79496e-06	3.02253e-05
Unigene16806	29	3	6.40883	0.675236	-3.2466	Down	1.79496e-06	3.02169e-05
Unigene70914	67	7	14.8862	1.58402	-3.23231	Down	2.03808e-13	1.0601e-11
Unigene31111	28	3	48.2458	5.26473	-3.19597	Down	3.24486e-06	5.17468e-05
Unigene54650	158	17	152.393	16.6998	-3.1899	Down	1.60922e-29	2.42928e-27
Unigene4996	469	51	196.155	21.7245	-3.1746	Down	2.75998e-84	7.07412e-82
Unigene15500	73	8	19.6505	2.19328	-3.1634	Down	3.01018e-14	1.96864e-12
Unigene3545	91	10	84.5657	9.46468	-3.15945	Down	1.98735e-17	1.74242e-15
Unigene64589	27	3	15.7537	1.78277	-3.1435	Down	5.84892e-06	8.86954e-05
Unigene26005	189	21	361.425	40.9006	-3.1435	Down	1.43803e-34	2.43991e-32
Unigene6184	35	4	50.3435	5.85987	-3.10286	Down	2.4903e-07	4.95534e-06
Unigene10664	26	3	12.5022	1.46923	-3.08906	Down	1.05104e-05	0.000149839
Unigene69523	26	3	8.44945	0.992955	-3.08906	Down	1.05104e-05	0.000149875
Unigene58750	1607	190	1306.24	157.295	-3.05388	Down	4.33708e-274	1.19833e-271
Unigene55870	42	5	38.7042	4.6928	-3.04397	Down	1.93781e-08	4.65207e-07
Unigene68820	25	3	9.24102	1.12942	-3.03247	Down	1.88249e-05	0.000250858
Unigene16412	25	3	6.03261	0.737293	-3.03247	Down	1.88249e-05	0.000251025
Unigene66938	25	3	11.7984	1.44198	-3.03247	Down	1.88249e-05	0.000250969
Unigene13322	25	3	9.06876	1.10836	-3.03247	Down	1.88249e-05	0.000250803
Unigene14351	25	3	24.6152	3.00842	-3.03247	Down	1.88249e-05	0.000250914
Unigene44662	250	31	321.818	40.6429	-2.98517	Down	4.339e-43	8.68276e-41
Unigene48318	24	3	28.2558	3.59725	-2.97358	Down	3.35984e-05	0.000420472
Unigene22392	24	3	49.6243	6.31768	-2.97358	Down	3.35984e-05	0.000420385
Unigene5550	24	3	6.61657	0.842357	-2.97358	Down	3.35984e-05	0.000420297
Unigene1520	48	6	27.0986	3.44993	-2.97358	Down	2.7026e-09	7.37923e-08
Unigene32238	104	13	174.651	22.2348	-2.97358	Down	1.10359e-18	1.04026e-16
Unigene56160	31	4	28.2526	3.71287	-2.92778	Down	2.51114e-06	4.09346e-05
Unigene70167	23	3	6.49237	0.862482	-2.91218	Down	5.97402e-05	0.000697486
Unigene44238	23	3	29.9569	3.97964	-2.91218	Down	5.97402e-05	0.000697621
Unigene44184	23	3	29.9569	3.97964	-2.91218	Down	5.97402e-05	0.000697351
Unigene58516	130	17	106.984	14.2488	-2.90848	Down	1.54258e-22	1.79026e-20
Unigene44524	84	11	108.553	14.478	-2.90647	Down	5.00902e-15	3.63067e-13
Unigene41431	38	5	52.6003	7.04901	-2.89958	Down	1.91958e-07	3.90351e-06
Unigene167	38	5	12.4965	1.67467	-2.89958	Down	1.91958e-07	3.90483e-06
Unigene19909	45	6	97.3025	13.2134	-2.88047	Down	1.48989e-08	3.64651e-07
Unigene53458	30	4	30.2587	4.10906	-2.88047	Down	4.44172e-06	6.89887e-05
Unigene40250	177	24	252.399	34.8561	-2.85622	Down	1.21018e-29	1.85007e-27
Unigene43885	115	16	150.973	21.3932	-2.81907	Down	1.66731e-19	1.65176e-17
Unigene43720	343	48	452.088	64.4353	-2.81068	Down	4.10824e-55	9.59115e-53
Unigene68582	57	8	21.9525	3.138	-2.80647	Down	2.83748e-10	8.95754e-09
Unigene69529	28	4	9.09048	1.32264	-2.78093	Down	1.37566e-05	0.000190221
Unigene34857	28	4	44.7497	6.51097	-2.78093	Down	1.37566e-05	0.000190265
Unigene29245	28	4	50.0713	7.28525	-2.78093	Down	1.37566e-05	0.000190134
Unigene63419	28	4	17.7117	2.577	-2.78093	Down	1.37566e-05	0.000190177
Unigene41955	76	11	104.328	15.3791	-2.76208	Down	4.39158e-13	2.07303e-11
Unigene42771	82	12	110.276	16.4362	-2.74617	Down	6.14612e-14	3.67626e-12
Unigene50256	34	5	37.8726	5.67244	-2.73911	Down	1.82168e-06	3.06154e-05
Unigene2064	265	39	144.193	21.6131	-2.73803	Down	8.49492e-42	1.66128e-39
Unigene4087	129	19	136.348	20.4534	-2.73688	Down	4.36446e-21	4.71965e-19
Unigene6680	27	4	17.3781	2.62212	-2.72847	Down	2.40776e-05	0.000313639
Unigene31473	27	4	46.0431	6.94727	-2.72847	Down	2.40776e-05	0.000313571
Unigene70752	53	8	12.5691	1.93229	-2.7015	Down	2.60568e-09	7.13076e-08
Unigene23962	106	16	212.532	32.6732	-2.7015	Down	2.39452e-17	2.08424e-15
Unigene11282	66	10	50.7783	7.83588	-2.69605	Down	2.85898e-11	1.02809e-09
Unigene13551	33	5	38.5772	5.95305	-2.69605	Down	3.17278e-06	5.07182e-05
Unigene37112	395	60	602.199	93.1639	-2.6924	Down	1.92746e-60	4.60702e-58
Unigene59943	466	71	358.526	55.6347	-2.68802	Down	6.92712e-71	1.72414e-68
Unigene9406	59	9	54.8283	8.51822	-2.6863	Down	3.58088e-10	1.11179e-08
Unigene69649	72	11	22.8815	3.56039	-2.68407	Down	3.96624e-12	1.58737e-10
Unigene15253	301	46	57.9961	9.02701	-2.68364	Down	2.79904e-46	5.99981e-44
Unigene67083	26	4	12.0978	1.8956	-2.67402	Down	4.19754e-05	0.000513674
Unigene49559	51	8	57.9802	9.26303	-2.646	Down	7.79312e-09	1.98395e-07
Unigene64118	82	13	49.5035	7.99317	-2.63069	Down	2.28018e-13	1.16688e-11
Unigene60476	44	7	32.9331	5.3362	-2.62566	Down	9.88532e-08	2.12121e-06
Unigene15151	25	4	14.2598	2.32374	-2.61744	Down	7.28696e-05	0.000833015
Unigene10637	25	4	5.81216	0.947134	-2.61744	Down	7.28696e-05	0.000832857
Unigene42665	50	8	67.516	11.0022	-2.61744	Down	1.34297e-08	3.31521e-07
Unigene32026	206	33	347.707	56.7302	-2.61569	Down	2.65412e-31	4.20699e-29
Unigene57381	31	5	26.7772	4.39873	-2.60585	Down	9.52486e-06	0.000137911
Unigene58346	31	5	25.6392	4.21178	-2.60585	Down	9.52486e-06	0.000137878
Unigene33739	313	51	510.095	84.6506	-2.59117	Down	2.73004e-46	5.8728e-44
Unigene60390	436	72	327.821	55.1361	-2.57184	Down	2.53598e-63	6.20934e-61
Unigene59277	391	65	310.201	52.5211	-2.56224	Down	1.00825e-56	2.37226e-54
Unigene17828	42	7	92.632	15.724	-2.55854	Down	2.92158e-07	5.74333e-06
Unigene2746	90	15	22.625	3.84053	-2.55854	Down	3.81554e-14	2.44491e-12
Unigene17088	36	6	5.81534	0.987137	-2.55854	Down	2.17624e-06	3.6051e-05
Unigene5577	60	10	35.8946	6.093	-2.55854	Down	7.41204e-10	2.19601e-08
Unigene13649	101	17	69.323	11.8839	-2.54433	Down	1.27438e-15	9.79077e-14
Unigene5798	83	14	101.324	17.4066	-2.54126	Down	4.66238e-13	2.17697e-11
Unigene50413	41	7	45.5167	7.91476	-2.52378	Down	5.00042e-07	9.44466e-06
Unigene9291	29	5	5.87509	1.03167	-2.50963	Down	2.81636e-05	0.000360471
Unigene15089	40	7	18.2778	3.25773	-2.48815	Down	8.53184e-07	1.53128e-05
Unigene43231	34	6	45.1734	8.1191	-2.47608	Down	6.3666e-06	9.56308e-05
Unigene46983	85	15	103.765	18.65	-2.47608	Down	5.41296e-13	2.48127e-11
Unigene11375	1739	308	122.668	22.1276	-2.47084	Down	3.17284e-236	8.72647e-234
Unigene37626	107	19	161.638	29.2325	-2.46712	Down	5.98792e-16	4.70849e-14
Unigene30395	45	8	78.7687	14.2621	-2.46543	Down	1.96298e-07	3.98773e-06
Unigene48721	28	5	32.6169	5.93209	-2.45901	Down	4.81278e-05	0.000577007
Unigene63619	28	5	17.5108	3.18471	-2.45901	Down	4.81278e-05	0.000577122
Unigene16626	39	7	13.3013	2.43155	-2.45163	Down	1.45099e-06	2.49494e-05
Unigene14913	50	9	24.5786	4.50592	-2.44751	Down	4.53704e-08	1.03241e-06
Unigene38358	61	11	90.4957	16.6205	-2.44489	Down	1.45082e-09	4.11622e-08
Unigene60278	72	13	54.5072	10.0235	-2.44306	Down	4.71038e-11	1.65242e-09
Unigene12141	33	6	9.80012	1.81477	-2.43301	Down	1.0829e-05	0.000153945
Unigene29870	235	43	415.747	77.4788	-2.42383	Down	1.15097e-32	1.889e-30
Unigene42766	120	22	161.38	30.1331	-2.42104	Down	2.28472e-17	1.99154e-15
Unigene16688	49	9	10.5332	1.97043	-2.41836	Down	7.67314e-08	1.68125e-06
Unigene12719	98	18	133.972	25.0619	-2.41836	Down	2.03952e-14	1.36193e-12
Unigene17194	27	5	11.0686	2.08763	-2.40654	Down	8.18754e-05	0.00091956
Unigene68379	54	10	21.3949	4.03524	-2.40654	Down	1.7766e-08	4.30796e-07
Unigene53599	728	135	732.046	138.259	-2.40456	Down	6.9946e-97	1.81597e-94
Unigene8337	43	8	24.5693	4.65551	-2.39984	Down	5.62526e-07	1.04802e-05
Unigene62046	118	22	81.1596	15.4111	-2.39679	Down	6.44022e-17	5.44059e-15
Unigene26105	150	28	286.845	54.5341	-2.39504	Down	4.164e-21	4.51098e-19
Unigene66814	32	6	15.3206	2.9257	-2.38862	Down	1.83463e-05	0.000245732
Unigene66275	32	6	16.1873	3.09122	-2.38862	Down	1.83463e-05	0.000245786
Unigene49016	85	16	97.9805	18.7843	-2.38297	Down	1.73359e-12	7.35347e-11
Unigene49449	461	87	525.903	101.083	-2.37926	Down	3.15778e-61	7.63866e-59
Unigene53043	37	7	37.7798	7.27963	-2.37568	Down	4.15354e-06	6.48808e-05
Unigene71398	1414	269	206.713	40.052	-2.36768	Down	4.43038e-183	1.20749e-180
Unigene40423	225	43	319.469	62.1826	-2.3611	Down	1.97722e-30	3.07736e-28
Unigene68949	68	13	24.6131	4.7924	-2.3606	Down	3.76928e-10	1.16668e-08
Unigene64146	31	6	18.6807	3.68243	-2.34281	Down	3.09526e-05	0.000390935
Unigene67719	345	67	149.002	29.4715	-2.33794	Down	2.6184e-45	5.51448e-43
Unigene16430	41	8	26.0845	5.18374	-2.33113	Down	1.59144e-06	2.71166e-05
Unigene25125	297	58	581.397	115.637	-2.32992	Down	4.52302e-39	8.62136e-37
Unigene52726	305	60	314.339	62.98	-2.31935	Down	7.1756e-40	1.37646e-37
Unigene50976	274	54	299.165	60.0492	-2.31672	Down	6.2459e-36	1.10325e-33
Unigene49544	422	84	479.758	97.2618	-2.30236	Down	4.47124e-54	1.02792e-51
Unigene65917	40	8	20.9385	4.2651	-2.29551	Down	2.66302e-06	4.32117e-05
Unigene21376	90	18	190.863	38.878	-2.29551	Down	1.24195e-12	5.38175e-11
Unigene4770	50	10	75.5316	15.3855	-2.29551	Down	1.40315e-07	2.92544e-06
Unigene13762	55	11	28.6996	5.84601	-2.29551	Down	3.24438e-08	7.55972e-07
Unigene13619	95	19	36.0421	7.34164	-2.29551	Down	2.9268e-13	1.45454e-11
Unigene39622	35	7	50.5633	10.2996	-2.29551	Down	1.17143e-05	0.000165205
Unigene42517	65	13	87.7708	17.8786	-2.29551	Down	1.75324e-09	4.91635e-08
Unigene62573	75	15	50.0245	10.1898	-2.29551	Down	9.57932e-11	3.21086e-09
Unigene36093	214	43	333.949	68.3422	-2.28878	Down	5.24316e-28	7.59162e-26
Unigene57181	89	18	77.6879	16.0026	-2.27939	Down	2.0603e-12	8.63591e-11
Unigene70516	795	161	204.676	42.2162	-2.27747	Down	4.64656e-99	1.21685e-96
Unigene69894	79	16	23.9336	4.93689	-2.27736	Down	3.72864e-11	1.325e-09
Unigene71165	49	10	9.32715	1.93868	-2.26636	Down	2.33536e-07	4.67483e-06
Unigene27422	230	47	427.475	88.968	-2.26448	Down	1.27859e-29	1.94971e-27
Unigene16643	127	26	29.1368	6.07525	-2.26182	Down	5.51916e-17	4.68879e-15
Unigene17489	73	15	161.003	33.6943	-2.25651	Down	2.63516e-10	8.3407e-09
Unigene49672	58	12	65.7125	13.847	-2.2466	Down	2.0755e-08	4.95692e-07
Unigene69341	29	6	9.77984	2.06081	-2.2466	Down	8.69256e-05	0.00097013
Unigene39036	48	10	70.2644	14.909	-2.23661	Down	3.87496e-07	7.45212e-06
Unigene14736	38	8	17.8319	3.82346	-2.22151	Down	7.37484e-06	0.000109089
Unigene59991	57	12	43.7522	9.38124	-2.22151	Down	3.43212e-08	7.95409e-07
Unigene4042	95	20	50.4473	10.8168	-2.22151	Down	8.51898e-13	3.77853e-11
Unigene8546	232	49	176.037	37.8674	-2.21685	Down	3.92424e-29	5.86523e-27
Unigene62898	33	7	21.5758	4.66126	-2.21062	Down	3.25038e-05	0.00040796
Unigene2220	80	17	17.2869	3.74136	-2.20804	Down	6.5138e-11	2.25486e-09
Unigene63782	384	82	237.454	51.6436	-2.20099	Down	8.77394e-47	1.90101e-44
Unigene10817	350	75	36.8875	8.05056	-2.19597	Down	1.14497e-42	2.27608e-40
Unigene17090	56	12	26.6184	5.80936	-2.19597	Down	5.65982e-08	1.26826e-06
Unigene19341	56	12	121.884	26.6007	-2.19597	Down	5.65982e-08	1.26779e-06
Unigene12849	93	20	29.2185	6.39967	-2.19081	Down	2.2999e-12	9.51441e-11
Unigene32316	65	14	109.157	23.9452	-2.18859	Down	5.05588e-09	1.32175e-07
Unigene70911	37	8	8.22624	1.81152	-2.18303	Down	1.22012e-05	0.000171428
Unigene13182	37	8	25.9336	5.71089	-2.18303	Down	1.22012e-05	0.000171388
Unigene57394	401	87	346.376	76.5379	-2.17809	Down	3.60342e-48	7.89254e-46
Unigene59114	447	97	357.199	78.9455	-2.1778	Down	1.69609e-53	3.86971e-51
Unigene56000	46	10	42.1554	9.33359	-2.17521	Down	1.05654e-06	1.86349e-05
Unigene11464	211	46	87.256	19.3742	-2.17112	Down	5.4562e-26	7.36868e-24
Unigene13948	55	12	55.1381	12.2525	-2.16998	Down	9.30696e-08	2.01071e-06
Unigene70528	183	40	46.8588	10.4317	-2.16735	Down	1.08195e-22	1.26789e-20
Unigene48812	32	7	37.1456	8.27579	-2.16622	Down	5.3785e-05	0.00063622
Unigene41700	32	7	44.1105	9.8275	-2.16622	Down	5.3785e-05	0.000636095
Unigene11418	41	9	29.1698	6.52147	-2.16121	Down	4.59534e-06	7.12094e-05
Unigene57728	318	70	270.446	60.6324	-2.15718	Down	4.34042e-38	8.09401e-36
Unigene27095	59	13	110.276	24.7472	-2.15578	Down	3.55378e-08	8.22023e-07
Unigene67726	195	43	84.2187	18.9145	-2.15465	Down	6.44604e-24	7.98898e-22
Unigene6223	45	10	61.5177	13.9233	-2.1435	Down	1.73574e-06	2.93595e-05
Unigene30984	90	20	155.076	35.0982	-2.1435	Down	1.00656e-11	3.78926e-10
Unigene17275	94	21	14.7383	3.35346	-2.13585	Down	3.88486e-12	1.55894e-10
Unigene71214	223	50	40.9632	9.35432	-2.13062	Down	8.91956e-27	1.24652e-24
Unigene17251	49	11	18.9598	4.33494	-2.12886	Down	6.57272e-07	1.20958e-05
Unigene50303	49	11	54.5811	12.4794	-2.12886	Down	6.57272e-07	1.20921e-05
Unigene63077	414	93	267.506	61.2025	-2.12791	Down	2.7594e-48	6.06595e-46
Unigene5257	40	9	25.9983	5.95773	-2.12558	Down	7.54472e-06	0.000111465
Unigene51616	373	84	399.35	91.5961	-2.12429	Down	1.41702e-43	2.88349e-41
Unigene69205	142	32	49.0884	11.2666	-2.12333	Down	1.63644e-17	1.44527e-15
Unigene39195	31	7	45.1792	10.3903	-2.12042	Down	8.85808e-05	0.000984952
Unigene67736	217	49	93.5981	21.5257	-2.12042	Down	6.01266e-26	8.10203e-24
Unigene5992	31	7	16.2273	3.73196	-2.12042	Down	8.85808e-05	0.000984771
Unigene17288	31	7	11.0872	2.54984	-2.12042	Down	8.85808e-05	0.000985134
Unigene27149	53	12	99.0616	22.8436	-2.11654	Down	2.49438e-07	4.96182e-06
Unigene26951	92	21	172.933	40.2034	-2.10482	Down	1.02744e-11	3.86305e-10
Unigene20112	35	8	75.6797	17.6179	-2.10286	Down	3.29786e-05	0.000413489
Unigene42328	393	90	532.851	124.282	-2.10011	Down	3.48828e-45	7.32089e-43
Unigene16543	61	14	12.6524	2.95749	-2.09696	Down	3.61272e-08	8.33735e-07
Unigene48314	139	32	163.648	38.3707	-2.09252	Down	6.96556e-17	5.86792e-15
Unigene62559	169	39	112.949	26.547	-2.08906	Down	3.5358e-20	3.65303e-18
Unigene996	52	12	40.1004	9.42497	-2.08906	Down	4.06468e-07	7.77725e-06
Unigene15555	95	22	23.2978	5.49499	-2.084	Down	6.41438e-12	2.49585e-10
Unigene17298	56	13	10.3211	2.44025	-2.08049	Down	1.54274e-07	3.19326e-06
Unigene14436	56	13	19.6462	4.64502	-2.08049	Down	1.54274e-07	3.19107e-06
Unigene47837	56	13	66.6417	15.7563	-2.08049	Down	1.54274e-07	3.19216e-06
Unigene15356	103	24	24.3569	5.78029	-2.07512	Down	9.52366e-13	4.1902e-11
Unigene44272	47	11	61.2163	14.592	-2.06874	Down	1.74669e-06	2.95281e-05
Unigene13659	68	16	17.658	4.23162	-2.06104	Down	8.52762e-09	2.15455e-07
Unigene70587	34	8	8.53427	2.04518	-2.06104	Down	5.3857e-05	0.000636322
Unigene65581	34	8	18.3195	4.39013	-2.06104	Down	5.3857e-05	0.000636197
Unigene54840	34	8	32.6034	7.81317	-2.06104	Down	5.3857e-05	0.000636072
Unigene15270	34	8	2.1191	0.507826	-2.06104	Down	5.3857e-05	0.000636447
Unigene52139	85	20	89.5555	21.4613	-2.06104	Down	1.13437e-10	3.75834e-09
Unigene13671	110	26	12.8138	3.08469	-2.0545	Down	2.28534e-13	1.16754e-11
Unigene62336	165	39	111.629	26.8727	-2.0545	Down	2.38872e-19	2.33951e-17
Unigene69043	38	9	13.5469	3.26776	-2.05158	Down	2.00922e-05	0.000265981
Unigene27967	38	9	69.8416	16.8471	-2.05158	Down	2.00922e-05	0.000266039
Unigene12434	38	9	43.4999	10.493	-2.05158	Down	2.00922e-05	0.000266098
Unigene65721	109	26	57.9748	14.0844	-2.04132	Down	3.67954e-13	1.77304e-11
Unigene64329	67	16	39.866	9.6962	-2.03967	Down	1.37763e-08	3.38827e-07
Unigene274	175	42	62.9978	15.3989	-2.03247	Down	3.59714e-20	3.71004e-18
Unigene46654	236	57	290.244	71.3968	-2.02333	Down	1.55645e-26	2.1404e-24
Unigene14529	91	22	18.5264	4.56169	-2.02194	Down	4.33732e-11	1.53046e-09
Unigene15967	62	15	27.3485	6.73886	-2.02089	Down	5.82984e-08	1.3049e-06
Unigene50511	95	23	105.113	25.9187	-2.01987	Down	1.6663e-11	6.12735e-10
Unigene9805	33	8	17.868	4.41169	-2.01797	Down	8.75366e-05	0.000975142
Unigene21159	33	8	69.9829	17.2791	-2.01797	Down	8.75366e-05	0.000974781
Unigene16121	33	8	23.13	5.71089	-2.01797	Down	8.75366e-05	0.000975322
Unigene17362	33	8	9.7738	2.4132	-2.01797	Down	8.75366e-05	0.000974601
Unigene53463	33	8	33.2846	8.21812	-2.01797	Down	8.75366e-05	0.000974962
Unigene41142	107	26	149.361	36.9642	-2.01461	Down	9.49048e-13	4.17866e-11
Unigene50390	41	10	45.5167	11.3068	-2.0092	Down	1.21851e-05	0.000171243
Unigene22768	90	22	184.935	46.0419	-2.006	Down	6.95998e-11	2.39418e-09
Unigene15994	45	11	11.7223	2.9184	-2.006	Down	4.57606e-06	7.09289e-05
Unigene15787	45	11	8.75722	2.18022	-2.006	Down	4.57606e-06	7.09472e-05
Unigene14311	102	25	35.0047	8.73814	-2.00215	Down	3.9501e-12	1.58301e-10
Unigene12729	53	13	28.6502	7.15728	-2.00106	Down	6.51704e-07	1.1997e-05
Unigene68322	110	27	44.0038	11.0006	-2.00005	Down	5.85484e-13	2.66758e-11
Unigene68944	65	16	23.5272	5.89834	-1.99595	Down	3.56686e-08	8.24415e-07
Unigene37907	446	110	667.645	167.709	-1.99312	Down	8.13002e-48	1.77426e-45
Unigene1789	93	23	15.4764	3.89823	-1.98918	Down	4.2781e-11	1.51134e-09
Unigene68337	1347	335	536.899	135.995	-1.9811	Down	9.24234e-140	2.48524e-137
Unigene37304	48	12	72.843	18.5473	-1.97358	Down	2.77218e-06	4.49224e-05
Unigene15180	44	11	10.39	2.64552	-1.97358	Down	7.36484e-06	0.000108994
Unigene60968	44	11	32.1334	8.18183	-1.97358	Down	7.36484e-06	0.000108967
Unigene21452	36	9	75.8587	19.3152	-1.97358	Down	5.2587e-05	0.000624256
Unigene55814	40	10	36.9641	9.41181	-1.97358	Down	1.96372e-05	0.000260875
Unigene9945	36	9	13.6268	3.46966	-1.97358	Down	5.2587e-05	0.000624379
Unigene44125	40	10	52.099	13.2655	-1.97358	Down	1.96372e-05	0.000260933
Unigene1831	36	9	44.9427	11.4433	-1.97358	Down	5.2587e-05	0.000624133
Unigene68725	955	240	359.432	91.998	-1.96605	Down	1.20181e-98	3.1337e-96
Unigene16365	143	36	38.0599	9.7586	-1.96353	Down	4.51756e-16	3.58506e-14
Unigene24923	214	54	418.919	107.662	-1.96016	Down	2.8073e-23	3.40226e-21
Unigene44242	87	22	113.315	29.184	-1.95709	Down	2.84046e-10	8.95756e-09
Unigene46827	79	20	96.7979	24.9587	-1.95543	Down	1.93606e-09	5.40883e-08
Unigene4456	126	32	28.3954	7.3448	-1.95086	Down	3.22182e-14	2.09116e-12
Unigene24139	63	16	125.555	32.4764	-1.95086	Down	9.13338e-08	1.97463e-06
Unigene53241	1472	374	1493.8	386.554	-1.95025	Down	1.88916e-149	5.10269e-147
Unigene43518	55	14	72.7823	18.8688	-1.94758	Down	6.33792e-07	1.16815e-05
Unigene57225	149	38	129.72	33.6943	-1.94482	Down	1.70448e-16	1.39682e-14
Unigene69212	196	50	67.6851	17.5857	-1.94443	Down	3.10554e-21	3.3887e-19
Unigene36652	39	10	60.0107	15.6718	-1.93705	Down	3.15102e-05	0.000396647
Unigene44571	148	38	191.26	50.0149	-1.93511	Down	2.70126e-16	2.18396e-14
Unigene53691	58	15	57.9699	15.2693	-1.92467	Down	3.83052e-07	7.36901e-06
Unigene63068	336	87	217.531	57.366	-1.92295	Down	8.24652e-35	1.41918e-32
Unigene39925	81	21	116.509	30.7643	-1.92111	Down	1.87304e-09	5.23764e-08
Unigene16105	54	14	17.7936	4.69841	-1.92111	Down	1.01044e-06	1.78534e-05
Unigene40274	864	224	1232.05	325.324	-1.92111	Down	9.2377e-87	2.37784e-84
Unigene67439	200	52	89.4131	23.6771	-1.917	Down	2.92534e-21	3.20367e-19
Unigene9064	100	26	19.5294	5.17149	-1.917	Down	2.47332e-11	8.94211e-10
Unigene5020	96	25	29.0041	7.69276	-1.91469	Down	6.43222e-11	2.22918e-09
Unigene66028	835	218	432.981	115.131	-1.91103	Down	2.4844e-83	6.31404e-81
Unigene17944	203	53	447.721	119.053	-1.911	Down	1.79227e-21	1.98444e-19
Unigene16118	180	47	28.9636	7.70249	-1.91084	Down	3.3184e-19	3.23426e-17
Unigene25674	42	11	81.2561	21.6747	-1.90647	Down	1.88477e-05	0.000251052
Unigene16571	141	37	20.0459	5.35749	-1.90368	Down	2.75632e-15	2.05218e-13
Unigene49406	80	21	91.263	24.3993	-1.90319	Down	2.96714e-09	8.05044e-08
Unigene2741	156	41	35.5926	9.52735	-1.90143	Down	9.76598e-17	8.11358e-15
Unigene43315	38	10	50.4879	13.5318	-1.89958	Down	5.03348e-05	0.000600122
Unigene21490	57	15	120.11	32.192	-1.89958	Down	6.08544e-07	1.1254e-05
Unigene43089	53	14	70.7012	19.021	-1.89415	Down	1.60546e-06	2.734e-05
Unigene71190	87	23	16.2611	4.37835	-1.89296	Down	6.89338e-10	2.05346e-08
Unigene20627	189	50	406.017	109.397	-1.89197	Down	7.58352e-20	7.63843e-18
Unigene17000	49	13	12.7242	3.43819	-1.88785	Down	4.2458e-06	6.61504e-05
Unigene19684	64	17	139.296	37.6844	-1.88612	Down	1.39323e-07	2.90676e-06
Unigene49973	79	21	88.8961	24.0673	-1.88504	Down	4.68906e-09	1.23281e-07
Unigene69628	391	104	124.859	33.8244	-1.88416	Down	3.34596e-39	6.39801e-37
Unigene63570	815	217	510.654	138.478	-1.88268	Down	8.61616e-80	2.18058e-77
Unigene69195	90	24	31.1775	8.46767	-1.88047	Down	4.17554e-10	1.28254e-08
Unigene55544	101	27	94.3889	25.699	-1.8769	Down	3.74332e-11	1.32865e-09
Unigene48127	86	23	101.612	27.6774	-1.87628	Down	1.08727e-09	3.14099e-08
Unigene11944	56	15	6.57197	1.79288	-1.87404	Down	9.6361e-07	1.71516e-05
Unigene11469	41	11	25.1651	6.87638	-1.8717	Down	2.99604e-05	0.000380558
Unigene26426	67	18	127.388	34.8561	-1.86974	Down	8.3888e-08	1.82808e-06
Unigene3775	134	36	73.033	19.9834	-1.86974	Down	2.77556e-14	1.82312e-12
Unigene43210	428	115	570.946	156.244	-1.86956	Down	2.51242e-42	4.94544e-40
Unigene71068	52	14	10.6061	2.90826	-1.86666	Down	2.5419e-06	4.14025e-05
Unigene15403	89	24	36.2161	9.94665	-1.86435	Down	6.57312e-10	1.96291e-08
Unigene63958	63	17	38.4542	10.5683	-1.8634	Down	2.19996e-07	4.4229e-06
Unigene46105	37	10	46.0175	12.667	-1.8611	Down	8.00284e-05	0.000899823
Unigene7800	37	10	22.2557	6.12623	-1.8611	Down	8.00284e-05	0.000899991
Unigene53826	37	10	36.8694	10.1489	-1.8611	Down	8.00284e-05	0.000900159
Unigene11936	133	36	36.6363	10.0999	-1.85894	Down	4.35418e-14	2.73193e-12
Unigene36439	133	36	205.608	56.682	-1.85894	Down	4.35418e-14	2.72909e-12
Unigene58151	59	16	49.2901	13.6138	-1.85622	Down	5.77874e-07	1.07462e-05
Unigene69399	626	170	209.19	57.8589	-1.85421	Down	1.81696e-60	4.3602e-58
Unigene55204	114	31	107.756	29.8435	-1.85227	Down	3.21024e-12	1.30386e-10
Unigene31078	44	12	75.8148	21.0589	-1.84805	Down	1.78228e-05	0.000239571
Unigene12375	176	48	57.0282	15.8406	-1.84805	Down	4.76272e-18	4.34656e-16
Unigene65072	121	33	67.9631	18.8779	-1.84805	Down	7.5144e-13	3.35519e-11
Unigene13302	44	12	54.1132	15.0309	-1.84805	Down	1.78228e-05	0.000239518
Unigene51419	99	27	106.684	29.6334	-1.84805	Down	9.2368e-11	3.10989e-09
Unigene16593	80	22	26.0495	7.29601	-1.83608	Down	6.99542e-09	1.79606e-07
Unigene2399	40	11	54.9093	15.3791	-1.83608	Down	4.7413e-05	0.00057128
Unigene38565	40	11	59.0765	16.5463	-1.83608	Down	4.7413e-05	0.000571394
Unigene27247	40	11	74.7635	20.9399	-1.83608	Down	4.7413e-05	0.000571165
Unigene21456	196	54	413.009	115.891	-1.8334	Down	9.8188e-20	9.82418e-18
Unigene67643	250	69	109.256	30.7121	-1.83084	Down	1.03074e-24	1.33229e-22
Unigene9092	105	29	34.6331	9.74211	-1.82984	Down	3.36828e-11	1.20548e-09
Unigene44226	152	42	197.976	55.7149	-1.82919	Down	1.38368e-15	1.05364e-13
Unigene12281	65	18	31.9522	9.01184	-1.82602	Down	2.0745e-07	4.19307e-06
Unigene70845	101	28	23.0757	6.51547	-1.82444	Down	8.72438e-11	2.9456e-09
Unigene68349	345	96	137.182	38.878	-1.81907	Down	3.13026e-33	5.19408e-31
Unigene55503	43	12	40.1854	11.4218	-1.81488	Down	2.8091e-05	0.000359695
Unigene16354	215	60	42.0379	11.9483	-1.81488	Down	3.15206e-21	3.43324e-19
Unigene59400	154	43	121.593	34.5789	-1.8141	Down	1.30529e-15	1.00027e-13
[truncated: 1,433 more rows]
