# Supplementary material for: Transcriptomic Immune Response of Tenebrio molitor Pupae to Parasitization by Scleroderma guani
Source: PLoS One. 2013 Jan 14;8(1):e54411. doi: 10.1371/journal.pone.0054411 (PMC3544796; doi:10.1371/journal.pone.0054411)
Supplement: Table S7 — Description of the top 20 most up- and down-regulated genes. (XLS) [file pone.0054411.s012.xls]

## Sheet: Sheet1
Table S7. Description of the top 20 most up- and down-regulated genes.
Gene ID	log2 Ratio(P/NP)	Up-Down-Regulation(P/NP)	Desccription
Unigene15483	17.9644	Up	no hit
Unigene59771	17.5956	Up	no hit
Unigene56485	17.5251	Up	no hit
Unigene36452	17.402	Up	no hit
Unigene44151	17.2561	Up	no hit
Unigene55109	17.2046	Up	no hit
Unigene70631	16.4338	Up	no hit
Unigene70069	16.4278	Up	similar to orf
Unigene70652	16.3844	Up	no hit
Unigene62777	16.3185	Up	no hit
Unigene60171	16.2838	Up	no hit
Unigene43354	16.2601	Up	no hit
Unigene69402	16.1305	Up	hypothetical protein AaeL_AAEL014517
Unigene58211	16.069	Up	hypothetical protein TcasGA2_TC009007
Unigene23642	15.9115	Up	thermal hysteresis protein isoform YL-3 (3-8) precursor
Unigene35857	15.889	Up	similar to CG13618 CG13618-PA
Unigene46514	15.881	Up	hypothetical protein AaeL_AAEL014517
Unigene37381	15.8794	Up	hypothetical protein TcasGA2_TC005010
Unigene54118	15.8767	Up	no hit
Unigene2604	15.8548	Up	no hit
Unigene68784	-16.4779	Down	similar to reverse transcriptase-like protein
Unigene26071	-16.3605	Down	cathepsin B10 cysteine protease
Unigene3616	-15.7351	Down	similar to fatty acid synthase S-acetyltransferase
Unigene1952	-15.5196	Down	similar to BEL12_AG transposon polyprotein
Unigene35041	-15.4933	Down	no hit
Unigene2743	-15.2129	Down	similar to reverse transcriptase-like protein
Unigene48243	-15.1082	Down	cytochrome P450 9Z6
Unigene6204	-14.8928	Down	hypothetical protein TcasGA2_TC010752
Unigene41008	-14.775	Down	similar to dynein, axonemal, heavy polypeptide 1
Unigene38864	-14.6919	Down	similar to reverse transcriptase-like protein
Unigene9505	-14.6457	Down	similar to glucose dehydrogenase
Unigene14466	-14.631	Down	hypothetical protein TcasGA2_TC016143
Unigene4534	-14.5916	Down	similar to galactosidase, beta 1 like 3
Unigene11537	-14.2781	Down	similar to transposase-like
Unigene61654	-14.2666	Down	no hit
Unigene68100	-14.0752	Down	similar to orf
Unigene6439	-13.9162	Down	no hit
Unigene9061	-13.8763	Down	similar to orf
Unigene64981	-13.7284	Down	similar to reverse transcriptase homolog
Unigene5621	-13.7064	Down	no hit
