# Supplementary material for: Transcriptomic Immune Response of Tenebrio molitor Pupae to Parasitization by Scleroderma guani
Source: PLoS One. 2013 Jan 14;8(1):e54411. doi: 10.1371/journal.pone.0054411 (PMC3544796; doi:10.1371/journal.pone.0054411)
Supplement: Table S8 — Gene Ontology (GO) enrichment analysis of differentially expressed genes. (XLS) [file pone.0054411.s013.xls]

## Sheet: Sheet1
Table S8. Gene Ontology (GO) enrichment analysis of differentially expressed genes.
GO ID	Gene Ontology term	Genes mapped	Corrected P-value
Cellular Component
GO:0030286	dynein complex	15	9.3e-07
GO:0005930	axoneme	8	2.05e-06
GO:0015630	microtubule cytoskeleton	32	3.62e-06
GO:0005858	axonemal dynein complex	7	1.25e-05
GO:0044447	axoneme part	7	1.25e-05
GO:0005874	microtubule	18	3.13e-05
GO:0005875	microtubule associated complex	19	9.29e-05
GO:0044430	cytoskeletal part	34	0.00035
GO:0005856	cytoskeleton	37	0.00446
GO:0005929	cilium	6	0.08724
GO:0005576	extracellular region	19	0.09719
GO:0043228	non-membrane-bounded organelle	54	0.30081
GO:0043232	intracellular non-membrane-bounded organelle	54	0.30081
GO:0044463	cell projection part	8	0.37749
GO:0000786	nucleosome	2	1
GO:0005784	translocon complex	2	1
GO:0008623	chromatin accessibility complex	2	1
GO:0009986	cell surface	4	1
GO:0042995	cell projection	15	1
GO:0019861	flagellum	3	1
GO:0005901	caveola	2	1
GO:0009295	nucleoid	2	1
GO:0042645	mitochondrial nucleoid	2	1
GO:0005828	kinetochore microtubule	2	1
GO:0005678	chromatin assembly complex	2	1
GO:0016590	ACF complex	2	1
GO:0030867	rough endoplasmic reticulum membrane	2	1
GO:0032993	protein-DNA complex	3	1
GO:0005578	proteinaceous extracellular matrix	5	1
GO:0005788	endoplasmic reticulum lumen	2	1
GO:0030176	integral to endoplasmic reticulum membrane	2	1
GO:0005791	rough endoplasmic reticulum	2	1
GO:0005604	basement membrane	3	1
GO:0005811	lipid particle	12	1
GO:0031012	extracellular matrix	5	1
GO:0045121	membrane raft	2	1
GO:0005832	chaperonin-containing T-complex	2	1
GO:0005834	heterotrimeric G-protein complex	2	1
GO:0005789	endoplasmic reticulum membrane	7	1
GO:0044445	cytosolic part	5	1
GO:0005813	centrosome	4	1
GO:0031227	intrinsic to endoplasmic reticulum membrane	2	1
GO:0031301	integral to organelle membrane	2	1
GO:0042175	nuclear envelope-endoplasmic reticulum network	7	1
GO:0005753	mitochondrial proton-transporting ATP synthase complex	2	1
GO:0044420	extracellular matrix part	3	1
GO:0044432	endoplasmic reticulum part	7	1
GO:0005694	chromosome	12	1
GO:0005819	spindle	5	1
GO:0005815	microtubule organizing center	4	1
GO:0031300	intrinsic to organelle membrane	2	1
GO:0045259	proton-transporting ATP synthase complex	2	1
GO:0005759	mitochondrial matrix	8	1
GO:0031980	mitochondrial lumen	8	1
GO:0044427	chromosomal part	9	1
GO:0000922	spindle pole	2	1
GO:0005871	kinesin complex	2	1
GO:0005769	early endosome	2	1
GO:0044446	intracellular organelle part	75	1
GO:0043234	protein complex	54	1
GO:0044422	organelle part	75	1
GO:0000775	chromosome, centromeric region	2	1
GO:0022624	proteasome accessory complex	2	1
GO:0019897	extrinsic to plasma membrane	2	1
GO:0005876	spindle microtubule	2	1
GO:0000785	chromatin	4	1
GO:0044455	mitochondrial membrane part	3	1
GO:0044421	extracellular region part	5	1
GO:0015935	small ribosomal subunit	2	1
GO:0005783	endoplasmic reticulum	11	1
GO:0019898	extrinsic to membrane	2	1
GO:0016469	proton-transporting two-sector ATPase complex	3	1
GO:0044429	mitochondrial part	12	1
GO:0016585	chromatin remodeling complex	2	1
GO:0032991	macromolecular complex	63	1
GO:0033279	ribosomal subunit	3	1
GO:0005739	mitochondrion	20	1
GO:0012505	endomembrane system	9	1
GO:0005743	mitochondrial inner membrane	5	1
GO:0043229	intracellular organelle	128	1
GO:0043226	organelle	128	1
GO:0005840	ribosome	5	1
GO:0019866	organelle inner membrane	5	1
GO:0005768	endosome	2	1
GO:0000139	Golgi membrane	2	1
GO:0005938	cell cortex	2	1
GO:0031090	organelle membrane	14	1
GO:0005829	cytosol	12	1
GO:0044454	nuclear chromosome part	2	1
GO:0000502	proteasome complex	2	1
GO:0031966	mitochondrial membrane	5	1
GO:0005625	soluble fraction	2	1
GO:0044424	intracellular part	160	1
GO:0005740	mitochondrial envelope	5	1
GO:0000228	nuclear chromosome	2	1
GO:0005667	transcription factor complex	2	1
GO:0015629	actin cytoskeleton	3	1
GO:0044444	cytoplasmic part	68	1
GO:0005622	intracellular	168	1
GO:0016023	cytoplasmic membrane-bounded vesicle	4	1
GO:0031988	membrane-bounded vesicle	4	1
GO:0005626	insoluble fraction	2	1
GO:0031967	organelle envelope	6	1
GO:0031975	envelope	6	1
GO:0031410	cytoplasmic vesicle	4	1
GO:0043231	intracellular membrane-bounded organelle	100	1
GO:0043227	membrane-bounded organelle	100	1
GO:0005737	cytoplasm	91	1
GO:0031982	vesicle	4	1
GO:0005794	Golgi apparatus	5	1
GO:0044431	Golgi apparatus part	2	1
GO:0070013	intracellular organelle lumen	17	1
GO:0043233	organelle lumen	17	1
GO:0000267	cell fraction	3	1
GO:0005886	plasma membrane	18	1
GO:0031974	membrane-enclosed lumen	17	1
GO:0005634	nucleus	51	1
GO:0005887	integral to plasma membrane	2	1
GO:0031226	intrinsic to plasma membrane	2	1
GO:0044451	nucleoplasm part	4	1
GO:0030529	ribonucleoprotein complex	7	1
GO:0031224	intrinsic to membrane	20	1
GO:0016021	integral to membrane	19	1
GO:0044459	plasma membrane part	7	1
GO:0005654	nucleoplasm	5	1
GO:0044425	membrane part	32	1
GO:0031981	nuclear lumen	7	1
GO:0016020	membrane	57	1
GO:0044428	nuclear part	13	1
GO:0005623	cell	212	1
GO:0044464	cell part	212	1
Molecular Function
GO:0004112	cyclic-nucleotide phosphodiesterase activity	8	7.32e-06
GO:0004114	3',5'-cyclic-nucleotide phosphodiesterase activity	8	7.32e-06
GO:0016798	hydrolase activity, acting on glycosyl bonds	20	3.38e-05
GO:0004568	chitinase activity	6	0.00015
GO:0004553	hydrolase activity, hydrolyzing O-glycosyl compounds	16	0.00061
GO:0003777	microtubule motor activity	15	0.00082
GO:0004791	thioredoxin-disulfide reductase activity	4	0.00207
GO:0008061	chitin binding	8	0.00605
GO:0001871	pattern binding	8	0.02106
GO:0030247	polysaccharide binding	8	0.02106
GO:0005344	oxygen transporter activity	6	0.03066
GO:0004118	cGMP-stimulated cyclic-nucleotide phosphodiesterase activity	3	0.03804
GO:0004457	lactate dehydrogenase activity	3	0.03804
GO:0004459	L-lactate dehydrogenase activity	3	0.03804
GO:0003774	motor activity	18	0.04199
GO:0016491	oxidoreductase activity	43	0.05609
GO:0016679	oxidoreductase activity, acting on diphenols and related substances as donors	4	0.06364
GO:0030554	adenyl nucleotide binding	70	0.06932
GO:0017076	purine nucleotide binding	81	0.07727
GO:0001883	purine nucleoside binding	70	0.08528
GO:0016787	hydrolase activity	123	0.11012
GO:0001882	nucleoside binding	70	0.12344
GO:0008081	phosphoric diester hydrolase activity	8	0.13922
GO:0004563	beta-N-acetylhexosaminidase activity	3	0.14595
GO:0005524	ATP binding	65	0.15115
GO:0000166	nucleotide binding	96	0.17495
GO:0032559	adenyl ribonucleotide binding	65	0.20401
GO:0032555	purine ribonucleotide binding	76	0.20553
GO:0032553	ribonucleotide binding	76	0.21177
GO:0004097	catechol oxidase activity	3	0.34999
GO:0004503	monophenol monooxygenase activity	3	0.34999
GO:0016682	oxidoreductase activity, acting on diphenols and related substances as donors, oxygen as acceptor	3	0.34999
GO:0016716	oxidoreductase activity, acting on paired donors, with incorporation or reduction of molecular oxygen, another compound as one donor, and incorporation of one atom of oxygen	3	0.34999
GO:0016668	oxidoreductase activity, acting on sulfur group of donors, NAD or NADP as acceptor	4	0.50284
GO:0004362	glutathione-disulfide reductase activity	3	0.67147
GO:0004470	malic enzyme activity	3	0.67147
GO:0000217	DNA secondary structure binding	2	0.6949
GO:0000400	four-way junction DNA binding	2	0.6949
GO:0004115	3',5'-cyclic-AMP phosphodiesterase activity	2	0.6949
GO:0004740	pyruvate dehydrogenase (acetyl-transferring) kinase activity	2	0.6949
GO:0008036	diuretic hormone receptor activity	2	0.6949
GO:0043167	ion binding	81	1
GO:0015037	peptide disulfide oxidoreductase activity	3	1
GO:0015038	glutathione disulfide oxidoreductase activity	3	1
GO:0015929	hexosaminidase activity	3	1
GO:0043169	cation binding	80	1
GO:0003700	transcription factor activity	16	1
GO:0030246	carbohydrate binding	10	1
GO:0004887	thyroid hormone receptor activity	2	1
GO:0016209	antioxidant activity	5	1
GO:0016667	oxidoreductase activity, acting on sulfur group of donors	4	1
GO:0019207	kinase regulator activity	4	1
GO:0043565	sequence-specific DNA binding	12	1
GO:0051287	NAD or NADH binding	5	1
GO:0003707	steroid hormone receptor activity	4	1
GO:0003937	IMP cyclohydrolase activity	2	1
GO:0004643	phosphoribosylaminoimidazolecarboxamide formyltransferase activity	2	1
GO:0004948	calcitonin receptor activity	2	1
GO:0047555	3',5'-cyclic-GMP phosphodiesterase activity	2	1
GO:0015036	disulfide oxidoreductase activity	3	1
GO:0016615	malate dehydrogenase activity	3	1
GO:0050662	coenzyme binding	12	1
GO:0004879	ligand-dependent nuclear receptor activity	4	1
GO:0051082	unfolded protein binding	9	1
GO:0004497	monooxygenase activity	8	1
GO:0016614	oxidoreductase activity, acting on CH-OH group of donors	9	1
GO:0042302	structural constituent of cuticle	3	1
GO:0004673	protein histidine kinase activity	2	1
GO:0004743	pyruvate kinase activity	2	1
GO:0005184	neuropeptide hormone activity	2	1
GO:0015145	monosaccharide transmembrane transporter activity	2	1
GO:0016775	phosphotransferase activity, nitrogenous group as acceptor	2	1
GO:0019894	kinesin binding	2	1
GO:0003824	catalytic activity	223	1
GO:0050661	NADP or NADPH binding	4	1
GO:0004866	endopeptidase inhibitor activity	3	1
GO:0016814	hydrolase activity, acting on carbon-nitrogen (but not peptide) bonds, in cyclic amidines	3	1
GO:0005179	hormone activity	2	1
GO:0016616	oxidoreductase activity, acting on the CH-OH group of donors, NAD or NADP as acceptor	7	1
GO:0016810	hydrolase activity, acting on carbon-nitrogen (but not peptide) bonds	6	1
GO:0046983	protein dimerization activity	10	1
GO:0017111	nucleoside-triphosphatase activity	52	1
GO:0046872	metal ion binding	71	1
GO:0016651	oxidoreductase activity, acting on NADH or NADPH	5	1
GO:0016742	hydroxymethyl-, formyl- and related transferase activity	2	1
GO:0005506	iron ion binding	13	1
GO:0003924	GTPase activity	11	1
GO:0016462	pyrophosphatase activity	52	1
GO:0016705	oxidoreductase activity, acting on paired donors, with incorporation or reduction of molecular oxygen	4	1
GO:0009055	electron carrier activity	11	1
GO:0030414	peptidase inhibitor activity	3	1
GO:0008241	peptidyl-dipeptidase activity	2	1
GO:0016818	hydrolase activity, acting on acid anhydrides, in phosphorus-containing anhydrides	52	1
GO:0042803	protein homodimerization activity	6	1
GO:0020037	heme binding	7	1
GO:0046906	tetrapyrrole binding	7	1
GO:0004372	glycine hydroxymethyltransferase activity	2	1
GO:0048029	monosaccharide binding	2	1
GO:0050660	FAD binding	5	1
GO:0004674	protein serine/threonine kinase activity	12	1
GO:0003677	DNA binding	33	1
GO:0048037	cofactor binding	13	1
GO:0016278	lysine N-methyltransferase activity	3	1
GO:0016279	protein-lysine N-methyltransferase activity	3	1
GO:0018024	histone-lysine N-methyltransferase activity	3	1
GO:0019238	cyclohydrolase activity	2	1
GO:0051119	sugar transmembrane transporter activity	2	1
GO:0016817	hydrolase activity, acting on acid anhydrides	52	1
GO:0046914	transition metal ion binding	38	1
GO:0008237	metallopeptidase activity	8	1
GO:0015144	carbohydrate transmembrane transporter activity	2	1
GO:0042802	identical protein binding	8	1
GO:0019900	kinase binding	3	1
GO:0042054	histone methyltransferase activity	3	1
GO:0016701	oxidoreductase activity, acting on single donors with incorporation of molecular oxygen	2	1
GO:0019887	protein kinase regulator activity	2	1
GO:0043138	3'-5' DNA helicase activity	2	1
GO:0005525	GTP binding	14	1
GO:0008170	N-methyltransferase activity	3	1
GO:0008188	neuropeptide receptor activity	2	1
GO:0042923	neuropeptide binding	2	1
GO:0032561	guanyl ribonucleotide binding	14	1
GO:0019001	guanyl nucleotide binding	14	1
GO:0030528	transcription regulator activity	23	1
GO:0008276	protein methyltransferase activity	3	1
GO:0008235	metalloexopeptidase activity	2	1
GO:0042578	phosphoric ester hydrolase activity	10	1
GO:0004857	enzyme inhibitor activity	3	1
GO:0005102	receptor binding	5	1
GO:0008238	exopeptidase activity	4	1
GO:0003678	DNA helicase activity	4	1
GO:0005254	chloride channel activity	2	1
GO:0016741	transferase activity, transferring one-carbon groups	6	1
GO:0005253	anion channel activity	2	1
GO:0046982	protein heterodimerization activity	3	1
GO:0001653	peptide receptor activity	2	1
GO:0004197	cysteine-type endopeptidase activity	2	1
GO:0008528	peptide receptor activity, G-protein coupled	2	1
GO:0016811	hydrolase activity, acting on carbon-nitrogen (but not peptide) bonds, in linear amides	2	1
GO:0016773	phosphotransferase activity, alcohol group as acceptor	20	1
GO:0008270	zinc ion binding	23	1
GO:0032403	protein complex binding	2	1
GO:0008757	S-adenosylmethionine-dependent methyltransferase activity	3	1
GO:0008236	serine-type peptidase activity	5	1
GO:0017171	serine hydrolase activity	5	1
GO:0008168	methyltransferase activity	5	1
GO:0016597	amino acid binding	2	1
GO:0000287	magnesium ion binding	5	1
GO:0030955	potassium ion binding	2	1
GO:0008233	peptidase activity	22	1
GO:0004252	serine-type endopeptidase activity	3	1
GO:0004672	protein kinase activity	15	1
GO:0005509	calcium ion binding	10	1
GO:0015078	hydrogen ion transmembrane transporter activity	4	1
GO:0008553	hydrogen-exporting ATPase activity, phosphorylative mechanism	2	1
GO:0043176	amine binding	2	1
GO:0031420	alkali metal ion binding	2	1
GO:0016887	ATPase activity	23	1
GO:0030234	enzyme regulator activity	9	1
GO:0015077	monovalent inorganic cation transmembrane transporter activity	4	1
GO:0030594	neurotransmitter receptor activity	2	1
GO:0016301	kinase activity	22	1
GO:0070011	peptidase activity, acting on L-amino acid peptides	16	1
GO:0042165	neurotransmitter binding	2	1
GO:0003682	chromatin binding	4	1
GO:0016757	transferase activity, transferring glycosyl groups	6	1
GO:0005529	sugar binding	2	1
GO:0043566	structure-specific DNA binding	2	1
GO:0008094	DNA-dependent ATPase activity	2	1
GO:0016788	hydrolase activity, acting on ester bonds	13	1
GO:0005198	structural molecule activity	10	1
GO:0008509	anion transmembrane transporter activity	2	1
GO:0016779	nucleotidyltransferase activity	4	1
GO:0022890	inorganic cation transmembrane transporter activity	4	1
GO:0004871	signal transducer activity	16	1
GO:0060089	molecular transducer activity	16	1
GO:0004175	endopeptidase activity	7	1
GO:0005488	binding	254	1
GO:0031406	carboxylic acid binding	2	1
GO:0016772	transferase activity, transferring phosphorus-containing groups	26	1
GO:0015662	ATPase activity, coupled to transmembrane movement of ions, phosphorylative mechanism	3	1
GO:0003712	transcription cofactor activity	2	1
GO:0015399	primary active transmembrane transporter activity	6	1
GO:0015405	P-P-bond-hydrolysis-driven transmembrane transporter activity	6	1
GO:0008234	cysteine-type peptidase activity	2	1
GO:0004930	G-protein coupled receptor activity	2	1
GO:0042277	peptide binding	2	1
GO:0003729	mRNA binding	3	1
GO:0016829	lyase activity	5	1
GO:0042626	ATPase activity, coupled to transmembrane movement of substances	5	1
GO:0042625	ATPase activity, coupled to transmembrane movement of ions	3	1
GO:0022892	substrate-specific transporter activity	21	1
GO:0043492	ATPase activity, coupled to movement of substances	5	1
GO:0003743	translation initiation factor activity	2	1
GO:0008134	transcription factor binding	3	1
GO:0008017	microtubule binding	2	1
GO:0016758	transferase activity, transferring hexosyl groups	2	1
GO:0005216	ion channel activity	5	1
GO:0015631	tubulin binding	2	1
GO:0016820	hydrolase activity, acting on acid anhydrides, catalyzing transmembrane movement of substances	5	1
GO:0022838	substrate specific channel activity	5	1
GO:0019899	enzyme binding	3	1
GO:0015267	channel activity	5	1
GO:0022803	passive transmembrane transporter activity	5	1
GO:0016740	transferase activity	46	1
GO:0003702	RNA polymerase II transcription factor activity	3	1
GO:0046873	metal ion transmembrane transporter activity	3	1
GO:0004872	receptor activity	8	1
GO:0003735	structural constituent of ribosome	3	1
GO:0008135	translation factor activity, nucleic acid binding	3	1
GO:0045182	translation regulator activity	3	1
GO:0003676	nucleic acid binding	46	1
GO:0004888	transmembrane receptor activity	4	1
GO:0005261	cation channel activity	2	1
GO:0042623	ATPase activity, coupled	11	1
GO:0022891	substrate-specific transmembrane transporter activity	14	1
GO:0008092	cytoskeletal protein binding	6	1
GO:0015075	ion transmembrane transporter activity	11	1
GO:0008324	cation transmembrane transporter activity	7	1
GO:0005215	transporter activity	22	1
GO:0016791	phosphatase activity	2	1
GO:0004386	helicase activity	5	1
GO:0022804	active transmembrane transporter activity	6	1
GO:0008026	ATP-dependent helicase activity	2	1
GO:0070035	purine NTP-dependent helicase activity	2	1
GO:0022857	transmembrane transporter activity	14	1
GO:0005515	protein binding	84	1
GO:0016879	ligase activity, forming carbon-nitrogen bonds	2	1
GO:0003723	RNA binding	5	1
GO:0016874	ligase activity	5	1
Biological Process
GO:0006032	chitin catabolic process	7	3.05e-05
GO:0006046	N-acetylglucosamine catabolic process	7	3.05e-05
GO:0006026	aminoglycan catabolic process	8	4.95e-05
GO:0001539	ciliary or flagellar motility	7	0.00058
GO:0006043	glucosamine catabolic process	7	0.00058
GO:0046348	amino sugar catabolic process	7	0.00058
GO:0000272	polysaccharide catabolic process	8	0.00218
GO:0006030	chitin metabolic process	11	0.00508
GO:0046164	alcohol catabolic process	13	0.01398
GO:0007018	microtubule-based movement	17	0.01628
GO:0005976	polysaccharide metabolic process	14	0.03133
GO:0006022	aminoglycan metabolic process	12	0.03397
GO:0007419	ventral cord development	6	0.03688
GO:0046365	monosaccharide catabolic process	12	0.04839
GO:0016052	carbohydrate catabolic process	13	0.06318
GO:0006040	amino sugar metabolic process	11	0.06883
GO:0006041	glucosamine metabolic process	11	0.06883
GO:0006044	N-acetylglucosamine metabolic process	11	0.06883
GO:0055114	oxidation reduction	27	0.08812
GO:0005996	monosaccharide metabolic process	20	0.22217
GO:0007017	microtubule-based process	31	0.2554
GO:0006950	response to stress	38	0.27485
GO:0006323	DNA packaging	9	0.56837
GO:0006066	alcohol metabolic process	24	0.67822
GO:0009950	dorsal/ventral axis specification	5	1
GO:0018106	peptidyl-histidine phosphorylation	2	1
GO:0019642	anaerobic glycolysis	2	1
GO:0032102	negative regulation of response to external stimulus	2	1
GO:0006458	'de novo' protein folding	3	1
GO:0014045	establishment of endothelial blood-brain barrier	4	1
GO:0006952	defense response	9	1
GO:0048870	cell motility	16	1
GO:0001885	endothelial cell development	4	1
GO:0031099	regeneration	4	1
GO:0006108	malate metabolic process	3	1
GO:0008063	Toll signaling pathway	3	1
GO:0030317	sperm motility	3	1
GO:0051258	protein polymerization	6	1
GO:0005975	carbohydrate metabolic process	40	1
GO:0030261	chromosome condensation	5	1
GO:0008069	dorsal/ventral axis specification, ovarian follicular epithelium	2	1
GO:0009133	nucleoside diphosphate biosynthetic process	2	1
GO:0018202	peptidyl-histidine modification	2	1
GO:0007303	cytoplasmic transport, nurse cell to oocyte	4	1
GO:0045446	endothelial cell differentiation	4	1
GO:0006334	nucleosome assembly	4	1
GO:0007088	regulation of mitosis	3	1
GO:0051783	&regulation of nuclear division	3	1
GO:0051783	regulation of nuclear division	3	1
GO:0007400	neuroblast fate determination	2	1
GO:0014016	neuroblast differentiation	2	1
GO:0014017	neuroblast fate commitment	2	1
GO:0040034	regulation of development, heterochronic	2	1
GO:0030865	cortical cytoskeleton organization	4	1
GO:0030866	cortical actin cytoskeleton organization	4	1
GO:0010001	glial cell differentiation	3	1
GO:0040011	locomotion	20	1
GO:0000070	mitotic sister chromatid segregation	4	1
GO:0000819	sister chromatid segregation	4	1
GO:0016482	cytoplasmic transport	4	1
GO:0007076	mitotic chromosome condensation	3	1
GO:0009408	response to heat	4	1
GO:0019991	septate junction assembly	4	1
GO:0006006	glucose metabolic process	8	1
GO:0009953	dorsal/ventral pattern formation	8	1
GO:0010675	&regulation of cellular carbohydrate metabolic process	2	1
GO:0010675	regulation of cellular carbohydrate metabolic process	2	1
GO:0015758	glucose transport	2	1
GO:0042026	protein refolding	2	1
GO:0046058	cAMP metabolic process	2	1
GO:0007310	oocyte dorsal/ventral axis specification	3	1
GO:0007304	chorion-containing eggshell formation	4	1
GO:0030703	eggshell formation	4	1
GO:0031497	chromatin assembly	4	1
GO:0045454	cell redox homeostasis	4	1
GO:0007051	spindle organization	12	1
GO:0006275	&regulation of DNA replication	3	1
GO:0006096	glycolysis	5	1
GO:0006109	regulation of carbohydrate metabolic process	2	1
GO:0006271	DNA strand elongation during DNA replication	2	1
GO:0008645	hexose transport	2	1
GO:0015749	monosaccharide transport	2	1
GO:0022616	DNA strand elongation	2	1
GO:0032101	&regulation of response to external stimulus	2	1
GO:0032101	regulation of response to external stimulus	2	1
GO:0045840	positive regulation of mitosis	2	1
GO:0051591	response to cAMP	2	1
GO:0051785	positive regulation of nuclear division	2	1
GO:0042063	gliogenesis	5	1
GO:0007088	&regulation of mitosis	3	1
GO:0016334	establishment or maintenance of polarity of follicular epithelium	3	1
GO:0000087	M phase of mitotic cell cycle	8	1
GO:0051276	chromosome organization	17	1
GO:0007052	mitotic spindle organization	10	1
GO:0006929	substrate-bound cell migration	2	1
GO:0007096	&regulation of exit from mitosis	2	1
GO:0010458	exit from mitosis	2	1
GO:0030071	regulation of mitotic metaphase/anaphase transition	2	1
GO:0031100	organ regeneration	2	1
GO:0042246	tissue regeneration	2	1
GO:0046320	regulation of fatty acid oxidation	2	1
GO:0048865	stem cell fate commitment	2	1
GO:0048867	stem cell fate determination	2	1
GO:0006457	protein folding	9	1
GO:0009266	response to temperature stimulus	4	1
GO:0007306	eggshell chorion assembly	3	1
GO:0034728	nucleosome organization	4	1
GO:0009132	nucleoside diphosphate metabolic process	2	1
GO:0009896	positive regulation of catabolic process	2	1
GO:0030707	ovarian follicle cell development	8	1
GO:0007093	mitotic cell cycle checkpoint	3	1
GO:0043112	receptor metabolic process	3	1
GO:0043648	dicarboxylic acid metabolic process	3	1
GO:0045466	R7 cell differentiation	3	1
GO:0007465	R7 cell fate commitment	2	1
GO:0008643	carbohydrate transport	2	1
GO:0010565	&regulation of cellular ketone metabolic process	2	1
GO:0010565	regulation of cellular ketone metabolic process	2	1
GO:0019217	regulation of fatty acid metabolic process	2	1
GO:0007300	ovarian nurse cell to oocyte transport	4	1
GO:0007067	mitosis	7	1
GO:0031347	&regulation of defense response	3	1
GO:0031347	regulation of defense response	3	1
GO:0000280	nuclear division	7	1
GO:0000075	cell cycle checkpoint	4	1
GO:0007307	eggshell chorion gene amplification	2	1
GO:0006333	chromatin assembly or disassembly	5	1
GO:0008340	determination of adult life span	5	1
GO:0006468	protein amino acid phosphorylation	16	1
GO:0001752	compound eye photoreceptor fate commitment	3	1
GO:0042706	eye photoreceptor cell fate commitment	3	1
GO:0046552	photoreceptor cell fate commitment	3	1
GO:0009798	axis specification	7	1
GO:0006007	glucose catabolic process	5	1
GO:0048285	organelle fission	7	1
GO:0048583	&regulation of response to stimulus	7	1
GO:0048583	regulation of response to stimulus	7	1
GO:0010564	&regulation of cell cycle process	3	1
GO:0010564	regulation of cell cycle process	3	1
GO:0048663	neuron fate commitment	3	1
GO:0009308	amine metabolic process	21	1
GO:0007346	regulation of mitotic cell cycle	5	1
GO:0010259	multicellular organismal aging	5	1
GO:0019320	hexose catabolic process	5	1
GO:0001737	establishment of imaginal disc-derived wing hair orientation	2	1
GO:0006626	protein targeting to mitochondrion	2	1
GO:0030071	&regulation of mitotic metaphase/anaphase transition	2	1
GO:0032868	response to insulin stimulus	2	1
GO:0016054	organic acid catabolic process	5	1
GO:0046395	carboxylic acid catabolic process	5	1
GO:0043297	apical junction assembly	4	1
GO:0050896	response to stimulus	51	1
GO:0006928	cell motion	20	1
GO:0019318	hexose metabolic process	8	1
GO:0006188	IMP biosynthetic process	2	1
GO:0006277	DNA amplification	2	1
GO:0007091	mitotic metaphase/anaphase transition	2	1
GO:0046040	IMP metabolic process	2	1
GO:0050905	neuromuscular process	2	1
GO:0070585	protein localization in mitochondrion	2	1
GO:0045934	negative regulation of nucleobase, nucleoside, nucleotide and nucleic acid metabolic process	9	1
GO:0000279	M phase	17	1
GO:0006955	immune response	8	1
GO:0009069	serine family amino acid metabolic process	3	1
GO:0016333	morphogenesis of follicular epithelium	3	1
GO:0045087	innate immune response	3	1
GO:0051674	localization of cell	20	1
GO:0006635	fatty acid beta-oxidation	2	1
GO:0009070	serine family amino acid biosynthetic process	2	1
GO:0042542	response to hydrogen peroxide	2	1
GO:0046068	cGMP metabolic process	2	1
GO:0006839	mitochondrial transport	3	1
GO:0051050	positive regulation of transport	3	1
GO:0007568	aging	5	1
GO:0006221	pyrimidine nucleotide biosynthetic process	2	1
GO:0006800	oxygen and reactive oxygen species metabolic process	2	1
GO:0009062	fatty acid catabolic process	2	1
GO:0010638	positive regulation of organelle organization	2	1
GO:0031668	cellular response to extracellular stimulus	2	1
GO:0042594	response to starvation	2	1
GO:0035317	imaginal disc-derived wing hair organization	3	1
GO:0007043	cell-cell junction assembly	4	1
GO:0009056	catabolic process	41	1
GO:0009991	response to extracellular stimulus	3	1
GO:0031667	response to nutrient levels	3	1
GO:0035316	non-sensory hair organization	3	1
GO:0006261	DNA-dependent DNA replication	5	1
GO:0000302	response to reactive oxygen species	2	1
GO:0006541	glutamine metabolic process	2	1
GO:0007622	rhythmic behavior	2	1
GO:0008258	head involution	2	1
GO:0030162	regulation of proteolysis	2	1
GO:0048512	circadian behavior	2	1
GO:0055059	asymmetric neuroblast division	2	1
GO:0007059	chromosome segregation	5	1
GO:0000278	mitotic cell cycle	17	1
GO:0016481	negative regulation of transcription	7	1
GO:0006220	pyrimidine nucleotide metabolic process	2	1
GO:0006298	mismatch repair	2	1
GO:0009065	glutamine family amino acid catabolic process	2	1
GO:0007224	smoothened signaling pathway	3	1
GO:0007405	neuroblast proliferation	3	1
GO:0048863	stem cell differentiation	3	1
GO:0009123	nucleoside monophosphate metabolic process	5	1
GO:0034329	cell junction assembly	4	1
GO:0080134	&regulation of response to stress	5	1
GO:0080134	regulation of response to stress	5	1
GO:0019395	fatty acid oxidation	2	1
GO:0019751	polyol metabolic process	2	1
GO:0034440	lipid oxidation	2	1
GO:0042752	&regulation of circadian rhythm	2	1
GO:0043434	response to peptide hormone stimulus	2	1
GO:0048585	negative regulation of response to stimulus	2	1
GO:0055057	neuroblast division	2	1
GO:0022403	cell cycle phase	17	1
GO:0016310	phosphorylation	21	1
GO:0001754	eye photoreceptor cell differentiation	6	1
GO:0045165	cell fate commitment	9	1
GO:0035315	hair cell differentiation	3	1
GO:0048545	response to steroid hormone stimulus	3	1
GO:0009605	response to external stimulus	10	1
GO:0006612	protein targeting to membrane	2	1
GO:0007351	tripartite regional subdivision	2	1
GO:0008595	determination of anterior/posterior axis, embryo	2	1
GO:0042401	biogenic amine biosynthetic process	2	1
GO:0052547	regulation of peptidase activity	2	1
GO:0052548	regulation of endopeptidase activity	2	1
GO:0007398	ectoderm development	4	1
GO:0043623	cellular protein complex assembly	6	1
GO:0009309	amine biosynthetic process	5	1
GO:0009187	cyclic nucleotide metabolic process	3	1
GO:0009894	regulation of catabolic process	3	1
GO:0009913	epidermal cell differentiation	3	1
GO:0000226	microtubule cytoskeleton organization	14	1
GO:0019953	sexual reproduction	21	1
GO:0006753	nucleoside phosphate metabolic process	13	1
GO:0009117	nucleotide metabolic process	13	1
GO:0048592	eye morphogenesis	10	1
GO:0006090	pyruvate metabolic process	2	1
GO:0008088	axon cargo transport	2	1
GO:0048066	pigmentation during development	2	1
GO:0051225	spindle assembly	2	1
GO:0006270	DNA replication initiation	3	1
GO:0008356	asymmetric cell division	3	1
GO:0019748	secondary metabolic process	3	1
GO:0048730	epidermis morphogenesis	3	1
GO:0016319	mushroom body development	4	1
GO:0007276	gamete generation	20	1
GO:0007623	circadian rhythm	3	1
GO:0008298	intracellular mRNA localization	3	1
GO:0009063	cellular amino acid catabolic process	3	1
GO:0019730	antimicrobial humoral response	3	1
GO:0001709	cell fate determination	5	1
GO:0009628	response to abiotic stimulus	10	1
GO:0045216	cell-cell junction organization	4	1
GO:0000578	embryonic axis specification	2	1
GO:0006342	chromatin silencing	2	1
GO:0009126	purine nucleoside monophosphate metabolic process	2	1
GO:0009127	purine nucleoside monophosphate biosynthetic process	2	1
GO:0009167	purine ribonucleoside monophosphate metabolic process	2	1
GO:0009168	purine ribonucleoside monophosphate biosynthetic process	2	1
GO:0019216	regulation of lipid metabolic process	2	1
GO:0045814	negative regulation of gene expression, epigenetic	2	1
GO:0046530	photoreceptor cell differentiation	6	1
GO:0009611	response to wounding	3	1
GO:0051049	&regulation of transport	3	1
GO:0051049	regulation of transport	3	1
GO:0051130	positive regulation of cellular component organization	3	1
GO:0051726	regulation of cell cycle	7	1
GO:0031327	negative regulation of cellular biosynthetic process	8	1
GO:0006355	regulation of transcription, DNA-dependent	23	1
GO:0031324	negative regulation of cellular metabolic process	11	1
GO:0031326	regulation of cellular biosynthetic process	32	1
GO:0051253	negative regulation of RNA metabolic process	5	1
GO:0009165	nucleotide biosynthetic process	10	1
GO:0002440	production of molecular mediator of immune response	2	1
GO:0032870	cellular response to hormone stimulus	2	1
GO:0042060	wound healing	2	1
GO:0043473	pigmentation	2	1
GO:0048103	somatic stem cell division	2	1
GO:0010558	#NAME?	8	1
GO:0010558	negative regulation of macromolecule biosynthetic process	8	1
GO:0006091	generation of precursor metabolites and energy	11	1
GO:0001736	establishment of planar polarity	4	1
GO:0002009	morphogenesis of an epithelium	12	1
GO:0060429	epithelium development	12	1
GO:0001751	compound eye photoreceptor cell differentiation	5	1
GO:0065004	protein-DNA complex assembly	5	1
GO:0009889	regulation of biosynthetic process	32	1
GO:0007164	establishment of tissue polarity	4	1
GO:0007254	JNK cascade	4	1
GO:0009890	negative regulation of biosynthetic process	8	1
GO:0010556	regulation of macromolecule biosynthetic process	31	1
GO:0006720	isoprenoid metabolic process	2	1
GO:0045787	positive regulation of cell cycle	2	1
GO:0050776	regulation of immune response	2	1
GO:0010556	&regulation of macromolecule biosynthetic process	31	1
GO:0035222	wing disc pattern formation	3	1
GO:0031098	stress-activated protein kinase signaling pathway	4	1
GO:0034330	cell junction organization	4	1
GO:0006959	humoral immune response	3	1
GO:0009064	glutamine family amino acid metabolic process	3	1
GO:0009310	amine catabolic process	3	1
GO:0048511	rhythmic process	3	1
GO:0031323	regulation of cellular metabolic process	42	1
GO:0044242	cellular lipid catabolic process	2	1
GO:0007309	oocyte axis specification	4	1
GO:0009725	response to hormone stimulus	4	1
GO:0045449	regulation of transcription	28	1
GO:0050794	regulation of cellular process	93	1
GO:0006605	protein targeting	6	1
GO:0022607	cellular component assembly	24	1
GO:0006793	phosphorus metabolic process	23	1
GO:0006796	phosphate metabolic process	23	1
GO:0010927	cellular component assembly involved in morphogenesis	3	1
GO:0009152	purine ribonucleotide biosynthetic process	6	1
GO:0019725	cellular homeostasis	6	1
GO:0048584	positive regulation of response to stimulus	2	1
GO:0055086	nucleobase, nucleoside and nucleotide metabolic process	13	1
GO:0007005	mitochondrion organization	3	1
GO:0007417	central nervous system development	10	1
GO:0048729	tissue morphogenesis	13	1
GO:0006163	purine nucleotide metabolic process	8	1
GO:0007098	centrosome cycle	2	1
GO:0007316	pole plasm RNA localization	2	1
GO:0019094	pole plasm mRNA localization	2	1
GO:0009887	organ morphogenesis	26	1
GO:0044270	nitrogen compound catabolic process	3	1
GO:0001700	embryonic development via the syncytial blastoderm	6	1
GO:0031325	positive regulation of cellular metabolic process	9	1
GO:0034622	cellular macromolecular complex assembly	11	1
GO:0009156	ribonucleoside monophosphate biosynthetic process	2	1
GO:0009161	ribonucleoside monophosphate metabolic process	2	1
GO:0009411	response to UV	2	1
GO:0009719	response to endogenous stimulus	4	1
GO:0007243	protein kinase cascade	7	1
GO:0009891	positive regulation of biosynthetic process	7	1
GO:0031328	positive regulation of cellular biosynthetic process	7	1
GO:0001745	compound eye morphogenesis	8	1
GO:0008544	epidermis development	3	1
GO:0007308	oocyte construction	4	1
GO:0048532	anatomical structure arrangement	4	1
GO:0009893	positive regulation of metabolic process	9	1
GO:0010970	microtubule-based transport	2	1
GO:0042398	cellular amino acid derivative biosynthetic process	2	1
GO:0051052	regulation of DNA metabolic process	2	1
GO:0051252	regulation of RNA metabolic process	25	1
GO:0007166	cell surface receptor linked signal transduction	19	1
GO:0051171	regulation of nitrogen compound metabolic process	32	1
GO:0048477	oogenesis	13	1
GO:0010629	#NAME?	7	1
GO:0010629	negative regulation of gene expression	7	1
GO:0007444	imaginal disc development	12	1
GO:0007143	female meiosis	2	1
GO:0045892	negative regulation of transcription, DNA-dependent	4	1
GO:0008652	cellular amino acid biosynthetic process	3	1
GO:0007292	female gamete generation	13	1
GO:0006260	DNA replication	7	1
GO:0007165	signal transduction	43	1
GO:0001738	morphogenesis of a polarized epithelium	4	1
GO:0033043	regulation of organelle organization	4	1
GO:0001654	eye development	10	1
GO:0080090	&regulation of primary metabolic process	40	1
GO:0080090	regulation of primary metabolic process	40	1
GO:0007447	imaginal disc pattern formation	3	1
GO:0000122	negative regulation of transcription from RNA polymerase II promoter	2	1
GO:0016042	lipid catabolic process	2	1
GO:0042176	regulation of protein catabolic process	2	1
GO:0051297	centrosome organization	2	1
GO:0009260	ribonucleotide biosynthetic process	6	1
GO:0007423	sensory organ development	13	1
GO:0010605	#NAME?	11	1
GO:0010605	negative regulation of macromolecule metabolic process	11	1
GO:0034641	cellular nitrogen compound metabolic process	11	1
GO:0032879	regulation of localization	4	1
GO:0043285	biopolymer catabolic process	26	1
GO:0002682	&regulation of immune system process	3	1
GO:0002682	regulation of immune system process	3	1
GO:0043065	positive regulation of apoptosis	3	1
GO:0006694	steroid biosynthetic process	2	1
GO:0007315	pole plasm assembly	2	1
GO:0040035	hermaphrodite genitalia development	2	1
GO:0042440	pigment metabolic process	2	1
GO:0007626	locomotory behavior	6	1
GO:0009057	macromolecule catabolic process	26	1
GO:0007507	heart development	3	1
GO:0042981	regulation of apoptosis	8	1
GO:0009150	purine ribonucleotide metabolic process	6	1
GO:0044271	nitrogen compound biosynthetic process	9	1
GO:0032879	&regulation of localization	4	1
GO:0048601	oocyte morphogenesis	4	1
GO:0019219	regulation of nucleobase, nucleoside, nucleotide and nucleic acid metabolic process	31	1
GO:0006325	chromatin organization	7	1
GO:0007450	dorsal/ventral pattern formation, imaginal disc	2	1
GO:0030258	lipid modification	2	1
GO:0006403	RNA localization	3	1
GO:0022414	reproductive process	24	1
GO:0009892	negative regulation of metabolic process	11	1
GO:0022402	cell cycle process	18	1
GO:0051301	cell division	7	1
GO:0016485	protein processing	2	1
GO:0017145	stem cell division	2	1
GO:0042330	taxis	2	1
GO:0051604	protein maturation	2	1
GO:0030031	cell projection assembly	3	1
GO:0050789	regulation of biological process	100	1
GO:0051716	cellular response to stimulus	14	1
GO:0007283	spermatogenesis	5	1
GO:0048232	male gamete generation	5	1
GO:0010557	#NAME?	6	1
GO:0010557	positive regulation of macromolecule biosynthetic process	6	1
GO:0006725	cellular aromatic compound metabolic process	3	1
GO:0009948	anterior/posterior axis specification	3	1
GO:0017038	protein import	3	1
GO:0002252	immune effector process	2	1
GO:0006486	protein amino acid glycosylation	2	1
GO:0007028	cytoplasm organization	2	1
GO:0031023	microtubule organizing center organization	2	1
GO:0043413	biopolymer glycosylation	2	1
GO:0070085	glycosylation	2	1
GO:0007552	metamorphosis	11	1
GO:0007163	establishment or maintenance of cell polarity	5	1
GO:0009607	response to biotic stimulus	5	1
GO:0032787	monocarboxylic acid metabolic process	5	1
GO:0002376	immune system process	10	1
GO:0007281	germ cell development	7	1
GO:0006289	nucleotide-excision repair	2	1
GO:0006917	induction of apoptosis	2	1
GO:0010639	negative regulation of organelle organization	2	1
GO:0009416	response to light stimulus	5	1
GO:0006119	oxidative phosphorylation	4	1
GO:0008283	cell proliferation	11	1
GO:0009952	anterior/posterior pattern formation	4	1
GO:0006351	transcription, DNA-dependent	24	1
GO:0010171	body morphogenesis	2	1
GO:0006164	purine nucleotide biosynthetic process	6	1
GO:0003002	regionalization	11	1
GO:0008152	metabolic process	198	1
GO:0007169	transmembrane receptor protein tyrosine kinase signaling pathway	4	1
GO:0008219	cell death	12	1
GO:0032774	RNA biosynthetic process	24	1
GO:0007186	G-protein coupled receptor protein signaling pathway	5	1
GO:0048813	dendrite morphogenesis	5	1
GO:0006576	biogenic amine metabolic process	2	1
GO:0048806	genitalia development	2	1
GO:0048522	positive regulation of cellular process	16	1
GO:0009124	nucleoside monophosphate biosynthetic process	3	1
GO:0007010	cytoskeleton organization	19	1
GO:0048599	oocyte development	4	1
GO:0010941	&regulation of cell death	8	1
GO:0010941	regulation of cell death	8	1
GO:0043067	regulation of programmed cell death	8	1
GO:0048749	compound eye development	8	1
GO:0009259	ribonucleotide metabolic process	6	1
GO:0010942	#NAME?	3	1
GO:0010942	positive regulation of cell death	3	1
GO:0043068	positive regulation of programmed cell death	3	1
GO:0006916	anti-apoptosis	2	1
GO:0033365	protein localization in organelle	3	1
GO:0016358	dendrite development	5	1
GO:0016265	death	12	1
GO:0006414	translational elongation	2	1
GO:0007314	oocyte anterior/posterior axis specification	2	1
GO:0018988	molting cycle, protein-based cuticle	2	1
GO:0030705	cytoskeleton-dependent intracellular transport	2	1
GO:0042067	establishment of ommatidial polarity	2	1
GO:0006886	intracellular protein transport	9	1
GO:0070727	cellular macromolecule localization	11	1
GO:0043066	negative regulation of apoptosis	4	1
GO:0016055	Wnt receptor signaling pathway	3	1
GO:0051656	establishment of organelle localization	3	1
GO:0034621	cellular macromolecular complex subunit organization	12	1
GO:0019222	regulation of metabolic process	43	1
GO:0015031	protein transport	13	1
GO:0030003	cellular cation homeostasis	2	1
GO:0040014	regulation of multicellular organism growth	2	1
GO:0044264	cellular polysaccharide metabolic process	2	1
GO:0046328	regulation of JNK cascade	2	1
GO:0060341	&regulation of cellular localization	2	1
GO:0060341	regulation of cellular localization	2	1
GO:0070302	regulation of stress-activated protein kinase signaling pathway	2	1
GO:0010604	#NAME?	7	1
GO:0010604	positive regulation of macromolecule metabolic process	7	1
GO:0007560	imaginal disc morphogenesis	8	1
GO:0051336	regulation of hydrolase activity	3	1
GO:0010468	regulation of gene expression	32	1
GO:0009994	oocyte differentiation	4	1
GO:0035220	wing disc development	8	1
GO:0006887	exocytosis	2	1
GO:0012502	induction of programmed cell death	2	1
GO:0000003	reproduction	25	1
GO:0009880	embryonic pattern specification	3	1
GO:0033554	cellular response to stress	11	1
GO:0006461	protein complex assembly	6	1
GO:0070271	protein complex biogenesis	6	1
GO:0006915	apoptosis	9	1
GO:0034613	cellular protein localization	9	1
GO:0000165	MAPKKK cascade	4	1
GO:0006082	organic acid metabolic process	16	1
GO:0019752	carboxylic acid metabolic process	16	1
GO:0043436	oxoacid metabolic process	16	1
GO:0048513	organ development	46	1
GO:0007420	brain development	5	1
GO:0080135	&regulation of cellular response to stress	2	1
GO:0080135	regulation of cellular response to stress	2	1
GO:0007155	cell adhesion	7	1
GO:0022610	biological adhesion	7	1
GO:0042180	cellular ketone metabolic process	16	1
GO:0007391	dorsal closure	3	1
GO:0007126	meiosis	4	1
GO:0043069	negative regulation of programmed cell death	4	1
GO:0051327	M phase of meiotic cell cycle	4	1
GO:0060548	#NAME?	4	1
GO:0060548	negative regulation of cell death	4	1
GO:0060255	regulation of macromolecule metabolic process	39	1
GO:0007167	enzyme linked receptor protein signaling pathway	5	1
GO:0060255	&regulation of macromolecule metabolic process	39	1
GO:0018193	peptidyl-amino acid modification	2	1
GO:0042303	molting cycle	2	1
GO:0043408	regulation of MAPKKK cascade	2	1
GO:0051240	positive regulation of multicellular organismal process	2	1
GO:0045184	establishment of protein localization	13	1
GO:0055085	transmembrane transport	4	1
GO:0008202	steroid metabolic process	2	1
GO:0015985	energy coupled proton transport, down electrochemical gradient	2	1
GO:0015986	ATP synthesis coupled proton transport	2	1
GO:0007269	neurotransmitter secretion	3	1
GO:0051640	organelle localization	3	1
GO:0016477	cell migration	6	1
GO:0007154	cell communication	48	1
GO:0065003	macromolecular complex assembly	11	1
GO:0046483	heterocycle metabolic process	10	1
GO:0034220	ion transmembrane transport	2	1
GO:0009314	response to radiation	5	1
GO:0007476	imaginal disc-derived wing morphogenesis	6	1
GO:0006754	ATP biosynthetic process	3	1
GO:0006813	potassium ion transport	2	1
GO:0007389	pattern specification process	11	1
GO:0007049	cell cycle	22	1
GO:0048707	instar larval or pupal morphogenesis	9	1
GO:0044085	cellular component biogenesis	25	1
GO:0007472	wing disc morphogenesis	6	1
GO:0007350	blastoderm segmentation	2	1
GO:0035264	multicellular organism growth	2	1
GO:0034404	nucleobase, nucleoside and nucleotide biosynthetic process	4	1
GO:0034654	nucleobase, nucleoside, nucleotide and nucleic acid biosynthetic process	4	1
GO:0002165	instar larval or pupal development	11	1
GO:0009145	purine nucleoside triphosphate biosynthetic process	3	1
GO:0009206	purine ribonucleoside triphosphate biosynthetic process	3	1
GO:0046907	intracellular transport	15	1
GO:0006996	organelle organization	35	1
GO:0006790	sulfur metabolic process	2	1
GO:0006979	response to oxidative stress	2	1
GO:0055080	cation homeostasis	2	1
GO:0001505	regulation of neurotransmitter levels	3	1
GO:0051321	meiotic cell cycle	4	1
GO:0009886	post-embryonic morphogenesis	9	1
GO:0009101	glycoprotein biosynthetic process	2	1
GO:0016458	gene silencing	2	1
GO:0007548	sex differentiation	3	1
GO:0008360	regulation of cell shape	3	1
GO:0009142	nucleoside triphosphate biosynthetic process	3	1
GO:0009201	ribonucleoside triphosphate biosynthetic process	3	1
GO:0051707	response to other organism	3	1
GO:0012501	programmed cell death	10	1
GO:0006350	transcription	29	1
GO:0035107	appendage morphogenesis	7	1
GO:0044262	cellular carbohydrate metabolic process	14	1
GO:0016053	organic acid biosynthetic process	3	1
GO:0046394	carboxylic acid biosynthetic process	3	1
GO:0010033	response to organic substance	2	1
GO:0010628	#NAME?	4	1
GO:0010628	positive regulation of gene expression	4	1
GO:0016568	chromatin modification	4	1
GO:0045941	positive regulation of transcription	4	1
GO:0035114	imaginal disc-derived appendage morphogenesis	6	1
GO:0003001	generation of a signal involved in cell-cell signaling	3	1
GO:0006631	fatty acid metabolic process	2	1
GO:0010627	&regulation of protein kinase cascade	2	1
GO:0010627	regulation of protein kinase cascade	2	1
GO:0048736	appendage development	7	1
GO:0065009	regulation of molecular function	7	1
GO:0048737	imaginal disc-derived appendage development	6	1
GO:0042335	cuticle development	2	1
GO:0048731	system development	55	1
GO:0042451	purine nucleoside biosynthetic process	3	1
GO:0046034	ATP metabolic process	3	1
GO:0046129	purine ribonucleoside biosynthetic process	3	1
GO:0043687	post-translational protein modification	19	1
GO:0006281	DNA repair	5	1
GO:0051129	negative regulation of cellular component organization	2	1
GO:0065007	biological regulation	104	1
GO:0051649	establishment of localization in cell	19	1
GO:0045893	positive regulation of transcription, DNA-dependent	3	1
GO:0032940	secretion by cell	4	1
GO:0030036	actin cytoskeleton organization	6	1
GO:0035152	regulation of tube architecture, open tracheal system	2	1
GO:0003006	reproductive developmental process	3	1
GO:0015980	energy derivation by oxidation of organic compounds	3	1
GO:0048589	developmental growth	3	1
GO:0010926	anatomical structure formation	26	1
GO:0050790	regulation of catalytic activity	6	1
GO:0048523	negative regulation of cellular process	18	1
GO:0009144	purine nucleoside triphosphate metabolic process	3	1
GO:0009205	purine ribonucleoside triphosphate metabolic process	3	1
GO:0042127	&regulation of cell proliferation	3	1
GO:0009888	tissue development	18	1
GO:0007399	nervous system development	26	1
GO:0040029	regulation of gene expression, epigenetic	2	1
GO:0044255	cellular lipid metabolic process	8	1
GO:0045935	positive regulation of nucleobase, nucleoside, nucleotide and nucleic acid metabolic process	4	1
GO:0009163	nucleoside biosynthetic process	3	1
GO:0042455	ribonucleoside biosynthetic process	3	1
GO:0009100	glycoprotein metabolic process	2	1
GO:0009653	anatomical structure morphogenesis	44	1
GO:0051173	positive regulation of nitrogen compound metabolic process	4	1
GO:0030163	protein catabolic process	18	1
GO:0030097	hemopoiesis	3	1
GO:0045596	negative regulation of cell differentiation	2	1
GO:0006911	phagocytosis, engulfment	4	1
GO:0009199	ribonucleoside triphosphate metabolic process	3	1
GO:0051254	positive regulation of RNA metabolic process	3	1
GO:0046903	secretion	4	1
GO:0048518	positive regulation of biological process	18	1
GO:0042592	homeostatic process	8	1
GO:0043933	macromolecular complex subunit organization	12	1
GO:0009141	nucleoside triphosphate metabolic process	3	1
GO:0051093	negative regulation of developmental process	6	1
GO:0006310	DNA recombination	2	1
GO:0043484	regulation of RNA splicing	2	1
GO:0006836	neurotransmitter transport	3	1
GO:0048534	hemopoietic or lymphoid organ development	3	1
GO:0006259	DNA metabolic process	12	1
GO:0051128	regulation of cellular component organization	9	1
GO:0030029	actin filament-based process	6	1
GO:0015992	proton transport	2	1
GO:0048519	negative regulation of biological process	20	1
GO:0006575	cellular amino acid derivative metabolic process	2	1
GO:0045333	cellular respiration	2	1
GO:0006818	hydrogen transport	2	1
GO:0016331	morphogenesis of embryonic epithelium	3	1
GO:0034984	cellular response to DNA damage stimulus	5	1
GO:0006873	cellular ion homeostasis	2	1
GO:0006508	proteolysis	16	1
GO:0032268	regulation of cellular protein metabolic process	4	1
GO:0006520	cellular amino acid metabolic process	8	1
GO:0044106	cellular amine metabolic process	8	1
GO:0006913	nucleocytoplasmic transport	2	1
GO:0055082	cellular chemical homeostasis	2	1
GO:0006897	endocytosis	9	1
GO:0010324	membrane invagination	9	1
GO:0051641	cellular localization	20	1
GO:0022008	neurogenesis	18	1
GO:0035282	segmentation	2	1
GO:0051169	nuclear transport	2	1
GO:0044093	positive regulation of molecular function	3	1
GO:0051094	positive regulation of developmental process	3	1
GO:0008610	lipid biosynthetic process	4	1
GO:0022604	regulation of cell morphogenesis	4	1
GO:0006464	protein modification process	23	1
GO:0007431	salivary gland development	2	1
GO:0042127	regulation of cell proliferation	2	1
GO:0007015	actin filament organization	2	1
GO:0035272	exocrine system development	2	1
GO:0050801	ion homeostasis	2	1
GO:0002520	immune system development	3	1
GO:0006812	cation transport	8	1
GO:0048856	anatomical structure development	60	1
GO:0030030	cell projection organization	13	1
GO:0006974	response to DNA damage stimulus	5	1
GO:0042278	purine nucleoside metabolic process	3	1
GO:0046128	purine ribonucleoside metabolic process	3	1
GO:0006629	lipid metabolic process	9	1
GO:0010608	posttranscriptional regulation of gene expression	2	1
GO:0022603	regulation of anatomical structure morphogenesis	5	1
GO:0032502	developmental process	76	1
GO:0030001	metal ion transport	4	1
GO:0051704	multi-organism process	4	1
GO:0048699	generation of neurons	16	1
GO:0006909	phagocytosis	4	1
GO:0033036	macromolecule localization	16	1
GO:0007264	small GTPase mediated signal transduction	5	1
GO:0009119	ribonucleoside metabolic process	3	1
GO:0051246	regulation of protein metabolic process	5	1
GO:0043085	positive regulation of catalytic activity	2	1
GO:0044087	&regulation of cellular component biogenesis	2	1
GO:0044087	regulation of cellular component biogenesis	2	1
GO:0060249	anatomical structure homeostasis	2	1
GO:0043412	biopolymer modification	23	1
GO:0008104	protein localization	14	1
GO:0048598	embryonic morphogenesis	5	1
GO:0040007	growth	9	1
GO:0009792	embryonic development ending in birth or egg hatching	8	1
GO:0006519	cellular amino acid and derivative metabolic process	9	1
GO:0032989	cellular component morphogenesis	19	1
GO:0009791	post-embryonic development	13	1
GO:0007268	synaptic transmission	5	1
GO:0048878	chemical homeostasis	2	1
GO:0030154	cell differentiation	31	1
GO:0006357	regulation of transcription from RNA polymerase II promoter	3	1
GO:0007517	muscle organ development	5	1
GO:0009966	regulation of signal transduction	5	1
GO:0048468	cell development	25	1
GO:0019538	protein metabolic process	61	1
GO:0048869	cellular developmental process	34	1
GO:0007275	multicellular organismal development	64	1
GO:0000902	cell morphogenesis	17	1
GO:0015672	monovalent inorganic cation transport	4	1
GO:0044238	primary metabolic process	155	1
GO:0009116	nucleoside metabolic process	3	1
GO:0048732	gland development	2	1
GO:0002119	nematode larval development	2	1
GO:0007610	behavior	7	1
GO:0050793	regulation of developmental process	13	1
GO:0009966	&regulation of signal transduction	5	1
GO:0019226	transmission of nerve impulse	5	1
GO:0050793	&regulation of developmental process	13	1
GO:0007242	intracellular signaling cascade	14	1
GO:0007267	cell-cell signaling	5	1
GO:0065008	regulation of biological quality	19	1
GO:0006811	ion transport	10	1
GO:0016043	cellular component organization	61	1
GO:0006732	coenzyme metabolic process	2	1
GO:0040008	&regulation of growth	4	1
GO:0002164	larval development	3	1
GO:0051179	localization	68	1
GO:0006807	nitrogen compound metabolic process	75	1
GO:0048646	anatomical structure formation involved in morphogenesis	6	1
GO:0044249	cellular biosynthetic process	65	1
GO:0006511	ubiquitin-dependent protein catabolic process	2	1
GO:0030182	neuron differentiation	12	1
GO:0051239	regulation of multicellular organismal process	7	1
GO:0034645	cellular macromolecule biosynthetic process	46	1
GO:0051239	&regulation of multicellular organismal process	7	1
GO:0009059	macromolecule biosynthetic process	46	1
GO:0010646	&regulation of cell communication	5	1
GO:0010646	regulation of cell communication	5	1
GO:0016192	vesicle-mediated transport	12	1
GO:0007424	open tracheal system development	2	1
GO:0034961	cellular biopolymer biosynthetic process	42	1
GO:0043062	extracellular structure organization	2	1
GO:0043284	biopolymer biosynthetic process	42	1
GO:0042221	response to chemical stimulus	8	1
GO:0016044	membrane organization	9	1
GO:0044248	cellular catabolic process	11	1
GO:0009058	biosynthetic process	66	1
GO:0051186	cofactor metabolic process	2	1
GO:0060284	&regulation of cell development	2	1
GO:0060284	regulation of cell development	2	1
GO:0043170	macromolecule metabolic process	116	1
GO:0045595	regulation of cell differentiation	3	1
GO:0060541	respiratory system development	2	1
GO:0045595	&regulation of cell differentiation	3	1
GO:0048858	cell projection morphogenesis	7	1
GO:0040008	regulation of growth	3	1
GO:0009790	embryonic development	13	1
GO:0000904	cell morphogenesis involved in differentiation	7	1
GO:0043283	biopolymer metabolic process	113	1
GO:0032990	cell part morphogenesis	7	1
GO:0050877	neurological system process	8	1
GO:0032501	multicellular organismal process	69	1
GO:0009987	cellular process	234	1
GO:0006366	transcription from RNA polymerase II promoter	3	1
GO:0044267	cellular protein metabolic process	42	1
GO:0048812	neuron projection morphogenesis	6	1
GO:0007411	axon guidance	2	1
GO:0048667	cell morphogenesis involved in neuron differentiation	6	1
GO:0031175	neuron projection development	6	1
GO:0006810	transport	47	1
GO:0000377	RNA splicing, via transesterification reactions with bulged adenosine as nucleophile	2	1
GO:0000398	nuclear mRNA splicing, via spliceosome	2	1
GO:0051234	establishment of localization	48	1
GO:0000375	RNA splicing, via transesterification reactions	2	1
GO:0008380	RNA splicing	3	1
GO:0003008	system process	8	1
GO:0006412	translation	7	1
GO:0019941	modification-dependent protein catabolic process	2	1
GO:0043632	modification-dependent macromolecule catabolic process	2	1
GO:0044237	cellular metabolic process	133	1
GO:0044257	cellular protein catabolic process	2	1
GO:0051603	proteolysis involved in cellular protein catabolic process	2	1
GO:0006139	nucleobase, nucleoside, nucleotide and nucleic acid metabolic process	56	1
GO:0016070	RNA metabolic process	28	1
GO:0048666	neuron development	6	1
GO:0007409	axonogenesis	2	1
GO:0006397	mRNA processing	2	1
GO:0034962	cellular biopolymer catabolic process	2	1
GO:0044265	cellular macromolecule catabolic process	2	1
GO:0016071	mRNA metabolic process	2	1
GO:0010467	gene expression	41	1
GO:0044260	cellular macromolecule metabolic process	83	1
GO:0034960	cellular biopolymer metabolic process	82	1
GO:0006396	RNA processing	3	1
