# Supplementary material for: Transcriptomic Immune Response of Tenebrio molitor Pupae to Parasitization by Scleroderma guani
Source: PLoS One. 2013 Jan 14;8(1):e54411. doi: 10.1371/journal.pone.0054411 (PMC3544796; doi:10.1371/journal.pone.0054411)
Supplement: Table S9 — Kyoto Encyclopedia of Genes and Genome (KEGG) enrichment analysis of differentially expressed genes. (XLS) [file pone.0054411.s014.xls]

## Sheet: Sheet1
Table S9. KEGG enrichment analysis of differentially expressed genes.
Number	Pathway	DEGs with pathway annotation (1591)	P-value	Pathway ID
1	Fatty acid biosynthesis	27 (1.7%)	2.05554e-18	ko00061
2	Antigen processing and presentation	40 (2.51%)	1.32373e-09	ko04612
3	Amoebiasis	78 (4.9%)	2.81234e-09	ko05146
4	Purine metabolism	93 (5.85%)	5.05878e-09	ko00230
5	Vibrio cholerae infection	73 (4.59%)	9.93296e-09	ko05110
6	Complement and coagulation cascades	33 (2.07%)	1.99814e-08	ko04610
7	Amino sugar and nucleotide sugar metabolism	38 (2.39%)	2.84586e-07	ko00520
8	Huntington's disease	81 (5.09%)	2.13721e-06	ko05016
9	Glycosphingolipid biosynthesis - ganglio series	12 (0.75%)	3.38125e-05	ko00604
10	Neuroactive ligand-receptor interaction	38 (2.39%)	4.55545e-05	ko04080
11	Insulin signaling pathway	51 (3.21%)	4.66096e-05	ko04910
12	MAPK signaling pathway	59 (3.71%)	0.00010294	ko04010
13	Pathogenic Escherichia coli infection	39 (2.45%)	0.000109092	ko05130
14	Prion diseases	28 (1.76%)	0.000253692	ko05020
15	Glycosaminoglycan degradation	19 (1.19%)	0.000272478	ko00531
16	Glycosphingolipid biosynthesis - globo series	9 (0.57%)	0.000451785	ko00603
17	ABC transporters	36 (2.26%)	0.000525053	ko02010
18	Tyrosine metabolism	23 (1.45%)	0.00184596	ko00350
19	DNA replication	26 (1.63%)	0.00220778	ko03030
20	Fructose and mannose metabolism	20 (1.26%)	0.00263221	ko00051
21	Other glycan degradation	18 (1.13%)	0.00330509	ko00511
22	Protein processing in endoplasmic reticulum	57 (3.58%)	0.00347004	ko04141
23	Hematopoietic cell lineage	17 (1.07%)	0.0053437	ko04640
24	Pyruvate metabolism	24 (1.51%)	0.00548266	ko00620
25	Metabolic pathways	300 (18.86%)	0.00824226	ko01100
26	Insect hormone biosynthesis	7 (0.44%)	0.00880908	ko00981
27	Phenylalanine metabolism	15 (0.94%)	0.0105849	ko00360
28	Glycolysis / Gluconeogenesis	21 (1.32%)	0.0123393	ko00010
29	ECM-receptor interaction	36 (2.26%)	0.0172082	ko04512
30	Ubiquinone and other terpenoid-quinone biosynthesis	11 (0.69%)	0.0172126	ko00130
31	Cell cycle	48 (3.02%)	0.0202773	ko04110
32	Pentose and glucuronate interconversions	19 (1.19%)	0.0318489	ko00040
33	One carbon pool by folate	7 (0.44%)	0.041044	ko00670
34	B cell receptor signaling pathway	17 (1.07%)	0.0424043	ko04662
35	Small cell lung cancer	23 (1.45%)	0.0492941	ko05222
36	Type I diabetes mellitus	4 (0.25%)	0.0507185	ko04940
37	Base excision repair	14 (0.88%)	0.0586543	ko03410
38	Natural killer cell mediated cytotoxicity	15 (0.94%)	0.0633249	ko04650
39	PPAR signaling pathway	21 (1.32%)	0.0702605	ko03320
40	Metabolism of xenobiotics by cytochrome P450	26 (1.63%)	0.0715801	ko00980
41	Lysosome	52 (3.27%)	0.0765646	ko04142
42	Galactose metabolism	15 (0.94%)	0.0780388	ko00052
43	Phagosome	36 (2.26%)	0.104492	ko04145
44	Acute myeloid leukemia	10 (0.63%)	0.107988	ko05221
45	Limonene and pinene degradation	20 (1.26%)	0.114093	ko00903
46	Linoleic acid metabolism	17 (1.07%)	0.120261	ko00591
47	Glycosylphosphatidylinositol(GPI)-anchor biosynthesis	8 (0.5%)	0.132235	ko00563
48	Peroxisome	34 (2.14%)	0.135181	ko04146
49	Cardiac muscle contraction	28 (1.76%)	0.142326	ko04260
50	Cysteine and methionine metabolism	12 (0.75%)	0.15347	ko00270
51	VEGF signaling pathway	18 (1.13%)	0.157972	ko04370
52	Biotin metabolism	3 (0.19%)	0.169975	ko00780
53	Pyrimidine metabolism	34 (2.14%)	0.171655	ko00240
54	Systemic lupus erythematosus	9 (0.57%)	0.174993	ko05322
55	Glycine, serine and threonine metabolism	18 (1.13%)	0.180228	ko00260
56	Viral myocarditis	25 (1.57%)	0.181409	ko05416
57	Alanine, aspartate and glutamate metabolism	17 (1.07%)	0.191266	ko00250
58	Arginine and proline metabolism	21 (1.32%)	0.192496	ko00330
59	Prostate cancer	22 (1.38%)	0.197663	ko05215
60	Drug metabolism - cytochrome P450	23 (1.45%)	0.213214	ko00982
61	Glycerolipid metabolism	17 (1.07%)	0.216538	ko00561
62	Glycosaminoglycan biosynthesis - keratan sulfate	2 (0.13%)	0.228939	ko00533
63	T cell receptor signaling pathway	17 (1.07%)	0.229708	ko04660
64	Hypertrophic cardiomyopathy (HCM)	34 (2.14%)	0.249395	ko05410
65	Taurine and hypotaurine metabolism	3 (0.19%)	0.250583	ko00430
66	Sulfur metabolism	3 (0.19%)	0.250583	ko00920
67	Endocytosis	55 (3.46%)	0.255756	ko04144
68	Shigellosis	20 (1.26%)	0.258602	ko05131
69	Propanoate metabolism	11 (0.69%)	0.262041	ko00640
70	Arrhythmogenic right ventricular cardiomyopathy (ARVC)	14 (0.88%)	0.268575	ko05412
71	Collecting duct acid secretion	8 (0.5%)	0.279983	ko04966
72	Starch and sucrose metabolism	19 (1.19%)	0.28053	ko00500
73	p53 signaling pathway	17 (1.07%)	0.285497	ko04115
74	Malaria	7 (0.44%)	0.290031	ko05144
75	Melanogenesis	20 (1.26%)	0.297965	ko04916
76	Drug metabolism - other enzymes	28 (1.76%)	0.302272	ko00983
77	Glycosaminoglycan biosynthesis - chondroitin sulfate	4 (0.25%)	0.306156	ko00532
78	Type II diabetes mellitus	10 (0.63%)	0.310571	ko04930
79	Circadian rhythm - mammal	5 (0.31%)	0.327215	ko04710
80	Renin-angiotensin system	7 (0.44%)	0.339568	ko04614
81	Steroid hormone biosynthesis	18 (1.13%)	0.340691	ko00140
82	Nitrogen metabolism	6 (0.38%)	0.341603	ko00910
83	Selenoamino acid metabolism	6 (0.38%)	0.355378	ko00450
84	Circadian rhythm - fly	4 (0.25%)	0.359005	ko04711
85	Progesterone-mediated oocyte maturation	23 (1.45%)	0.378774	ko04914
86	Dilated cardiomyopathy	32 (2.01%)	0.42053	ko05414
87	Chagas disease	16 (1.01%)	0.422129	ko05142
88	Phototransduction - fly	10 (0.63%)	0.423751	ko04745
89	D-Arginine and D-ornithine metabolism	6 (0.38%)	0.424462	ko00472
90	Regulation of actin cytoskeleton	52 (3.27%)	0.436589	ko04810
91	Biosynthesis of unsaturated fatty acids	6 (0.38%)	0.465479	ko01040
92	Lysine degradation	19 (1.19%)	0.468497	ko00310
93	Retinol metabolism	19 (1.19%)	0.475881	ko00830
94	Arachidonic acid metabolism	7 (0.44%)	0.478127	ko00590
95	Cytokine-cytokine receptor interaction	7 (0.44%)	0.478127	ko04060
96	Primary immunodeficiency	2 (0.13%)	0.479219	ko05340
97	O-Mannosyl glycan biosynthesis	2 (0.13%)	0.479219	ko00514
98	N-Glycan biosynthesis	12 (0.75%)	0.483163	ko00510
99	Toll-like receptor signaling pathway	10 (0.63%)	0.495972	ko04620
100	Steroid biosynthesis	5 (0.31%)	0.509194	ko00100
101	Ascorbate and aldarate metabolism	8 (0.5%)	0.511584	ko00053
102	Maturity onset diabetes of the young	2 (0.13%)	0.528309	ko04950
103	Pathways in cancer	55 (3.46%)	0.535043	ko05200
104	Axon guidance	23 (1.45%)	0.538795	ko04360
105	Amyotrophic lateral sclerosis (ALS)	14 (0.88%)	0.54867	ko05014
106	Caffeine metabolism	1 (0.06%)	0.579332	ko00232
107	Butanoate metabolism	8 (0.5%)	0.588376	ko00650
108	Gastric acid secretion	19 (1.19%)	0.590763	ko04971
109	Histidine metabolism	4 (0.25%)	0.60649	ko00340
110	Cyanoamino acid metabolism	3 (0.19%)	0.625641	ko00460
111	Proximal tubule bicarbonate reclamation	6 (0.38%)	0.629932	ko04964
112	Terpenoid backbone biosynthesis	5 (0.31%)	0.631538	ko00900
113	Bacterial invasion of epithelial cells	20 (1.26%)	0.633233	ko05100
114	Bladder cancer	4 (0.25%)	0.634937	ko05219
115	SNARE interactions in vesicular transport	4 (0.25%)	0.634937	ko04130
116	Phenylalanine, tyrosine and tryptophan biosynthesis	1 (0.06%)	0.640629	ko00400
117	Pancreatic cancer	8 (0.5%)	0.668318	ko05212
118	Adipocytokine signaling pathway	11 (0.69%)	0.673534	ko04920
119	mTOR signaling pathway	9 (0.57%)	0.675649	ko04150
120	NOD-like receptor signaling pathway	6 (0.38%)	0.684699	ko04621
121	Leishmaniasis	5 (0.31%)	0.712621	ko05140
122	Fatty acid metabolism	9 (0.57%)	0.717642	ko00071
123	Gap junction	14 (0.88%)	0.720954	ko04540
124	Thyroid cancer	4 (0.25%)	0.723567	ko05216
125	O-Glycan biosynthesis	2 (0.13%)	0.724473	ko00512
126	Glycosaminoglycan biosynthesis - heparan sulfate	2 (0.13%)	0.724473	ko00534
127	TGF-beta signaling pathway	11 (0.69%)	0.726695	ko04350
128	Mismatch repair	8 (0.5%)	0.729985	ko03430
129	Tryptophan metabolism	9 (0.57%)	0.741056	ko00380
130	Sphingolipid metabolism	5 (0.31%)	0.743243	ko00600
131	Dorso-ventral axis formation	11 (0.69%)	0.761028	ko04320
132	Neurotrophin signaling pathway	17 (1.07%)	0.763648	ko04722
133	Cytosolic DNA-sensing pathway	3 (0.19%)	0.775344	ko04623
134	Glycosphingolipid biosynthesis - lacto and neolacto series	1 (0.06%)	0.792938	ko00601
135	Nucleotide excision repair	12 (0.75%)	0.793759	ko03420
136	Porphyrin and chlorophyll metabolism	9 (0.57%)	0.796853	ko00860
137	Glioma	9 (0.57%)	0.796853	ko05214
138	Apoptosis	7 (0.44%)	0.798276	ko04210
139	Melanoma	5 (0.31%)	0.805171	ko05218
140	Long-term depression	10 (0.63%)	0.820523	ko04730
141	MAPK signaling pathway - fly	4 (0.25%)	0.836512	ko04013
142	Synthesis and degradation of ketone bodies	1 (0.06%)	0.836523	ko00072
143	Folate biosynthesis	1 (0.06%)	0.848909	ko00790
144	Inositol phosphate metabolism	12 (0.75%)	0.85408	ko00562
145	Notch signaling pathway	11 (0.69%)	0.854921	ko04330
146	Riboflavin metabolism	10 (0.63%)	0.856279	ko00740
147	Vasopressin-regulated water reabsorption	9 (0.57%)	0.863053	ko04962
148	Fc gamma R-mediated phagocytosis	17 (1.07%)	0.865723	ko04666
149	Chronic myeloid leukemia	8 (0.5%)	0.866051	ko05220
150	Focal adhesion	41 (2.58%)	0.876855	ko04510
151	Oocyte meiosis	18 (1.13%)	0.882606	ko04114
152	alpha-Linolenic acid metabolism	3 (0.19%)	0.885055	ko00592
153	Vascular smooth muscle contraction	30 (1.89%)	0.885664	ko04270
154	Glutathione metabolism	14 (0.88%)	0.887146	ko00480
155	Protein export	4 (0.25%)	0.888037	ko03060
156	Ubiquitin mediated proteolysis	34 (2.14%)	0.892323	ko04120
157	ErbB signaling pathway	9 (0.57%)	0.896658	ko04012
158	Phototransduction	4 (0.25%)	0.903344	ko04744
159	Jak-STAT signaling pathway	5 (0.31%)	0.910927	ko04630
160	beta-Alanine metabolism	4 (0.25%)	0.91677	ko00410
161	Taste transduction	2 (0.13%)	0.917844	ko04742
162	Colorectal cancer	7 (0.44%)	0.919449	ko05210
163	Olfactory transduction	6 (0.38%)	0.922046	ko04740
164	Renal cell carcinoma	9 (0.57%)	0.923086	ko05211
165	RNA polymerase	9 (0.57%)	0.931381	ko03020
166	Endometrial cancer	7 (0.44%)	0.934633	ko05213
167	Pentose phosphate pathway	4 (0.25%)	0.935474	ko00030
168	Glycerophospholipid metabolism	11 (0.69%)	0.937474	ko00564
169	Citrate cycle (TCA cycle)	8 (0.5%)	0.947259	ko00020
170	Non-small cell lung cancer	4 (0.25%)	0.947595	ko05223
171	Tight junction	34 (2.14%)	0.951855	ko04530
172	Glyoxylate and dicarboxylate metabolism	2 (0.13%)	0.956942	ko00630
173	Cell adhesion molecules (CAMs)	5 (0.31%)	0.962597	ko04514
174	Hedgehog signaling pathway	5 (0.31%)	0.964432	ko04340
175	Leukocyte transendothelial migration	13 (0.82%)	0.969125	ko04670
176	RIG-I-like receptor signaling pathway	2 (0.13%)	0.971042	ko04622
177	Phosphatidylinositol signaling system	13 (0.82%)	0.976222	ko04070
178	Aldosterone-regulated sodium reabsorption	4 (0.25%)	0.976715	ko04960
179	Ribosome	7 (0.44%)	0.977642	ko03010
180	Salivary secretion	11 (0.69%)	0.980278	ko04970
181	Nicotinate and nicotinamide metabolism	1 (0.06%)	0.980547	ko00760
182	Alzheimer's disease	20 (1.26%)	0.984034	ko05010
183	Long-term potentiation	8 (0.5%)	0.986565	ko04720
184	Valine, leucine and isoleucine degradation	5 (0.31%)	0.986798	ko00280
185	Epithelial cell signaling in Helicobacter pylori infection	7 (0.44%)	0.987413	ko05120
186	Basal transcription factors	4 (0.25%)	0.989481	ko03022
187	Homologous recombination	3 (0.19%)	0.989614	ko03440
188	Spliceosome	52 (3.27%)	0.990297	ko03040
189	GnRH signaling pathway	9 (0.57%)	0.991078	ko04912
190	Proteasome	6 (0.38%)	0.991142	ko03050
191	Calcium signaling pathway	14 (0.88%)	0.991736	ko04020
192	Valine, leucine and isoleucine biosynthesis	1 (0.06%)	0.991834	ko00290
193	Fc epsilon RI signaling pathway	4 (0.25%)	0.993788	ko04664
194	Non-homologous end-joining	1 (0.06%)	0.994046	ko03450
195	Chemokine signaling pathway	17 (1.07%)	0.995169	ko04062
196	RNA degradation	10 (0.63%)	0.996258	ko03018
197	Parkinson's disease	9 (0.57%)	0.996711	ko05012
198	Wnt signaling pathway	17 (1.07%)	0.996877	ko04310
199	Adherens junction	18 (1.13%)	0.997308	ko04520
200	Ether lipid metabolism	1 (0.06%)	0.997692	ko00565
201	Basal cell carcinoma	1 (0.06%)	0.998672	ko05217
202	Oxidative phosphorylation	8 (0.5%)	0.998832	ko00190
203	Aminoacyl-tRNA biosynthesis	3 (0.19%)	0.999998	ko00970
